# Supplementary material for: Dynamic and intricate regulation by the Csr sRNAs in the Arctic Pseudoalteromonas fuliginea
Source: Commun Biol. 2025 Mar 5;8:369. doi: 10.1038/s42003-025-07780-y (PMC11882849; doi:10.1038/s42003-025-07780-y)
Supplement: Supplementary file 3 — Supplementary Data 1 [file 42003_2025_7780_MOESM3_ESM.xlsx]

## Sheet: sheet1
Supplementary Data 1. Sequences matched with Pf1, Pf2, and Pf3 in NCBI database.
Subject_id	queryID	Subject_id	%_identity	alignment_length	mismatches	gap_openings	q.start	q.end	s.start	s.end	e-value	bit_score		genome description
NZ_CP013138.1	Pf1	NZ_CP013138.1	100	511	0	0	1	511	1424192	1424702	0	944		Pseudoalteromonas translucida chromosome I, complete sequence
NZ_CP013138.1	Pf2	NZ_CP013138.1	100	557	0	0	1	557	562473	561917	0	1029		Pseudoalteromonas translucida chromosome I, complete sequence
NZ_CP013138.1	Pf3	NZ_CP013138.1	100	460	0	0	1	460	3661463	3661004	0	850		Pseudoalteromonas translucida chromosome I, complete sequence
NZ_JACJDN010000851.1	Pf3	NZ_JACJDN010000851.1	100	112	0	0	349	460	1344	1233	3.46e-51	207		Pseudoalteromonas sp. SM9913 chromosome I, complete sequence
NZ_JACJEA010000029.1	Pf3	NZ_JACJEA010000029.1	100	37	0	0	424	460	56127	56091	1.7e-09	69.4		Pseudoalteromonas distincta ANT/505 PH505aa, whole genome shotgun sequence
NZ_JACJEL010000042.1	Pf3	NZ_JACJEL010000042.1	100	53	0	0	408	460	39867	39815	2.17e-18	99		Pseudoalteromonas distincta ANT/505 PH505ad, whole genome shotgun sequence
NZ_JANJGQ010000001.1	Pf1	NZ_JANJGQ010000001.1	100	511	0	0	1	511	405053	405563	0	944		Pseudoalteromonas distincta ANT/505 PH505au, whole genome shotgun sequence
NZ_JBBMQV010000013.1	Pf3	NZ_JBBMQV010000013.1	100	460	0	0	1	460	81440	80981	0	850		Pseudoalteromonas distincta ANT/505 PH505ds, whole genome shotgun sequence
NZ_JJNZ01000001.1	Pf1	NZ_JJNZ01000001.1	100	511	0	0	1	511	97104	97614	0	944		Pseudoalteromonas haloplanktis ATCC 14393 Phal_ctg005, whole genome shotgun sequence
NZ_JJNZ01000017.1	Pf3	NZ_JJNZ01000017.1	100	459	0	0	2	460	37490	37948	0	848		Pseudoalteromonas haloplanktis ATCC 14393 Phal_ctg009, whole genome shotgun sequence
NZ_JJNZ01000134.1	Pf2	NZ_JJNZ01000134.1	100	557	0	0	1	557	2039	1483	0	1029		Pseudoalteromonas marina DSM 17587 contig005, whole genome shotgun sequence
NZ_JXYD01000037.1	Pf3	NZ_JXYD01000037.1	100	459	0	0	2	460	89354	88896	0	848		Pseudoalteromonas marina DSM 17587 contig006, whole genome shotgun sequence
NZ_JXYD01000039.1	Pf1	NZ_JXYD01000039.1	100	511	0	0	1	511	97104	97614	0	944		Pseudoalteromonas marina DSM 17587 contig007, whole genome shotgun sequence
NZ_JXYD01000140.1	Pf2	NZ_JXYD01000140.1	100	557	0	0	1	557	2928	3484	0	1029		Pseudoalteromonas undina DSM 6065 contig002, whole genome shotgun sequence
NZ_SEUJ01000064.1	Pf3	NZ_SEUJ01000064.1	100	459	0	0	2	460	84009	83551	0	848		Pseudoalteromonas sp. PAMC 22718 ctg7180000011439, whole genome shotgun sequence
NZ_SEUK01000045.1	Pf3	NZ_SEUK01000045.1	100	460	0	0	1	460	145430	144971	0	850		Pseudoalteromonas sp. PS1M3 chromosome 1, complete sequence
NZ_SEUL01000061.1	Pf3	NZ_SEUL01000061.1	100	459	0	0	2	460	35945	36403	0	848		Pseudoalteromonas sp. PS1M3 chromosome 1, complete sequence
NZ_WTKW01000586.1	Pf3	NZ_WTKW01000586.1	100	82	0	0	379	460	1410	1329	1.64e-34	152		Pseudoalteromonas sp. PS1M3 chromosome 1, complete sequence
NZ_JBBMQW010000014.1	Pf2	NZ_JBBMQW010000014.1	99.82	557	1	0	1	557	105517	106073	0	1024		Pseudoalteromonas sp. KAN5 chromosome 1, complete sequence
NZ_JBBMQV010000043.1	Pf1	NZ_JBBMQV010000043.1	99.804	511	1	0	1	511	9689	9179	0	939		Pseudoalteromonas sp. KAN5 chromosome 1, complete sequence
NZ_BADY01000117.1	Pf3	NZ_BADY01000117.1	99.783	461	0	1	1	460	34194	33734	0	845		Pseudoalteromonas sp. MM1 chromosome 1, complete sequence
NZ_JANJGQ010000013.1	Pf3	NZ_JANJGQ010000013.1	99.783	460	1	0	1	460	36105	36564	0	845		Pseudoalteromonas sp. MM1 chromosome 1, complete sequence
NZ_JBBMQW010000019.1	Pf3	NZ_JBBMQW010000019.1	99.783	460	0	1	1	460	61138	60680	0	843		Pseudoalteromonas sp. MM1 chromosome 1, complete sequence
NZ_JANJGQ010000004.1	Pf2	NZ_JANJGQ010000004.1	99.641	557	2	0	1	557	231757	232313	0	1018		Pseudoalteromonas sp. FE4 chromosome 1, complete sequence
NZ_JARLVB010000002.1	Pf2	NZ_JARLVB010000002.1	99.641	557	2	0	1	557	440417	440973	0	1018		Pseudoalteromonas agarivorans S816 S816_contig_2, whole genome shotgun sequence
NZ_BADY01000153.1	Pf1	NZ_BADY01000153.1	99.609	511	2	0	1	511	9798	9288	0	933		Pseudoalteromonas agarivorans S816 S816_contig_27, whole genome shotgun sequence
NZ_JARLVB010000002.1	Pf1	NZ_JARLVB010000002.1	99.609	511	1	1	1	511	2363227	2363736	0	931		Pseudoalteromonas agarivorans S816 S816_contig_74, whole genome shotgun sequence
NZ_JJNY01000004.1	Pf1	NZ_JJNY01000004.1	99.609	511	2	0	1	511	9819	9309	0	933		Pseudoalteromonas aliena SW19 contig017, whole genome shotgun sequence
NZ_SEUJ01000051.1	Pf1	NZ_SEUJ01000051.1	99.609	511	2	0	1	511	2556	3066	0	933		Pseudoalteromonas aliena SW19 contig022, whole genome shotgun sequence
NZ_SEUL01000048.1	Pf1	NZ_SEUL01000048.1	99.609	511	2	0	1	511	2556	3066	0	933		Pseudoalteromonas aliena SW19 contig022, whole genome shotgun sequence
NZ_CP012737.1	Pf3	NZ_CP012737.1	99.565	460	1	1	1	460	375554	376012	0	837		Pseudoalteromonas carrageenovora IAM 12662 contig013, whole genome shotgun sequence
NZ_BADY01000085.1	Pf2	NZ_BADY01000085.1	99.461	557	3	0	1	557	39538	38982	0	1013		Pseudoalteromonas carrageenovora IAM 12662 contig018, whole genome shotgun sequence
NZ_JBBMQV010000004.1	Pf2	NZ_JBBMQV010000004.1	99.461	557	3	0	1	557	39239	38683	0	1013		Pseudoalteromonas carrageenovora IAM 12662 contig023, whole genome shotgun sequence
NZ_JJNY01000028.1	Pf2	NZ_JJNY01000028.1	99.461	557	3	0	1	557	41032	40476	0	1013		Pseudoalteromonas lipolytica LMEB 39 contig025_2, whole genome shotgun sequence
NZ_JARLUZ010000001.1	Pf1	NZ_JARLUZ010000001.1	99.413	511	2	1	1	511	3487629	3487120	0	926		Pseudoalteromonas mariniglutinosa NCIMB 1770 contig014, whole genome shotgun sequence
NZ_JJNY01000025.1	Pf3	NZ_JJNY01000025.1	99.348	460	3	0	1	460	31437	31896	0	833		Pseudoalteromonas mariniglutinosa NCIMB 1770 contig015, whole genome shotgun sequence
NZ_SEUJ01000078.1	Pf2	NZ_SEUJ01000078.1	99.282	557	4	0	1	557	162042	161486	0	1007		Pseudoalteromonas distincta KMM 3548 contig014, whole genome shotgun sequence
NZ_SEUK01000046.1	Pf2	NZ_SEUK01000046.1	99.282	557	4	0	1	557	28066	28622	0	1007		Pseudoalteromonas distincta KMM 3548 contig015, whole genome shotgun sequence
NZ_SEUL01000075.1	Pf2	NZ_SEUL01000075.1	99.282	557	4	0	1	557	162040	161484	0	1007		Pseudoalteromonas distincta KMM 3548 contig019, whole genome shotgun sequence
NZ_CP012737.1	Pf1	NZ_CP012737.1	99.217	511	3	1	1	511	2565294	2564785	0	920		Pseudoalteromonas prydzensis ACAM 620 contig014, whole genome shotgun sequence
NZ_SEUK01000056.1	Pf1	NZ_SEUK01000056.1	99.217	511	4	0	1	511	348999	349509	0	922		Pseudoalteromonas prydzensis ACAM 620 contig014, whole genome shotgun sequence
NZ_JARLUZ010000001.1	Pf3	NZ_JARLUZ010000001.1	99.13	460	3	1	1	460	1323666	1324124	0	826		Pseudoalteromonas sp. TB41 ctg84, whole genome shotgun sequence
NZ_JARLVB010000002.1	Pf3	NZ_JARLVB010000002.1	99.13	460	2	1	1	460	1431599	1432056	0	826		Pseudoalteromonas sp. TB25 ctg127, whole genome shotgun sequence
NZ_CP012737.1	Pf2	NZ_CP012737.1	99.102	557	5	0	1	557	3395207	3395763	0	1002		Pseudoalteromonas sp. TB25 ctg251, whole genome shotgun sequence
NZ_JARLUZ010000001.1	Pf2	NZ_JARLUZ010000001.1	99.102	557	5	0	1	557	421932	422488	0	1002		Pseudoalteromonas sp. TB25 ctg365, whole genome shotgun sequence
NZ_JBBMQW010000035.1	Pf1	NZ_JBBMQW010000035.1	99.014	507	5	0	1	507	9706	9200	0	909		Pseudoalteromonas sp. TB13 ctg158, whole genome shotgun sequence
NZ_JAAEQE010000534.1	Pf3	NZ_JAAEQE010000534.1	96.46	113	1	2	349	460	21	131	5.82e-44	183		Pseudoalteromonas sp. TB13 ctg165, whole genome shotgun sequence
NZ_JADYXE010000042.1	Pf3	NZ_JADYXE010000042.1	95.913	367	10	3	97	460	37799	38163	2.94e-166	590		Pseudoalteromonas sp. TB13 ctg247, whole genome shotgun sequence
NZ_WTLB01000011.1	Pf3	NZ_WTLB01000011.1	95.913	367	10	3	97	460	37588	37952	2.94e-166	590		Pseudoalteromonas sp. AC163 ctg23, whole genome shotgun sequence
NZ_SEUI01000003.1	Pf3	NZ_SEUI01000003.1	95.095	367	12	4	97	460	38120	38483	2.96e-161	573		Pseudoalteromonas sp. AC163 ctg484, whole genome shotgun sequence
NZ_ADOP01000097.1	Pf1	NZ_ADOP01000097.1	94.161	137	7	1	371	507	9441	9306	3.87e-51	207		Pseudoalteromonas sp. AC163 ctg562, whole genome shotgun sequence
NZ_NTLW01000271.1	Pf3	NZ_NTLW01000271.1	94.006	317	12	5	147	460	1	313	3.09e-131	473		Pseudoalteromonas sp. TAE79 ctg79, whole genome shotgun sequence
NZ_CAWUXD010000219.1	Pf2	NZ_CAWUXD010000219.1	93.956	182	9	2	374	554	9571	9751	4.11e-71	274		Pseudoalteromonas sp. TAE79 ctg116, whole genome shotgun sequence
NZ_CP011034.1	Pf2	NZ_CP011034.1	93.956	182	9	2	374	554	3007949	3008129	4.11e-71	274		Pseudoalteromonas sp. TAE79 ctg176, whole genome shotgun sequence
NZ_PNDU01000314.1	Pf1	NZ_PNDU01000314.1	93.916	263	14	1	251	511	9528	9266	7.69e-108	396		Pseudoalteromonas sp. TAE80 ctg136, whole genome shotgun sequence
NC_007481.1	Pf2	NC_007481.1	93.407	182	10	2	374	554	2819126	2819306	1.91e-69	268		Pseudoalteromonas sp. TAE80 ctg198, whole genome shotgun sequence
NZ_CP011036.1	Pf2	NZ_CP011036.1	93.407	182	10	2	374	554	3110070	3110250	1.91e-69	268		Pseudoalteromonas sp. TAE80 ctg342, whole genome shotgun sequence
NZ_CP133571.1	Pf2	NZ_CP133571.1	93.407	182	10	2	374	554	2785404	2785584	1.91e-69	268		Pseudoalteromonas sp. TAE56 ctg17, whole genome shotgun sequence
NZ_JABUZB010000031.1	Pf2	NZ_JABUZB010000031.1	93.407	182	10	2	374	554	11375	11555	1.91e-69	268		Pseudoalteromonas sp. TAE56 ctg128, whole genome shotgun sequence
NZ_JACJDO010000001.1	Pf2	NZ_JACJDO010000001.1	93.407	182	10	2	374	554	239774	239954	1.91e-69	268		Pseudoalteromonas sp. TAE56 ctg149, whole genome shotgun sequence
NZ_JADYWN010000001.1	Pf2	NZ_JADYWN010000001.1	93.407	182	10	2	374	554	264005	264185	1.91e-69	268		Pseudoalteromonas sp. TB51 ctg228, whole genome shotgun sequence
NZ_JADYXG010000002.1	Pf2	NZ_JADYXG010000002.1	93.407	182	10	2	374	554	250355	250535	1.91e-69	268		Pseudoalteromonas sp. TB51 ctg232, whole genome shotgun sequence
NZ_JAGGDL010000006.1	Pf2	NZ_JAGGDL010000006.1	93.407	182	10	2	374	554	11709	11889	1.91e-69	268		Pseudoalteromonas sp. TB51 ctg303, whole genome shotgun sequence
NZ_FUKV01000106.1	Pf2	NZ_FUKV01000106.1	93.37	181	11	1	374	553	43212	43032	6.87e-69	267		Pseudoalteromonas sp. TAB23 ctg45, whole genome shotgun sequence
NZ_NRGZ01000001.1	Pf2	NZ_NRGZ01000001.1	93.37	181	11	1	374	553	46327	46147	6.87e-69	267		Pseudoalteromonas sp. TAB23 ctg247, whole genome shotgun sequence
NZ_VDEU01000001.1	Pf3	NZ_VDEU01000001.1	93.182	88	1	4	375	460	1120997	1121081	3.58e-26	124		Pseudoalteromonas sp. TAB23 ctg290, whole genome shotgun sequence
NZ_JBBMQY010000006.1	Pf3	NZ_JBBMQY010000006.1	93.005	386	25	2	77	460	179137	178752	6.4e-158	562		Pseudoalteromonas sp. TB64 ctg169, whole genome shotgun sequence
NZ_BJXZ01000032.1	Pf2	NZ_BJXZ01000032.1	92.973	185	11	2	374	557	30246	30063	1.91e-69	268		Pseudoalteromonas sp. TB64 ctg187, whole genome shotgun sequence
NZ_JAATTW010000003.1	Pf2	NZ_JAATTW010000003.1	92.973	185	11	2	374	557	21397	21214	1.91e-69	268		Pseudoalteromonas sp. TB64 ctg197, whole genome shotgun sequence
NZ_JACJES010000005.1	Pf2	NZ_JACJES010000005.1	92.973	185	11	2	374	557	140473	140290	1.91e-69	268		Pseudoalteromonas sp. TB64 ctg240, whole genome shotgun sequence
NZ_RRYZ01000003.1	Pf2	NZ_RRYZ01000003.1	92.973	185	11	2	374	557	89989	89806	1.91e-69	268		Pseudoalteromonas sp. S8-8 ctg20, whole genome shotgun sequence
NZ_UGUD01000001.1	Pf2	NZ_UGUD01000001.1	92.973	185	11	2	374	557	437331	437148	1.91e-69	268		Pseudoalteromonas sp. S8-8 ctg35, whole genome shotgun sequence
NZ_JAAMPS010000003.1	Pf2	NZ_JAAMPS010000003.1	92.857	182	11	2	374	554	123	303	8.89e-68	263		Pseudoalteromonas sp. S8-8 ctg37, whole genome shotgun sequence
NZ_JACJEM010000033.1	Pf3	NZ_JACJEM010000033.1	92.763	456	30	1	5	460	6270	5818	0	656		Pseudoalteromonas sp. S8-38 ctg28, whole genome shotgun sequence
NZ_JACJET010000030.1	Pf3	NZ_JACJET010000030.1	92.763	456	30	1	5	460	45996	46448	0	656		Pseudoalteromonas sp. S8-38 ctg52, whole genome shotgun sequence
NZ_JACJFG010000047.1	Pf3	NZ_JACJFG010000047.1	92.763	456	30	1	5	460	6270	5818	0	656		Pseudoalteromonas sp. S8-38 ctg86, whole genome shotgun sequence
NZ_PNDU01000031.1	Pf3	NZ_PNDU01000031.1	92.544	456	31	1	5	460	2918	3370	0	651		Pseudoalteromonas agarivorans NW 4327 contig095, whole genome shotgun sequence
NZ_DRFR01000134.1	Pf1	NZ_DRFR01000134.1	92.531	241	16	2	254	493	1	240	2.82e-92	344		Pseudoalteromonas agarivorans NW 4327 contig103, whole genome shotgun sequence
NZ_PIVO01000090.1	Pf3	NZ_PIVO01000090.1	92.391	460	30	3	2	460	776	1231	0	651		Pseudoalteromonas agarivorans NW 4327 contig122, whole genome shotgun sequence
NZ_AQGU01000022.1	Pf3	NZ_AQGU01000022.1	92.341	457	30	3	5	460	309238	308786	0	645		Pseudoalteromonas sp. BSi20652, whole genome shotgun sequence
NZ_WTLC01000007.1	Pf3	NZ_WTLC01000007.1	92.308	455	25	7	11	460	108084	107635	1.03e-180	638		Pseudoalteromonas sp. BSi20652, whole genome shotgun sequence
NZ_JADYXF010000067.1	Pf3	NZ_JADYXF010000067.1	92.088	455	26	6	11	460	1972	1523	4.81e-179	632		Pseudoalteromonas sp. BSi20652, whole genome shotgun sequence
NZ_AUTQ01000187.1	Pf3	NZ_AUTQ01000187.1	92.035	452	32	4	11	460	6290	5841	4.81e-179	632		Pseudoalteromonas sp. BSi20311, whole genome shotgun sequence
NZ_CANLYY010000001.1	Pf3	NZ_CANLYY010000001.1	91.739	460	33	3	2	460	45777	46232	1.34e-179	634		Pseudoalteromonas sp. BSi20429, whole genome shotgun sequence
NZ_CP019628.1	Pf3	NZ_CP019628.1	91.739	460	33	3	2	460	2274709	2275164	1.34e-179	634		Pseudoalteromonas sp. BSi20429, whole genome shotgun sequence
NZ_JACJEM010000086.1	Pf1	NZ_JACJEM010000086.1	91.714	350	28	1	154	502	10583	10234	1.59e-134	484		Pseudoalteromonas sp. BSi20429, whole genome shotgun sequence
NZ_JACJFG010000256.1	Pf1	NZ_JACJFG010000256.1	91.714	350	28	1	154	502	448	99	1.59e-134	484		Pseudoalteromonas sp. BSi20439, whole genome shotgun sequence
NZ_JABBCX010000006.1	Pf3	NZ_JABBCX010000006.1	91.525	413	33	2	50	460	32417	32829	1.38e-159	568		Pseudoalteromonas sp. BSi20480, whole genome shotgun sequence
NZ_MTQD01000013.1	Pf3	NZ_MTQD01000013.1	91.525	413	33	2	50	460	38236	38648	1.38e-159	568		Pseudoalteromonas sp. BSi20480, whole genome shotgun sequence
NZ_JACJET010000095.1	Pf1	NZ_JACJET010000095.1	91.501	353	29	1	151	502	1340	1692	1.59e-134	484		Pseudoalteromonas sp. BSi20480, whole genome shotgun sequence
NZ_AQGU01000017.1	Pf1	NZ_AQGU01000017.1	91.413	361	26	4	154	511	66848	66490	3.43e-136	490		Pseudoalteromonas sp. BSi20495, whole genome shotgun sequence
NZ_CANLYY010000083.1	Pf1	NZ_CANLYY010000083.1	91.413	361	26	4	154	511	9619	9261	3.43e-136	490		Pseudoalteromonas sp. BSi20495, whole genome shotgun sequence
NZ_JAAMPS010000003.1	Pf3	NZ_JAAMPS010000003.1	91.281	367	25	4	97	460	104751	104389	2.37e-137	494		Pseudoalteromonas sp. BSi20495, whole genome shotgun sequence
NZ_JAUORI010000004.1	Pf3	NZ_JAUORI010000004.1	91.003	389	30	5	74	460	186634	186249	3.91e-145	520		Pseudoalteromonas neustonica PAMC 28425, whole genome shotgun sequence
NZ_JAUORJ010000005.1	Pf3	NZ_JAUORJ010000005.1	91.003	389	30	5	74	460	186072	185687	3.91e-145	520		Pseudoalteromonas neustonica PAMC 28425, whole genome shotgun sequence
NZ_LOFG01000002.1	Pf3	NZ_LOFG01000002.1	91.003	389	30	5	74	460	155345	154960	3.91e-145	520		Pseudoalteromonas prydzensis DSM 14232, whole genome shotgun sequence
NC_007481.1	Pf3	NC_007481.1	90.885	373	27	4	91	460	2923856	2923488	2.37e-137	494		Pseudoalteromonas prydzensis DSM 14232, whole genome shotgun sequence
NZ_BJXZ01000091.1	Pf3	NZ_BJXZ01000091.1	90.885	373	27	4	91	460	153	521	2.37e-137	494		Pseudoalteromonas mariniglutinosa KCTC 22327, whole genome shotgun sequence
NZ_CAWUXD010000303.1	Pf3	NZ_CAWUXD010000303.1	90.885	373	27	4	91	460	16265	16633	2.37e-137	494		Pseudoalteromonas mariniglutinosa KCTC 22327, whole genome shotgun sequence
NZ_CP011034.1	Pf3	NZ_CP011034.1	90.885	373	27	4	91	460	3106045	3105677	2.37e-137	494		Pseudoalteromonas carrageenovora NBRC 12985 sequence012, whole genome shotgun sequence
NZ_CP011036.1	Pf3	NZ_CP011036.1	90.885	373	27	4	91	460	3218710	3218342	2.37e-137	494		Pseudoalteromonas carrageenovora NBRC 12985 sequence014, whole genome shotgun sequence
NZ_CP133571.1	Pf3	NZ_CP133571.1	90.885	373	27	4	91	460	2871225	2870857	2.37e-137	494		Pseudoalteromonas carrageenovora NBRC 12985 sequence044, whole genome shotgun sequence
NZ_FUKV01000098.1	Pf3	NZ_FUKV01000098.1	90.885	373	27	4	91	460	2108	2476	2.37e-137	494		Pseudoalteromonas espejiana NBRC 102222 sequence01, whole genome shotgun sequence
NZ_JAATTW010000066.1	Pf3	NZ_JAATTW010000066.1	90.885	373	27	4	91	460	7580	7948	2.37e-137	494		Pseudoalteromonas espejiana NBRC 102222 sequence05, whole genome shotgun sequence
NZ_JABUZB010000021.1	Pf3	NZ_JABUZB010000021.1	90.885	373	27	4	91	460	58054	57686	2.37e-137	494		Pseudoalteromonas espejiana NBRC 102222 sequence40, whole genome shotgun sequence
NZ_JACJDO010000013.1	Pf3	NZ_JACJDO010000013.1	90.885	373	27	4	91	460	57706	57338	2.37e-137	494		Pseudoalteromonas tetraodonis GFC NBRC 103034 sequence28, whole genome shotgun sequence
NZ_JACJES010000005.1	Pf3	NZ_JACJES010000005.1	90.885	373	27	4	91	460	35676	36044	2.37e-137	494		Pseudoalteromonas nigrifaciens NBRC 103036 sequence019, whole genome shotgun sequence
NZ_JADYWN010000001.1	Pf3	NZ_JADYWN010000001.1	90.885	373	27	4	91	460	359872	359504	2.37e-137	494		Pseudoalteromonas nigrifaciens NBRC 103036 sequence032, whole genome shotgun sequence
NZ_JADYXG010000002.1	Pf3	NZ_JADYXG010000002.1	90.885	373	27	4	91	460	355081	354713	2.37e-137	494		Pseudoalteromonas nigrifaciens NBRC 103036 sequence091, whole genome shotgun sequence
NZ_JAGGDL010000006.1	Pf3	NZ_JAGGDL010000006.1	90.885	373	27	4	91	460	116390	116022	2.37e-137	494		Pseudoalteromonas profundi CGMCC 1.15394 sequence029, whole genome shotgun sequence
NZ_NRGZ01000001.1	Pf3	NZ_NRGZ01000001.1	90.885	373	27	4	91	460	3196027	3196395	2.37e-137	494		Pseudoalteromonas sp. NCCP-2140 sequence03, whole genome shotgun sequence
NZ_RRYZ01000035.1	Pf3	NZ_RRYZ01000035.1	90.885	373	27	4	91	460	1774	1406	2.37e-137	494		Pseudoalteromonas tetraodonis GFC NBRC 103034 sequence01, whole genome shotgun sequence
NZ_UGUD01000001.1	Pf3	NZ_UGUD01000001.1	90.885	373	27	4	91	460	328691	329059	2.37e-137	494		Pseudoalteromonas rhizosphaerae RA15, whole genome shotgun sequence
NZ_AQGW01000018.1	Pf3	NZ_AQGW01000018.1	90.746	389	31	5	74	460	37725	38110	1.82e-143	514		Pseudoalteromonas rhizosphaerae RA15, whole genome shotgun sequence
NZ_BJMQ01000012.1	Pf3	NZ_BJMQ01000012.1	90.746	389	31	5	74	460	69115	68730	1.82e-143	514		MAG: Pseudoalteromonas marina AF_MB537 contig_35749_AF_MB537, whole genome shotgun sequence
NZ_CP027523.1	Pf3	NZ_CP027523.1	90.746	389	31	5	74	460	339742	340127	1.82e-143	514		MAG: Pseudoalteromonas marina AF_MB537 contig_35749_AF_MB537, whole genome shotgun sequence
NZ_JANIGK010000006.1	Pf3	NZ_JANIGK010000006.1	90.746	389	31	5	74	460	171891	171506	1.82e-143	514		MAG: Pseudoalteromonas marina AF_MB537 contig_35749_AF_MB537, whole genome shotgun sequence
NZ_JAUOPK010000005.1	Pf3	NZ_JAUOPK010000005.1	90.746	389	31	5	74	460	186851	186466	1.82e-143	514		MAG: Pseudoalteromonas distincta AE_MB428_1 contig_23096_AE_MB428, whole genome shotgun sequence
NZ_JAUOTA010000007.1	Pf3	NZ_JAUOTA010000007.1	90.746	389	31	5	74	460	32142	32527	1.82e-143	514		MAG: Pseudoalteromonas distincta AE_MB428_1 contig_23096_AE_MB428, whole genome shotgun sequence
NZ_JBAHVT010000002.1	Pf3	NZ_JBAHVT010000002.1	90.746	389	31	5	74	460	31914	32299	1.82e-143	514		MAG: Pseudoalteromonas distincta AE_MB428_1 contig_19718_partial_0_365955_AE_MB428, whole genome shotgun sequence
NZ_LT965928.1	Pf3	NZ_LT965928.1	90.746	389	31	5	74	460	334486	334871	1.82e-143	514		Pseudoalteromonas haloplanktis CIP103197 NODE_14, whole genome shotgun sequence
NZ_PNCW01000030.1	Pf3	NZ_PNCW01000030.1	90.746	389	31	5	74	460	160760	160375	1.82e-143	514		Pseudoalteromonas sp. PAR1 NODE_24_length_67349_cov_117.24, whole genome shotgun sequence
NZ_CP023558.1	Pf3	NZ_CP023558.1	90.33	455	32	10	12	460	3130050	3129602	3.8e-165	586		Pseudoalteromonas aliena 4-110.fasta NODE_16, whole genome shotgun sequence
NZ_JWGY01000001.1	Pf3	NZ_JWGY01000001.1	90.33	455	32	10	12	460	30184	30632	3.8e-165	586		Pseudoalteromonas aliena 4-110.fasta NODE_51, whole genome shotgun sequence
NZ_AP022624.1	Pf3	NZ_AP022624.1	90.287	453	36	7	12	460	325790	326238	3.8e-165	586		Pseudoalteromonas aliena 4-110.fasta NODE_66, whole genome shotgun sequence
NZ_JALNTI010000001.1	Pf3	NZ_JALNTI010000001.1	90.287	453	36	7	12	460	817768	817320	3.8e-165	586		Pseudoalteromonas arctica 2-1285.fasta NODE_5, whole genome shotgun sequence
NZ_JBAKAW010000006.1	Pf3	NZ_JBAKAW010000006.1	90.26	462	34	8	5	460	212062	211606	2.27e-167	593		Pseudoalteromonas arctica 2-1285.fasta NODE_12, whole genome shotgun sequence
NZ_JACJED010000008.1	Pf3	NZ_JACJED010000008.1	90.239	461	36	6	5	460	136998	136542	2.27e-167	593		Pseudoalteromonas arctica 2-1285.fasta NODE_22, whole genome shotgun sequence
NZ_JAUOQJ010000006.1	Pf3	NZ_JAUOQJ010000006.1	90.231	389	33	5	74	460	142807	142422	3.94e-140	503		MAG: Pseudoalteromonas prydzensis FRAM_WSC20_S25_BML_bin_129_1 FRAM_WSC20_S25_BML_bin_129_1-read-2, whole genome shotgun sequence
NZ_JAUOTB010000007.1	Pf3	NZ_JAUOTB010000007.1	90.231	389	33	5	74	460	142807	142422	3.94e-140	503		MAG: Pseudoalteromonas prydzensis FRAM_WSC20_S25_BML_bin_129_1 FRAM_WSC20_S25_BML_bin_129_1-read-3, whole genome shotgun sequence
NZ_VNFG01000016.1	Pf3	NZ_VNFG01000016.1	90.217	460	38	4	5	460	37586	38042	2.27e-167	593		MAG: Pseudoalteromonas nigrifaciens HER22_SLC_100_bin_40_1 HER22_SLC_100_bin_40-read_218, whole genome shotgun sequence
NZ_JAAXII010000060.1	Pf3	NZ_JAAXII010000060.1	90.164	244	16	5	222	460	9787	9547	2.56e-82	311		MAG: Pseudoalteromonas nigrifaciens HER22_SLC_100_bin_40_1 HER22_SLC_100_bin_40-read_343, whole genome shotgun sequence
NZ_DELW01000031.1	Pf3	NZ_DELW01000031.1	90.108	465	37	7	2	460	190072	189611	6.31e-168	595		MAG: Pseudoalteromonas nigrifaciens HER22_SLC_100_bin_40_1 HER22_SLC_100_bin_40-read_115, whole genome shotgun sequence
NZ_AHCB03000005.1	Pf3	NZ_AHCB03000005.1	90.066	453	36	7	12	460	30223	30670	6.36e-163	579		Pseudoalteromonas tunicata D2 scf_1099591001457, whole genome shotgun sequence
NZ_BADX01000189.1	Pf3	NZ_BADX01000189.1	90.066	453	36	7	12	460	8297	7850	6.36e-163	579		Pseudoalteromonas agarivorans DSM 14585 chromosome I, complete sequence
NZ_CP094441.1	Pf3	NZ_CP094441.1	90.066	453	36	7	12	460	351414	351861	6.36e-163	579		Pseudoalteromonas agarivorans DSM 14585 chromosome I, complete sequence
NZ_JAHDFL010000003.1	Pf3	NZ_JAHDFL010000003.1	90.066	453	36	7	12	460	29000	29447	6.36e-163	579		Pseudoalteromonas agarivorans DSM 14585 chromosome I, complete sequence
NZ_JAUYVT010000006.1	Pf3	NZ_JAUYVT010000006.1	90.066	453	36	7	12	460	30616	31063	6.36e-163	579		Pseudoalteromonas arctica A 13517 chromosome I, complete sequence
NZ_PNDV01000096.1	Pf3	NZ_PNDV01000096.1	90.066	453	36	7	12	460	30069	30516	6.36e-163	579		Pseudoalteromonas arctica A 13517 chromosome I, complete sequence
NZ_CP133569.1	Pf3	NZ_CP133569.1	89.979	469	30	11	2	460	377839	378300	2.94e-166	590		Pseudoalteromonas arctica A 13517 chromosome I, complete sequence
NZ_SEUH01000006.1	Pf3	NZ_SEUH01000006.1	89.979	469	30	11	2	460	13513	13974	2.94e-166	590		Pseudoalteromonas espejiana DSM 9414 chromosome I, complete sequence
NZ_CP066804.1	Pf3	NZ_CP066804.1	89.892	465	38	7	2	460	356209	356670	2.94e-166	590		Pseudoalteromonas espejiana DSM 9414 chromosome I, complete sequence
NZ_JACJEF010000008.1	Pf3	NZ_JACJEF010000008.1	89.892	465	31	10	5	460	37713	38170	1.37e-164	584		Pseudoalteromonas espejiana DSM 9414 chromosome I, complete sequence
NZ_JACJFB010000002.1	Pf3	NZ_JACJFB010000002.1	89.892	465	31	10	5	460	37550	38007	1.37e-164	584		Pseudoalteromonas issachenkonii KMM 3549 chromosome I, complete sequence
NZ_JACJDZ010000015.1	Pf3	NZ_JACJDZ010000015.1	89.871	464	32	9	5	460	38008	37552	4.92e-164	582		Pseudoalteromonas tunicata D2 chromosome I, complete sequence
NZ_JACJEH010000017.1	Pf3	NZ_JACJEH010000017.1	89.871	464	32	9	5	460	37907	38363	4.92e-164	582		Pseudoalteromonas translucida KMM 520 chromosome I, complete sequence
NZ_JACJEX010000014.1	Pf3	NZ_JACJEX010000014.1	89.871	464	32	9	5	460	38008	37552	4.92e-164	582		Pseudoalteromonas translucida KMM 520 chromosome I, complete sequence
NZ_JADYWM010000021.1	Pf3	NZ_JADYWM010000021.1	89.871	464	32	9	5	460	13314	13770	4.92e-164	582		Pseudoalteromonas translucida KMM 520 chromosome I, complete sequence
NZ_JADYXJ010000019.1	Pf3	NZ_JADYXJ010000019.1	89.849	463	40	7	3	460	52952	52492	1.06e-165	588		Pseudoalteromonas nigrifaciens KMM 661 chromosome I, complete sequence
NZ_WTLA01000018.1	Pf3	NZ_WTLA01000018.1	89.849	463	40	7	3	460	52927	52467	1.06e-165	588		Pseudoalteromonas nigrifaciens KMM 661 chromosome I, complete sequence
NZ_CP019162.1	Pf3	NZ_CP019162.1	89.845	453	38	7	12	460	2807221	2807669	8.23e-162	575		Pseudoalteromonas nigrifaciens KMM 661 chromosome I, complete sequence
NZ_FSRF01000001.1	Pf3	NZ_FSRF01000001.1	89.845	453	38	7	12	460	2807221	2807669	8.23e-162	575		Pseudoalteromonas tetraodonis GFC chromosome I, complete sequence
NZ_JAUYVW010000010.1	Pf3	NZ_JAUYVW010000010.1	89.845	453	36	7	12	460	108931	108485	2.96e-161	573		Pseudoalteromonas sp. 1_2015MBL_MicDiv 15DKN1 chromosome 1, complete sequence
NZ_JAQREI010000002.1	Pf3	NZ_JAQREI010000002.1	89.84	374	33	5	89	460	31947	32317	8.58e-132	475		Pseudoalteromonas sp. 1_2015MBL_MicDiv 15DKN1 chromosome 1, complete sequence
NZ_JAQREN010000018.1	Pf3	NZ_JAQREN010000018.1	89.84	374	33	5	89	460	55314	54944	8.58e-132	475		Pseudoalteromonas sp. 1_2015MBL_MicDiv 15DKN1 chromosome 1, complete sequence
NZ_JAQREO010000018.1	Pf3	NZ_JAQREO010000018.1	89.84	374	33	5	89	460	55314	54944	8.58e-132	475		Pseudoalteromonas sp. Bsw20308 chromosome, complete genome
NZ_JAQREP010000018.1	Pf3	NZ_JAQREP010000018.1	89.84	374	33	5	89	460	31681	32051	8.58e-132	475		Pseudoalteromonas sp. Bsw20308 chromosome, complete genome
NZ_JAQREQ010000018.1	Pf3	NZ_JAQREQ010000018.1	89.84	374	33	5	89	460	31681	32051	8.58e-132	475		Pseudoalteromonas sp. Bsw20308 chromosome, complete genome
NZ_JAQRER010000019.1	Pf3	NZ_JAQRER010000019.1	89.84	374	33	5	89	460	31681	32051	8.58e-132	475		Pseudoalteromonas issachenkonii KCTC 12958 chromosome I, complete sequence
NZ_JAQRES010000022.1	Pf3	NZ_JAQRES010000022.1	89.84	374	33	5	89	460	55314	54944	8.58e-132	475		Pseudoalteromonas sp. 13-15 chromosome 1, complete sequence
NZ_JAQRET010000019.1	Pf3	NZ_JAQRET010000019.1	89.84	374	33	5	89	460	55314	54944	8.58e-132	475		Pseudoalteromonas sp. 13-15 chromosome 1, complete sequence
NZ_JAQREU010000019.1	Pf3	NZ_JAQREU010000019.1	89.84	374	33	5	89	460	31681	32051	8.58e-132	475		Pseudoalteromonas sp. 13-15 chromosome 1, complete sequence
NZ_AUTI01000365.1	Pf3	NZ_AUTI01000365.1	89.805	461	37	7	5	460	6401	5946	4.92e-164	582		Pseudoalteromonas aliena EH1 chromosome, complete genome
NZ_AUTK01000484.1	Pf3	NZ_AUTK01000484.1	89.805	461	37	7	5	460	26206	26661	4.92e-164	582		Pseudoalteromonas aliena EH1 chromosome, complete genome
NZ_CALSST010000002.1	Pf3	NZ_CALSST010000002.1	89.805	461	37	7	5	460	2762766	2762311	4.92e-164	582		Pseudoalteromonas aliena EH1 chromosome, complete genome
NZ_CP040558.1	Pf3	NZ_CP040558.1	89.805	461	39	5	5	460	91391	91848	1.37e-164	584		Pseudoalteromonas sp. DL-6 chromosome 1, complete sequence
NZ_DRFR01000138.1	Pf3	NZ_DRFR01000138.1	89.805	461	39	5	5	460	11547	11090	1.37e-164	584		Pseudoalteromonas atlantica ECSMB14104 chromosome, complete genome
NZ_JACJDW010000006.1	Pf3	NZ_JACJDW010000006.1	89.805	461	37	7	5	460	37667	38122	4.92e-164	582		Pseudoalteromonas atlantica ECSMB14104 chromosome, complete genome
NZ_JACVVQ010000007.1	Pf3	NZ_JACVVQ010000007.1	89.805	461	37	7	5	460	124680	124225	4.92e-164	582		Pseudoalteromonas atlantica ECSMB14104 chromosome, complete genome
NZ_WTKX01000009.1	Pf3	NZ_WTKX01000009.1	89.805	461	37	7	5	460	37805	38260	4.92e-164	582		Pseudoalteromonas marina ECSMB14103 chromosome, complete genome
NZ_AUTL01000176.1	Pf3	NZ_AUTL01000176.1	89.76	459	42	5	5	460	46233	45777	4.92e-164	582		Pseudoalteromonas marina ECSMB14103 chromosome, complete genome
NZ_AUTM01000342.1	Pf3	NZ_AUTM01000342.1	89.76	459	42	5	5	460	88593	88137	4.92e-164	582		Pseudoalteromonas marina ECSMB14103 chromosome, complete genome
NZ_BADT01000012.1	Pf3	NZ_BADT01000012.1	89.738	458	42	5	5	460	14734	15188	1.77e-163	580		Pseudoalteromonas carrageenovora KCTC 22325 chromosome I, complete sequence
NZ_JASDDB010000009.1	Pf3	NZ_JASDDB010000009.1	89.738	458	45	2	5	460	225435	224978	1.37e-164	584		Pseudoalteromonas carrageenovora KCTC 22325 chromosome I, complete sequence
NZ_AQHE01000015.1	Pf3	NZ_AQHE01000015.1	89.677	465	39	6	2	460	39155	39616	1.37e-164	584		Pseudoalteromonas carrageenovora KCTC 22325 chromosome I, complete sequence
NZ_JACJEK010000005.1	Pf3	NZ_JACJEK010000005.1	89.677	465	39	6	2	460	206080	205619	1.37e-164	584		Pseudoalteromonas tunicata D2 chromosome 1, complete sequence
NZ_JACJEP010000017.1	Pf3	NZ_JACJEP010000017.1	89.677	465	32	10	5	460	37792	38249	6.36e-163	579		Pseudoalteromonas donghaensis HJ51 chromosome, complete genome
NZ_JACJFD010000001.1	Pf3	NZ_JACJFD010000001.1	89.677	465	32	10	5	460	37546	38003	6.36e-163	579		Pseudoalteromonas agarivorans Hao 2018 chromosome I, complete sequence
NZ_JASGWX010000001.1	Pf3	NZ_JASGWX010000001.1	89.677	465	39	7	2	460	618780	618319	1.37e-164	584		Pseudoalteromonas agarivorans Hao 2018 chromosome I, complete sequence
NZ_JBALUV010000012.1	Pf3	NZ_JBALUV010000012.1	89.677	465	32	10	5	460	103822	103365	6.36e-163	579		Pseudoalteromonas agarivorans Hao 2018 chromosome I, complete sequence
NZ_JBALVM010000009.1	Pf3	NZ_JBALVM010000009.1	89.677	465	32	10	5	460	97248	96791	6.36e-163	579		Pseudoalteromonas sp. Xi13 chromosome 1, complete sequence
NZ_JBALWP010000009.1	Pf3	NZ_JBALWP010000009.1	89.677	465	32	10	5	460	97714	97257	6.36e-163	579		Pseudoalteromonas sp. Xi13 chromosome 1, complete sequence
NZ_JBALWY010000007.1	Pf3	NZ_JBALWY010000007.1	89.677	465	32	10	5	460	37263	37720	6.36e-163	579		Pseudoalteromonas distincta 16-SW-7 chromosome L1, complete sequence
NZ_JTDZ01000012.1	Pf3	NZ_JTDZ01000012.1	89.677	465	39	7	2	460	621921	621460	1.37e-164	584		Pseudoalteromonas distincta 16-SW-7 chromosome L1, complete sequence
NZ_JWIG01000001.1	Pf3	NZ_JWIG01000001.1	89.677	465	39	7	2	460	877685	877224	1.37e-164	584		Pseudoalteromonas distincta 16-SW-7 chromosome L1, complete sequence
NZ_LOFI01000001.1	Pf3	NZ_LOFI01000001.1	89.67	455	34	9	12	460	30942	31389	1.38e-159	568		Pseudoalteromonas sp. Scap25 chromosome 1, complete sequence
NZ_AUTN01000149.1	Pf3	NZ_AUTN01000149.1	89.655	464	39	6	3	460	31991	32451	4.92e-164	582		Pseudoalteromonas sp. Scap06 chromosome 1, complete sequence
NZ_JADYWS010000003.1	Pf3	NZ_JADYWS010000003.1	89.655	464	39	6	3	460	237260	236800	4.92e-164	582		Pseudoalteromonas sp. JSTW chromosome, complete genome
NZ_JAEKKD010000004.1	Pf3	NZ_JAEKKD010000004.1	89.655	464	40	8	3	460	193268	192807	1.37e-164	584		Pseudoalteromonas sp. MT33b chromosome 1, complete sequence
NZ_JBBMQZ010000003.1	Pf3	NZ_JBBMQZ010000003.1	89.655	464	39	6	3	460	37977	38437	4.92e-164	582		Pseudoalteromonas sp. A41-2 chromosome, complete genome
NZ_JACGWD010000123.1	Pf3	NZ_JACGWD010000123.1	89.633	463	41	7	3	460	3095	3555	4.92e-164	582		Pseudoalteromonas sp. LC2018020214 chromosome 1, complete sequence
NZ_JADYWQ010000023.1	Pf3	NZ_JADYWQ010000023.1	89.633	463	41	7	3	460	8764	8304	4.92e-164	582		Pseudoalteromonas sp. LC2018020214 chromosome 1, complete sequence
NZ_CP092598.1	Pf3	NZ_CP092598.1	89.625	453	39	7	12	460	35495	35943	3.83e-160	569		Pseudoalteromonas sp. LC2018020214 chromosome 1, complete sequence
NZ_JBBMQX010000007.1	Pf3	NZ_JBBMQX010000007.1	89.61	462	43	5	3	460	37640	38100	4.92e-164	582		Pseudoalteromonas sp. SCSIO 43101 chromosome 1, complete sequence
NZ_AUTO01000232.1	Pf3	NZ_AUTO01000232.1	89.572	374	34	5	89	460	16276	15906	3.99e-130	470		Pseudoalteromonas sp. SCSIO 43088 chromosome 1, complete sequence
NZ_AZIO01000102.1	Pf3	NZ_AZIO01000102.1	89.572	374	34	5	89	460	22669	23039	3.99e-130	470		Pseudoalteromonas sp. SiA1 chromosome SiA1-1, complete sequence
NZ_CP011011.1	Pf3	NZ_CP011011.1	89.572	374	34	5	89	460	334528	334898	3.99e-130	470		Pseudoalteromonas shioyasakiensis SDCH90 chromosome, complete genome
NZ_CP023464.1	Pf3	NZ_CP023464.1	89.572	374	34	5	89	460	328036	328406	3.99e-130	470		Pseudoalteromonas sp. SCSIO 43095 chromosome 1, complete sequence
NZ_CP033065.1	Pf3	NZ_CP033065.1	89.572	374	34	5	89	460	321368	321738	3.99e-130	470		Pseudoalteromonas sp. N1230-9 chromosome 1, complete sequence
NZ_CP034439.1	Pf3	NZ_CP034439.1	89.572	374	34	5	89	460	320884	321254	3.99e-130	470		Pseudoalteromonas sp. CF6-2 chromosome, complete genome
NZ_DCYU01000057.1	Pf3	NZ_DCYU01000057.1	89.572	374	34	5	89	460	22804	23174	3.99e-130	470		Pseudoalteromonas sp. H100 chromosome 1, complete sequence
NZ_DJHW01000038.1	Pf3	NZ_DJHW01000038.1	89.572	374	34	5	89	460	31533	31903	3.99e-130	470		Pseudoalteromonas sp. H100 chromosome 1, complete sequence
NZ_DJKO01000227.1	Pf3	NZ_DJKO01000227.1	89.572	374	34	5	89	460	897	1267	3.99e-130	470		Pseudoalteromonas sp. H100 chromosome 1, complete sequence
NZ_JALNTH010000005.1	Pf3	NZ_JALNTH010000005.1	89.572	374	34	5	89	460	162351	161981	3.99e-130	470		Pseudoalteromonas sp. APM04 chromosome APM04_1, complete sequence
NZ_JALNTJ010000003.1	Pf3	NZ_JALNTJ010000003.1	89.572	374	34	5	89	460	32193	32563	3.99e-130	470		Pseudoalteromonas sp. APM04 chromosome APM04_1, complete sequence
NZ_JALNTN010000020.1	Pf3	NZ_JALNTN010000020.1	89.572	374	34	5	89	460	55262	54892	3.99e-130	470		Pseudoalteromonas sp. APM04 chromosome APM04_1, complete sequence
NZ_JANIGM010000008.1	Pf3	NZ_JANIGM010000008.1	89.572	374	34	5	89	460	31662	32032	3.99e-130	470		Pseudoalteromonas sp. KG3 chromosome 1, complete sequence
NZ_JAPCKL010000003.1	Pf3	NZ_JAPCKL010000003.1	89.572	374	34	5	89	460	593253	592883	3.99e-130	470		Pseudoalteromonas sp. KG3 chromosome 1, complete sequence
NZ_JAQREF010000004.1	Pf3	NZ_JAQREF010000004.1	89.572	374	34	5	89	460	32012	32382	3.99e-130	470		Pseudoalteromonas rhizosphaerae hCg-42 chromosome, complete genome
NZ_JAQREG010000021.1	Pf3	NZ_JAQREG010000021.1	89.572	374	34	5	89	460	8315	8685	3.99e-130	470		Pseudoalteromonas rhizosphaerae hCg-42 chromosome, complete genome
NZ_JAQREH010000021.1	Pf3	NZ_JAQREH010000021.1	89.572	374	34	5	89	460	8315	8685	3.99e-130	470		Pseudoalteromonas ostreae hOe-125 chromosome 1, complete sequence
NZ_JAQREK010000007.1	Pf3	NZ_JAQREK010000007.1	89.572	374	34	5	89	460	151259	150889	3.99e-130	470		Pseudoalteromonas ostreae hOe-125 chromosome 1, complete sequence
NZ_JAQREL010000005.1	Pf3	NZ_JAQREL010000005.1	89.572	374	34	5	89	460	227886	227516	3.99e-130	470		Pseudoalteromonas ostreae hOe-124 chromosome 1, complete sequence
NZ_JAQREM010000021.1	Pf3	NZ_JAQREM010000021.1	89.572	374	34	5	89	460	8315	8685	3.99e-130	470		Pseudoalteromonas ostreae hOe-124 chromosome 1, complete sequence
NZ_LJSP01000005.1	Pf3	NZ_LJSP01000005.1	89.572	374	34	5	89	460	244284	243914	3.99e-130	470		Pseudoalteromonas sp. HL-AS1 chromosome, complete genome
NZ_LKBC01000004.1	Pf3	NZ_LKBC01000004.1	89.572	374	34	5	89	460	178099	177729	3.99e-130	470		Pseudoalteromonas sp. HL-AS1 chromosome, complete genome
NZ_LVCM01000016.1	Pf3	NZ_LVCM01000016.1	89.572	374	34	5	89	460	195474	195104	3.99e-130	470		Pseudoalteromonas sp. HL-AS1 chromosome, complete genome
NZ_PNCY01000016.1	Pf3	NZ_PNCY01000016.1	89.572	374	34	5	89	460	31546	31916	3.99e-130	470		Pseudoalteromonas sp. HL-AS2 chromosome, complete genome
NZ_PNDL01000005.1	Pf3	NZ_PNDL01000005.1	89.572	374	34	5	89	460	8210	8580	3.99e-130	470		Pseudoalteromonas sp. HL-AS2 chromosome, complete genome
NZ_PNDP01000027.1	Pf3	NZ_PNDP01000027.1	89.572	374	34	5	89	460	31961	32331	3.99e-130	470		Pseudoalteromonas sp. HL-AS2 chromosome, complete genome
NZ_PNDQ01000013.1	Pf3	NZ_PNDQ01000013.1	89.572	374	34	5	89	460	32884	33254	3.99e-130	470		Pseudoalteromonas sp. CuT4-3 chromosome, complete genome
NZ_PIVO01000071.1	Pf1	NZ_PIVO01000071.1	89.567	393	32	8	124	511	5844	6232	3.43e-136	490		Pseudoalteromonas sp. CuT4-3 chromosome, complete genome
NZ_JADYXA010000017.1	Pf3	NZ_JADYXA010000017.1	89.565	460	42	6	5	460	37634	38091	6.36e-163	579		Pseudoalteromonas sp. CuT4-3 chromosome, complete genome
NZ_WTKZ01000005.1	Pf3	NZ_WTKZ01000005.1	89.565	460	42	6	5	460	37274	37731	6.36e-163	579		MAG: Pseudoalteromonas issachenkonii UBA676 UBA676_contig_2534, whole genome shotgun sequence
NZ_JACJDY010000024.1	Pf3	NZ_JACJDY010000024.1	89.552	469	32	12	2	460	37345	37806	6.36e-163	579		MAG: Pseudoalteromonas sp. UBA2102 UBA2102_contig_4261, whole genome shotgun sequence
NZ_AUTJ01000247.1	Pf3	NZ_AUTJ01000247.1	89.462	465	38	8	3	460	37695	38155	2.29e-162	577		MAG: Pseudoalteromonas sp. UBA2102 UBA2102_contig_2493, whole genome shotgun sequence
NZ_BADV01000031.1	Pf3	NZ_BADV01000031.1	89.462	465	38	8	3	460	36300	35840	2.29e-162	577		MAG: Pseudoalteromonas distincta UBA2686 UBA2686_contig_576, whole genome shotgun sequence
NZ_JABCAH010000009.1	Pf3	NZ_JABCAH010000009.1	89.462	465	38	8	3	460	179009	178549	2.29e-162	577		MAG: Pseudoalteromonas distincta UBA2686 UBA2686_contig_189, whole genome shotgun sequence
NZ_JACJDR010000008.1	Pf3	NZ_JACJDR010000008.1	89.462	465	33	11	5	460	181819	181362	2.96e-161	573		MAG: Pseudoalteromonas distincta UBA2686 UBA2686_contig_284, whole genome shotgun sequence
NZ_JACJEN010000007.1	Pf3	NZ_JACJEN010000007.1	89.462	465	33	10	5	460	196219	195762	2.96e-161	573		MAG: Pseudoalteromonas lipolytica UBA5083 UBA5083_contig_10115, whole genome shotgun sequence
NZ_JACJEO010000020.1	Pf3	NZ_JACJEO010000020.1	89.462	465	33	11	5	460	37546	38003	2.96e-161	573		MAG: Pseudoalteromonas sp. UBA6610 UBA6610_contig_2285, whole genome shotgun sequence
NZ_JACJFC010000003.1	Pf3	NZ_JACJFC010000003.1	89.462	465	33	11	5	460	37341	37798	2.96e-161	573		MAG: Pseudoalteromonas sp. UBA6610 UBA6610_contig_35485, whole genome shotgun sequence
NZ_JADYWR010000001.1	Pf3	NZ_JADYWR010000001.1	89.462	465	38	8	3	460	490354	489894	2.29e-162	577		MAG: Pseudoalteromonas sp. UBA6610 UBA6610_contig_26218, whole genome shotgun sequence
NZ_JADYXB010000032.1	Pf3	NZ_JADYXB010000032.1	89.462	465	38	8	3	460	37213	37673	2.29e-162	577		MAG: Pseudoalteromonas sp. UBA6540 UBA6540_contig_1603, whole genome shotgun sequence
NZ_JADYXC010000007.1	Pf3	NZ_JADYXC010000007.1	89.462	465	38	8	3	460	146577	146117	2.29e-162	577		MAG: Pseudoalteromonas sp. UBA6540 UBA6540_contig_15959, whole genome shotgun sequence
NZ_JADYXD010000005.1	Pf3	NZ_JADYXD010000005.1	89.462	465	38	8	3	460	221923	221463	2.29e-162	577		MAG: Pseudoalteromonas sp. UBA6540 UBA6540_contig_9452, whole genome shotgun sequence
NZ_JADYXH010000007.1	Pf3	NZ_JADYXH010000007.1	89.462	465	38	8	3	460	137716	137256	2.29e-162	577		MAG: Pseudoalteromonas sp. HyVt-327 HyVt-327_k145_136917, whole genome shotgun sequence
NZ_JADYXI010000018.1	Pf3	NZ_JADYXI010000018.1	89.462	465	38	8	3	460	38016	38476	2.29e-162	577		MAG: Pseudoalteromonas sp. HyVt-327 HyVt-327_k145_54359, whole genome shotgun sequence
NZ_JADYXN010000006.1	Pf3	NZ_JADYXN010000006.1	89.462	465	38	8	3	460	183738	183278	2.29e-162	577		MAG: Pseudoalteromonas sp. HyVt-327 HyVt-327_k145_57480, whole genome shotgun sequence
NZ_JADYXO010000005.1	Pf3	NZ_JADYXO010000005.1	89.462	465	38	8	3	460	182307	181847	2.29e-162	577		MAG: Pseudoalteromonas prydzensis HyVt-346 HyVt-346_k145_447965, whole genome shotgun sequence
NZ_JANIHL010000019.1	Pf3	NZ_JANIHL010000019.1	89.462	465	40	6	2	460	37715	38176	6.36e-163	579		MAG: Pseudoalteromonas prydzensis HyVt-346 HyVt-346_k145_548470, whole genome shotgun sequence
NZ_WTKY01000006.1	Pf3	NZ_WTKY01000006.1	89.462	465	38	8	3	460	38029	38489	2.29e-162	577		Pseudoalteromonas sp. DSM 26666, whole genome shotgun sequence
NZ_CALSLX010000001.1	Pf3	NZ_CALSLX010000001.1	89.451	455	39	6	12	460	1663402	1663853	4.95e-159	566		Pseudoalteromonas lipolytica CGMCC 1.8499, whole genome shotgun sequence
NZ_JADYWP010000001.1	Pf3	NZ_JADYWP010000001.1	89.44	464	40	6	3	460	38402	38862	2.29e-162	577		Pseudoalteromonas marina 13-15, whole genome shotgun sequence
NZ_JADYXL010000001.1	Pf3	NZ_JADYXL010000001.1	89.44	464	40	6	3	460	737067	736607	2.29e-162	577		Pseudoalteromonas marina 13-15, whole genome shotgun sequence
NZ_JADYXM010000007.1	Pf3	NZ_JADYXM010000007.1	89.44	464	40	6	3	460	38411	38871	2.29e-162	577		Pseudoalteromonas marina 13-15, whole genome shotgun sequence
NZ_JBDLOC010000008.1	Pf3	NZ_JBDLOC010000008.1	89.44	464	40	6	3	460	37800	38260	2.29e-162	577		Pseudoalteromonas sp. JB197, whole genome shotgun sequence
NZ_PJAV01000178.1	Pf3	NZ_PJAV01000178.1	89.44	464	39	7	3	460	37724	38183	2.29e-162	577		Pseudoalteromonas sp. JB197, whole genome shotgun sequence
NZ_WTKR01000001.1	Pf3	NZ_WTKR01000001.1	89.44	464	40	6	3	460	543147	542687	2.29e-162	577		Pseudoalteromonas sp. JB197, whole genome shotgun sequence
NZ_WTKS01000008.1	Pf3	NZ_WTKS01000008.1	89.44	464	40	6	3	460	37977	38437	2.29e-162	577		MAG: Pseudoalteromonas sp. Gpa_10 GpaG_CONTIG4586350, whole genome shotgun sequence
NZ_JADYXK010000032.1	Pf3	NZ_JADYXK010000032.1	89.417	463	42	7	3	460	8776	8316	2.29e-162	577		Pseudoalteromonas sp. WY3 Contig1, whole genome shotgun sequence
NZ_JASDCB010000120.1	Pf3	NZ_JASDCB010000120.1	89.417	463	42	7	3	460	3093	3553	2.29e-162	577		Pseudoalteromonas sp. WY3 2, whole genome shotgun sequence
NZ_PJBK01000027.1	Pf3	NZ_PJBK01000027.1	89.417	463	42	7	3	460	8675	8215	2.29e-162	577		Pseudoalteromonas sp. WY3 2, whole genome shotgun sequence
NZ_PJBQ01000048.1	Pf3	NZ_PJBQ01000048.1	89.417	463	42	7	3	460	37939	38399	2.29e-162	577		Pseudoalteromonas sp. HF66 NODE_21_length_65489_cov_9.578166, whole genome shotgun sequence
NZ_LODI01000006.1	Pf3	NZ_LODI01000006.1	89.404	453	39	7	12	460	67819	67372	6.4e-158	562		Pseudoalteromonas sp. MIP2626 NODE_3_length_209668_cov_149.971, whole genome shotgun sequence
NZ_JACJFA010000026.1	Pf3	NZ_JACJFA010000026.1	89.371	461	41	5	5	460	6245	5788	2.96e-161	573		Pseudoalteromonas sp. MIP2626 NODE_11_length_76284_cov_144.773, whole genome shotgun sequence
NZ_JADYWO010000001.1	Pf3	NZ_JADYWO010000001.1	89.348	460	41	5	6	460	38166	38622	1.06e-160	571		Pseudoalteromonas sp. MIP2626 NODE_66_length_16000_cov_154.431, whole genome shotgun sequence
NZ_JASDDA010000037.1	Pf3	NZ_JASDDA010000037.1	89.337	347	25	8	119	460	1	340	8.77e-117	425		MAG: Pseudoalteromonas sp. SW22112_bin_12 NODE_381_length_42633_cov_22.039152, whole genome shotgun sequence
NZ_CP019628.1	Pf1	NZ_CP019628.1	89.313	393	32	9	124	511	3157721	3158108	1.59e-134	484		Pseudoalteromonas arctica NEC-BIFX-0059 NODE_3_length_715146_cov_60.491055, whole genome shotgun sequence
NZ_JALNTP010000004.1	Pf3	NZ_JALNTP010000004.1	89.305	374	35	5	89	460	170125	169755	1.86e-128	464		Pseudoalteromonas arctica NEC-BIFX-0059 NODE_5_length_325497_cov_62.898522, whole genome shotgun sequence
NZ_JBAKAX010000004.1	Pf3	NZ_JBAKAX010000004.1	89.305	374	33	7	89	460	175938	175570	6.68e-128	462		Pseudoalteromonas arctica NEC-BIFX-0059 NODE_6_length_182583_cov_62.912593, whole genome shotgun sequence
NZ_LKDV01000006.1	Pf3	NZ_LKDV01000006.1	89.305	374	33	7	89	460	37638	38006	6.68e-128	462		Pseudoalteromonas arctica NEC-BIFX-2020_0012 NODE_4_length_198497_cov_60.907088, whole genome shotgun sequence
NZ_PNCU01000013.1	Pf3	NZ_PNCU01000013.1	89.305	374	33	7	89	460	5369	5001	6.68e-128	462		Pseudoalteromonas arctica NEC-BIFX-2020_0012 NODE_6_length_164996_cov_65.256361, whole genome shotgun sequence
NZ_CANNEU010000005.1	Pf3	NZ_CANNEU010000005.1	89.247	465	39	8	3	460	31824	32284	1.06e-160	571		Pseudoalteromonas arctica NEC-BIFX-2020_001 NODE_5_length_347613_cov_57.918693, whole genome shotgun sequence
NZ_CP011025.1	Pf3	NZ_CP011025.1	89.247	465	39	8	3	460	387987	388447	1.06e-160	571		Pseudoalteromonas arctica NEC-BIFX-2020_001 NODE_6_length_343996_cov_49.586534, whole genome shotgun sequence
NZ_JABBYB010000010.1	Pf3	NZ_JABBYB010000010.1	89.247	465	39	8	3	460	37708	38168	1.06e-160	571		Pseudoalteromonas arctica NEC-BIFX-2020_001 NODE_10_length_215458_cov_57.384208, whole genome shotgun sequence
NZ_JACJEC010000015.1	Pf3	NZ_JACJEC010000015.1	89.247	465	34	11	5	460	54997	54540	1.38e-159	568		Pseudoalteromonas arctica NEC-BIFX-2020_017 NODE_6_length_358881_cov_53.733689, whole genome shotgun sequence
NZ_JASDCE010000011.1	Pf3	NZ_JASDCE010000011.1	89.247	465	39	8	3	460	143374	142914	1.06e-160	571		Pseudoalteromonas arctica NEC-BIFX-2020_017 NODE_9_length_217120_cov_53.043319, whole genome shotgun sequence
NZ_AUTP01000045.1	Pf3	NZ_AUTP01000045.1	89.231	455	41	5	11	460	7606	8057	6.4e-158	562		Pseudoalteromonas arctica NEC-BIFX-2020_017 NODE_10_length_187204_cov_45.000877, whole genome shotgun sequence
NZ_WTKT01000006.1	Pf3	NZ_WTKT01000006.1	89.224	464	41	6	3	460	37709	38169	1.06e-160	571		Pseudoalteromonas sp. NEC-BIFX-2020_015 NODE_4_length_205780_cov_51.936184, whole genome shotgun sequence
NZ_ADOP01000021.1	Pf3	NZ_ADOP01000021.1	89.201	463	45	5	2	460	37375	37836	2.96e-161	573		Pseudoalteromonas sp. NEC-BIFX-2020_015 NODE_5_length_198810_cov_53.970370, whole genome shotgun sequence
NZ_PJBR01000021.1	Pf3	NZ_PJBR01000021.1	89.201	463	42	8	3	460	767	1226	1.06e-160	571		Pseudoalteromonas sp. NEC-BIFX-2020_002 NODE_8_length_215025_cov_53.159401, whole genome shotgun sequence
NZ_WTKV01000001.1	Pf3	NZ_WTKV01000001.1	89.201	463	43	7	3	460	299330	298870	1.06e-160	571		Pseudoalteromonas sp. NEC-BIFX-2020_002 NODE_9_length_205679_cov_57.552196, whole genome shotgun sequence
NZ_PNDW01000025.1	Pf3	NZ_PNDW01000025.1	89.183	453	40	7	12	460	30070	30517	2.98e-156	556		MAG: Pseudoalteromonas sp. DT_88 DT-Pseudoalteromonas-1_scaffold_164, whole genome shotgun sequence
NZ_PNDX01000049.1	Pf3	NZ_PNDX01000049.1	89.183	453	40	7	12	460	34138	33691	2.98e-156	556		Pseudoalteromonas nigrifaciens FME68 NODE_5_length_142624_cov_223.229, whole genome shotgun sequence
NZ_PNDY01000016.1	Pf3	NZ_PNDY01000016.1	89.183	453	40	7	12	460	30070	30517	2.98e-156	556		Pseudoalteromonas nigrifaciens FME68 NODE_21_length_68166_cov_224.221, whole genome shotgun sequence
NZ_PNDZ01000004.1	Pf3	NZ_PNDZ01000004.1	89.183	453	40	7	12	460	30070	30517	2.98e-156	556		Pseudoalteromonas nigrifaciens FME68 NODE_31_length_52041_cov_224.182, whole genome shotgun sequence
NZ_PNEA01000016.1	Pf3	NZ_PNEA01000016.1	89.183	453	40	7	12	460	30271	30718	2.98e-156	556		Pseudoalteromonas sp. 802 802 NODE_21_length_48552_cov_48.6651, whole genome shotgun sequence
NZ_PNEB01000038.1	Pf3	NZ_PNEB01000038.1	89.183	453	40	7	12	460	102053	101606	2.98e-156	556		Pseudoalteromonas sp. 303 303 NODE_44_length_30960_cov_30.3739, whole genome shotgun sequence
NZ_APME01000074.1	Pf3	NZ_APME01000074.1	89.037	374	36	5	89	460	31927	32297	8.64e-127	459		Pseudoalteromonas sp. 2103 NODE_18_length_66052_cov_42.2602, whole genome shotgun sequence
NZ_CP142030.1	Pf3	NZ_CP142030.1	89.037	374	36	5	89	460	360804	361174	8.64e-127	459		Pseudoalteromonas sp. 2102 NODE_22_length_48552_cov_27.8478, whole genome shotgun sequence
NZ_JAQREV010000107.1	Pf3	NZ_JAQREV010000107.1	89.037	374	36	5	89	460	3680	4050	8.64e-127	459		Pseudoalteromonas sp. 1701 NODE_16_length_66052_cov_32.0026, whole genome shotgun sequence
NZ_JAQREW010000100.1	Pf3	NZ_JAQREW010000100.1	89.037	374	36	5	89	460	3683	4053	8.64e-127	459		Pseudoalteromonas undina FME67 NODE_17_length_108672_cov_243.202, whole genome shotgun sequence
NZ_JAQREX010000110.1	Pf3	NZ_JAQREX010000110.1	89.037	374	36	5	89	460	3680	4050	8.64e-127	459		Pseudoalteromonas sp. bablab_jr011 k141_387, whole genome shotgun sequence
NZ_JAQREY010000107.1	Pf3	NZ_JAQREY010000107.1	89.037	374	36	5	89	460	1815	1445	8.64e-127	459		Pseudoalteromonas sp. bablab_jr010 k141_143, whole genome shotgun sequence
NZ_JAQREZ010000100.1	Pf3	NZ_JAQREZ010000100.1	89.037	374	36	5	89	460	3680	4050	8.64e-127	459		Pseudoalteromonas sp. bablab_jr004 k141_179, whole genome shotgun sequence
NZ_JAQRFA010000119.1	Pf3	NZ_JAQRFA010000119.1	89.037	374	36	5	89	460	3680	4050	8.64e-127	459		Pseudoalteromonas sp. 5Ae-yellow NODE_867955_length_118971_cov_20.9, whole genome shotgun sequence
NZ_JAQRFB010000100.1	Pf3	NZ_JAQRFB010000100.1	89.037	374	36	5	89	460	3680	4050	8.64e-127	459		Pseudoalteromonas sp. 5Ae-yellow NODE_865527_length_111868_cov_19.8, whole genome shotgun sequence
NZ_JASBRD010000015.1	Pf3	NZ_JASBRD010000015.1	89.037	374	36	5	89	460	60399	60029	8.64e-127	459		Pseudoalteromonas sp. 5Ae-yellow NODE_857937_length_5012_cov_16.5, whole genome shotgun sequence
NZ_LKDU01000007.1	Pf3	NZ_LKDU01000007.1	89.037	374	34	7	89	460	109067	108699	3.11e-126	457		Pseudoalteromonas sp. SR45-6 NODE_13_length_84436_cov_6.9, whole genome shotgun sequence
NZ_LKDW01000009.1	Pf3	NZ_LKDW01000009.1	89.037	374	34	7	89	460	109065	108697	3.11e-126	457		Pseudoalteromonas sp. SR45-6 NODE_33_length_52900_cov_6.9, whole genome shotgun sequence
NZ_PNCT01000055.1	Pf3	NZ_PNCT01000055.1	89.037	374	34	7	89	460	40259	39891	3.11e-126	457		Pseudoalteromonas sp. SR45-5 NODE_295_length_4883_cov_2.3, whole genome shotgun sequence
NZ_PNDA01000006.1	Pf3	NZ_PNDA01000006.1	89.037	374	36	5	89	460	60420	60050	8.64e-127	459		Pseudoalteromonas sp. SR45-5 NODE_680_length_2036_cov_1.6, whole genome shotgun sequence
NZ_PNDB01000019.1	Pf3	NZ_PNDB01000019.1	89.037	374	36	5	89	460	31547	31917	8.64e-127	459		Pseudoalteromonas sp. SR45-5 NODE_851_length_1344_cov_2.8, whole genome shotgun sequence
NZ_PNDC01000032.1	Pf3	NZ_PNDC01000032.1	89.037	374	36	5	89	460	60449	60079	8.64e-127	459		Pseudoalteromonas sp. SR45-4 NODE_1_length_261250_cov_8.4, whole genome shotgun sequence
NZ_PNDD01000021.1	Pf3	NZ_PNDD01000021.1	89.037	374	36	5	89	460	60489	60119	8.64e-127	459		Pseudoalteromonas sp. SR45-4 NODE_11_length_97288_cov_7.9, whole genome shotgun sequence
NZ_PNDM01000027.1	Pf3	NZ_PNDM01000027.1	89.037	374	36	5	89	460	31930	32300	8.64e-127	459		Pseudoalteromonas sp. SR45-4 NODE_13_length_93535_cov_8.9, whole genome shotgun sequence
NZ_PNDN01000034.1	Pf3	NZ_PNDN01000034.1	89.037	374	36	5	89	460	60362	59992	8.64e-127	459		Pseudoalteromonas sp. SR45-1 NODE_7_length_222378_cov_8.0, whole genome shotgun sequence
NZ_PNDO01000047.1	Pf3	NZ_PNDO01000047.1	89.037	374	36	5	89	460	31740	32110	8.64e-127	459		Pseudoalteromonas sp. SR45-1 NODE_8_length_219769_cov_7.8, whole genome shotgun sequence
NZ_AUTR01000020.1	Pf3	NZ_AUTR01000020.1	89.011	455	42	5	11	460	227086	226635	2.98e-156	556		Pseudoalteromonas sp. SR45-1 NODE_19_length_87117_cov_7.7, whole genome shotgun sequence
NZ_AUTS01000045.1	Pf3	NZ_AUTS01000045.1	89.011	455	42	5	11	460	14665	15116	2.98e-156	556		Pseudoalteromonas sp. SR44-8 NODE_18_length_102495_cov_8.8, whole genome shotgun sequence
NZ_JACJED010000025.1	Pf1	NZ_JACJED010000025.1	88.827	358	32	7	154	507	55901	55548	5.86e-119	433		Pseudoalteromonas sp. SR44-8 NODE_21_length_88029_cov_9.1, whole genome shotgun sequence
NZ_JADYWM010000003.1	Pf1	NZ_JADYWM010000003.1	88.827	358	33	6	154	507	54734	54380	5.86e-119	433		Pseudoalteromonas sp. SR44-5 NODE_2_length_236302_cov_11.5, whole genome shotgun sequence
NZ_CP011025.1	Pf1	NZ_CP011025.1	88.825	349	33	5	151	495	1300566	1300912	3.53e-116	424		Pseudoalteromonas sp. SR44-5 NODE_7_length_172309_cov_11.7, whole genome shotgun sequence
NZ_JADYWR010000015.1	Pf1	NZ_JADYWR010000015.1	88.825	349	33	5	151	495	15337	15683	3.53e-116	424		Pseudoalteromonas sp. SR44-2 NODE_6_length_192580_cov_8.3, whole genome shotgun sequence
NZ_JADYXL010000009.1	Pf1	NZ_JADYXL010000009.1	88.825	349	33	5	151	495	103206	103552	3.53e-116	424		Pseudoalteromonas sp. SR44-2 NODE_9_length_146116_cov_8.3, whole genome shotgun sequence
NZ_PJBR01000017.1	Pf1	NZ_PJBR01000017.1	88.825	349	33	5	151	495	40652	40998	3.53e-116	424		Pseudoalteromonas sp. SR44-2 NODE_11_length_129001_cov_8.2, whole genome shotgun sequence
NZ_WTKR01000004.1	Pf1	NZ_WTKR01000004.1	88.825	349	33	5	151	495	253661	254007	3.53e-116	424		Pseudoalteromonas sp. SR43-7 NODE_5_length_216290_cov_12.5, whole genome shotgun sequence
NZ_WTKS01000009.1	Pf1	NZ_WTKS01000009.1	88.825	349	33	5	151	495	150398	150744	3.53e-116	424		Pseudoalteromonas sp. SR43-7 NODE_12_length_139673_cov_10.5, whole genome shotgun sequence
NZ_WTKT01000010.1	Pf1	NZ_WTKT01000010.1	88.825	349	33	5	151	495	95727	96073	3.53e-116	424		Pseudoalteromonas sp. SR43-7 NODE_24_length_75207_cov_12.4, whole genome shotgun sequence
NZ_JAHXRM010000012.1	Pf3	NZ_JAHXRM010000012.1	88.791	455	38	10	12	460	30496	30943	6.45e-153	545		Pseudoalteromonas sp. SR43-6 NODE_6_length_213298_cov_12.1, whole genome shotgun sequence
NZ_JAEKKD010000012.1	Pf2	NZ_JAEKKD010000012.1	88.77	561	45	14	1	554	94111	94660	0	671		Pseudoalteromonas sp. SR43-6 NODE_10_length_122621_cov_13.1, whole genome shotgun sequence
NZ_JBAKAU010000010.1	Pf3	NZ_JBAKAU010000010.1	88.671	459	43	9	6	460	112932	112479	1.39e-154	551		Pseudoalteromonas sp. SR43-6 NODE_15_length_75914_cov_13.2, whole genome shotgun sequence
NZ_JADYWO010000007.1	Pf1	NZ_JADYWO010000007.1	88.663	344	34	4	154	493	61766	61424	2.12e-113	414		Pseudoalteromonas sp. SR43-5 NODE_13_length_122158_cov_7.6, whole genome shotgun sequence
NZ_CP011025.1	Pf2	NZ_CP011025.1	88.592	561	46	14	1	554	3407575	3408124	0	665		Pseudoalteromonas sp. SR43-5 NODE_29_length_56127_cov_7.9, whole genome shotgun sequence
NZ_PJBQ01000080.1	Pf2	NZ_PJBQ01000080.1	88.592	561	46	14	1	554	157722	158271	0	665		Pseudoalteromonas sp. SR43-5 NODE_38_length_38504_cov_7.9, whole genome shotgun sequence
NZ_PJBR01000070.1	Pf2	NZ_PJBR01000070.1	88.592	561	46	14	1	554	24150	24699	0	665		Pseudoalteromonas sp. SR43-5 NODE_46_length_28910_cov_6.8, whole genome shotgun sequence
NZ_WTKR01000010.1	Pf2	NZ_WTKR01000010.1	88.592	561	46	14	1	554	148169	148718	0	665		Pseudoalteromonas sp. SR43-3 NODE_2_length_471338_cov_61.8, whole genome shotgun sequence
NZ_WTKS01000004.1	Pf2	NZ_WTKS01000004.1	88.592	561	46	14	1	554	332424	332973	0	665		Pseudoalteromonas sp. SR43-3 NODE_15_length_92239_cov_64.6, whole genome shotgun sequence
NZ_WTKW01000236.1	Pf3	NZ_WTKW01000236.1	88.578	429	38	8	3	424	6260	6684	2.35e-142	510		Pseudoalteromonas sp. SR43-3 NODE_32_length_23931_cov_47.9, whole genome shotgun sequence
NZ_JADYWR010000002.1	Pf2	NZ_JADYWR010000002.1	88.571	560	48	12	1	554	161099	161648	0	665		Pseudoalteromonas sp. SR43-2 NODE_8_length_174718_cov_8.1, whole genome shotgun sequence
NZ_JBBMQX010000015.1	Pf1	NZ_JBBMQX010000015.1	88.571	350	30	8	154	495	113789	114136	5.9e-114	416		Pseudoalteromonas sp. SR43-2 NODE_22_length_86559_cov_8.8, whole genome shotgun sequence
NZ_WTLA01000002.1	Pf2	NZ_WTLA01000002.1	88.551	559	46	14	1	552	165625	165078	0	662		Pseudoalteromonas sp. SR43-2 NODE_25_length_69343_cov_8.9, whole genome shotgun sequence
NZ_DELW01000037.1	Pf1	NZ_DELW01000037.1	88.547	358	34	6	154	507	269322	269676	2.73e-117	427		Pseudoalteromonas sp. SR41-8 NODE_4_length_195522_cov_9.9, whole genome shotgun sequence
NZ_JADYXM010000008.1	Pf1	NZ_JADYXM010000008.1	88.547	358	35	5	154	507	60343	59988	7.58e-118	429		Pseudoalteromonas sp. SR41-8 NODE_19_length_85661_cov_9.8, whole genome shotgun sequence
NZ_SEUH01000007.1	Pf1	NZ_SEUH01000007.1	88.547	358	34	6	154	507	273722	274076	2.73e-117	427		Pseudoalteromonas sp. SR41-7 NODE_2_length_419983_cov_14.5, whole genome shotgun sequence
NZ_AUTJ01000165.1	Pf1	NZ_AUTJ01000165.1	88.539	349	34	5	151	495	37224	37570	1.64e-114	418		Pseudoalteromonas sp. SR41-7 NODE_8_length_216280_cov_14.3, whole genome shotgun sequence
NZ_AUTP01000290.1	Pf1	NZ_AUTP01000290.1	88.539	349	34	5	151	495	18329	18675	1.64e-114	418		Pseudoalteromonas sp. SR41-7 NODE_11_length_140353_cov_13.9, whole genome shotgun sequence
NZ_JADYWP010000014.1	Pf1	NZ_JADYWP010000014.1	88.539	349	34	5	151	495	20462	20808	1.64e-114	418		Pseudoalteromonas sp. SR41-6 NODE_1_length_267407_cov_10.5, whole genome shotgun sequence
NZ_JADYXC010000011.1	Pf1	NZ_JADYXC010000011.1	88.539	349	34	5	151	495	125403	125749	1.64e-114	418		Pseudoalteromonas sp. SR41-6 NODE_8_length_147276_cov_10.5, whole genome shotgun sequence
NZ_JADYXD010000043.1	Pf1	NZ_JADYXD010000043.1	88.539	349	34	5	151	495	4709	5055	1.64e-114	418		Pseudoalteromonas sp. SR41-5 NODE_7_length_213255_cov_8.2, whole genome shotgun sequence
NZ_JADYXI010000006.1	Pf1	NZ_JADYXI010000006.1	88.539	349	34	5	151	495	201194	201540	1.64e-114	418		Pseudoalteromonas sp. SR41-5 NODE_11_length_122578_cov_8.5, whole genome shotgun sequence
NZ_JADYXN010000019.1	Pf1	NZ_JADYXN010000019.1	88.539	349	34	5	151	495	87933	88279	1.64e-114	418		Pseudoalteromonas sp. SR41-5 NODE_17_length_75914_cov_8.8, whole genome shotgun sequence
NZ_WTKW01000251.1	Pf1	NZ_WTKW01000251.1	88.539	349	34	5	151	495	2896	3242	1.64e-114	418		Pseudoalteromonas sp. SR41-4 NODE_10_length_156601_cov_45.6, whole genome shotgun sequence
NZ_JACJEP010000045.1	Pf1	NZ_JACJEP010000045.1	88.515	357	35	5	154	507	2843	3196	2.73e-117	427		Pseudoalteromonas sp. SR41-4 NODE_23_length_75945_cov_61.1, whole genome shotgun sequence
NZ_JACJFC010000015.1	Pf1	NZ_JACJFC010000015.1	88.515	357	35	5	154	507	61831	61478	2.73e-117	427		Pseudoalteromonas sp. SR41-1 NODE_4_length_250495_cov_15.4, whole genome shotgun sequence
NZ_JASDDB010000002.1	Pf1	NZ_JASDDB010000002.1	88.515	357	35	5	154	507	671949	672302	2.73e-117	427		Pseudoalteromonas sp. SR41-1 NODE_5_length_243982_cov_14.7, whole genome shotgun sequence
NZ_BJUM01000001.1	Pf3	NZ_BJUM01000001.1	88.491	391	37	7	72	460	145021	144637	5.16e-129	466		Pseudoalteromonas sp. SR41-1 NODE_16_length_111972_cov_12.1, whole genome shotgun sequence
NZ_CP011028.1	Pf3	NZ_CP011028.1	88.491	391	37	7	72	460	326906	327290	5.16e-129	466		Pseudoalteromonas sp. SG45-6 NODE_4_length_137894_cov_5.4, whole genome shotgun sequence
NZ_MTQD01000010.1	Pf2	NZ_MTQD01000010.1	88.489	556	54	9	1	553	62369	61821	0	664		Pseudoalteromonas sp. SG45-6 NODE_42_length_39867_cov_5.8, whole genome shotgun sequence
NZ_JADYWQ010000005.1	Pf2	NZ_JADYWQ010000005.1	88.475	564	47	14	1	557	162869	162317	0	665		Pseudoalteromonas sp. SG45-6 NODE_45_length_37834_cov_5.4, whole genome shotgun sequence
NZ_JADYXH010000004.1	Pf2	NZ_JADYXH010000004.1	88.475	564	47	14	1	557	164538	163986	0	665		Pseudoalteromonas sp. SG45-6 NODE_47_length_35776_cov_5.1, whole genome shotgun sequence
NZ_PJBK01000011.1	Pf2	NZ_PJBK01000011.1	88.475	564	47	14	1	557	14520	13968	0	665		Pseudoalteromonas sp. SG45-5 NODE_4_length_110039_cov_11.3, whole genome shotgun sequence
NZ_WTKT01000008.1	Pf2	NZ_WTKT01000008.1	88.475	564	47	14	1	557	67830	67278	0	665		Pseudoalteromonas sp. SG45-5 NODE_33_length_52265_cov_9.6, whole genome shotgun sequence
NZ_AUTP01000247.1	Pf2	NZ_AUTP01000247.1	88.434	562	46	15	1	554	13043	13593	0	660		Pseudoalteromonas sp. SG45-5 NODE_86_length_11925_cov_10.9, whole genome shotgun sequence
NZ_JABBYB010000005.1	Pf2	NZ_JABBYB010000005.1	88.434	562	46	15	1	554	193059	193609	0	660		Pseudoalteromonas sp. SG45-3 NODE_2_length_476553_cov_17.4, whole genome shotgun sequence
NZ_JADYXK010000002.1	Pf2	NZ_JADYXK010000002.1	88.434	562	46	15	1	554	67950	68500	0	660		Pseudoalteromonas sp. SG45-3 NODE_7_length_233817_cov_17.7, whole genome shotgun sequence
NZ_PJAV01000146.1	Pf2	NZ_PJAV01000146.1	88.434	562	46	15	1	554	97940	98490	0	660		Pseudoalteromonas sp. SG45-3 NODE_15_length_118400_cov_16.6, whole genome shotgun sequence
NZ_AUTS01000079.1	Pf2	NZ_AUTS01000079.1	88.414	561	47	14	1	554	160176	160725	0	660		Pseudoalteromonas sp. SG45-2 NODE_8_length_194751_cov_9.7, whole genome shotgun sequence
NZ_JABCAH010000006.1	Pf2	NZ_JABCAH010000006.1	88.414	561	47	14	1	554	191286	191835	0	660		Pseudoalteromonas sp. SG45-2 NODE_14_length_134561_cov_9.4, whole genome shotgun sequence
NZ_JADYXC010000015.1	Pf2	NZ_JADYXC010000015.1	88.414	561	47	14	1	554	39069	39618	0	660		Pseudoalteromonas sp. SG45-2 NODE_20_length_102290_cov_9.4, whole genome shotgun sequence
NZ_JADYXD010000007.1	Pf2	NZ_JADYXD010000007.1	88.414	561	47	14	1	554	49364	49913	0	660		Pseudoalteromonas sp. SG45-1 NODE_6_length_207376_cov_8.2, whole genome shotgun sequence
NZ_JADYXE010000012.1	Pf2	NZ_JADYXE010000012.1	88.414	561	47	14	1	554	59506	60055	0	660		Pseudoalteromonas sp. SG45-1 NODE_17_length_93385_cov_8.2, whole genome shotgun sequence
NZ_JADYXN010000010.1	Pf2	NZ_JADYXN010000010.1	88.414	561	47	14	1	554	77856	78405	0	660		Pseudoalteromonas sp. SG45-1 NODE_45_length_12851_cov_7.3, whole genome shotgun sequence
NZ_WTKY01000011.1	Pf1	NZ_WTKY01000011.1	88.4	500	48	10	2	495	127028	127523	2.54e-167	593		Pseudoalteromonas sp. SG44-8 NODE_5_length_226390_cov_10.0, whole genome shotgun sequence
NZ_JBBMQY010000003.1	Pf2	NZ_JBBMQY010000003.1	88.393	560	55	10	1	557	163963	163411	0	665		Pseudoalteromonas sp. SG44-8 NODE_10_length_150379_cov_10.4, whole genome shotgun sequence
NZ_JADYXI010000007.1	Pf2	NZ_JADYXI010000007.1	88.372	559	48	13	4	557	165309	164763	0	656		Pseudoalteromonas sp. SG44-5 NODE_5_length_206127_cov_12.0, whole genome shotgun sequence
NZ_AQHE01000019.1	Pf1	NZ_AQHE01000019.1	88.333	360	36	5	151	507	239933	240289	2.73e-117	427		Pseudoalteromonas sp. SG44-5 NODE_5_length_206127_cov_12.0, whole genome shotgun sequence
NZ_CANNEU010000022.1	Pf2	NZ_CANNEU010000022.1	88.319	565	47	15	1	557	59863	59310	0	660		Pseudoalteromonas sp. SG44-5 NODE_15_length_73960_cov_12.1, whole genome shotgun sequence
NZ_WTKV01000003.1	Pf2	NZ_WTKV01000003.1	88.319	565	50	15	1	557	131844	131288	0	664		Pseudoalteromonas sp. SG44-4 NODE_26_length_54909_cov_8.2, whole genome shotgun sequence
NZ_AUTR01000035.1	Pf2	NZ_AUTR01000035.1	88.298	564	48	14	1	557	170129	169577	0	660		Pseudoalteromonas sp. SG44-4 NODE_30_length_52265_cov_7.5, whole genome shotgun sequence
NZ_JADYWS010000004.1	Pf2	NZ_JADYWS010000004.1	88.298	564	48	14	1	557	158673	158121	0	660		Pseudoalteromonas sp. SG44-4 NODE_95_length_11988_cov_7.7, whole genome shotgun sequence
NZ_JASDCE010000005.1	Pf2	NZ_JASDCE010000005.1	88.298	564	48	14	1	557	180111	179559	0	660		Pseudoalteromonas sp. SG44-17 NODE_5_length_212383_cov_11.1, whole genome shotgun sequence
NZ_JBBMQX010000005.1	Pf2	NZ_JBBMQX010000005.1	88.298	564	48	14	1	557	171250	170698	0	660		Pseudoalteromonas sp. SG44-17 NODE_11_length_141544_cov_11.9, whole genome shotgun sequence
NZ_WTKY01000001.1	Pf2	NZ_WTKY01000001.1	88.298	564	48	14	1	557	170497	169945	0	660		Pseudoalteromonas sp. SG44-1 NODE_4_length_176966_cov_10.9, whole genome shotgun sequence
NZ_CALSST010000002.1	Pf1	NZ_CALSST010000002.1	88.268	358	35	6	154	507	1851483	1851129	1.27e-115	422		Pseudoalteromonas sp. SG44-1 NODE_6_length_158028_cov_10.7, whole genome shotgun sequence
NZ_CANNEU010000012.1	Pf1	NZ_CANNEU010000012.1	88.268	358	36	5	154	507	9941	9586	3.53e-116	424		Pseudoalteromonas sp. SG43-8 NODE_7_length_164839_cov_10.1, whole genome shotgun sequence
NZ_JABBYB010000006.1	Pf1	NZ_JABBYB010000006.1	88.268	358	36	5	154	507	64124	63769	3.53e-116	424		Pseudoalteromonas sp. SG43-8 NODE_10_length_122519_cov_11.4, whole genome shotgun sequence
NZ_JACVVQ010000014.1	Pf1	NZ_JACVVQ010000014.1	88.268	358	35	6	154	507	127172	127526	1.27e-115	422		Pseudoalteromonas sp. SG43-8 NODE_14_length_75914_cov_11.2, whole genome shotgun sequence
NZ_JADYWQ010000022.1	Pf1	NZ_JADYWQ010000022.1	88.268	358	36	5	154	507	9741	9386	3.53e-116	424		Pseudoalteromonas sp. SG43-7 NODE_1_length_199965_cov_7.2, whole genome shotgun sequence
NZ_JADYXK010000003.1	Pf1	NZ_JADYXK010000003.1	88.268	358	36	5	154	507	36093	35738	3.53e-116	424		Pseudoalteromonas sp. SG43-7 NODE_48_length_36805_cov_7.3, whole genome shotgun sequence
NZ_JAEKKD010000001.1	Pf1	NZ_JAEKKD010000001.1	88.268	358	36	5	154	507	63338	62983	3.53e-116	424		Pseudoalteromonas sp. SG43-6 NODE_5_length_157438_cov_8.8, whole genome shotgun sequence
NZ_PJBK01000073.1	Pf1	NZ_PJBK01000073.1	88.268	358	36	5	154	507	47367	47012	3.53e-116	424		Pseudoalteromonas sp. SG43-6 NODE_12_length_108511_cov_9.6, whole genome shotgun sequence
NZ_PJBQ01000072.1	Pf1	NZ_PJBQ01000072.1	88.268	358	36	5	154	507	47367	47012	3.53e-116	424		Pseudoalteromonas sp. SG43-5 NODE_1_length_512765_cov_11.5, whole genome shotgun sequence
NZ_VNFG01000005.1	Pf1	NZ_VNFG01000005.1	88.268	358	35	6	154	507	52131	51777	1.27e-115	422		Pseudoalteromonas sp. SG43-5 NODE_15_length_113759_cov_11.6, whole genome shotgun sequence
NZ_WTKV01000026.1	Pf1	NZ_WTKV01000026.1	88.268	358	36	5	154	507	61278	60923	3.53e-116	424		Pseudoalteromonas sp. SG43-5 NODE_26_length_45546_cov_11.8, whole genome shotgun sequence
NZ_WTKX01000012.1	Pf1	NZ_WTKX01000012.1	88.268	358	35	6	154	507	112978	113332	1.27e-115	422		Pseudoalteromonas sp. SG43-4 NODE_2_length_410740_cov_8.4, whole genome shotgun sequence
NZ_JANIHL010000011.1	Pf1	NZ_JANIHL010000011.1	88.258	511	50	10	2	507	10307	9802	4.22e-170	603		Pseudoalteromonas sp. SG43-4 NODE_4_length_262886_cov_8.7, whole genome shotgun sequence
NZ_BADV01000089.1	Pf2	NZ_BADV01000089.1	88.235	561	48	14	1	554	27546	28095	0	654		Pseudoalteromonas sp. SG43-4 NODE_29_length_41790_cov_7.5, whole genome shotgun sequence
NZ_CP066804.1	Pf1	NZ_CP066804.1	88.235	357	36	5	154	507	1272448	1272801	1.27e-115	422		Pseudoalteromonas sp. SG43-3 NODE_3_length_269737_cov_8.1, whole genome shotgun sequence
NZ_JACJDN010000295.1	Pf1	NZ_JACJDN010000295.1	88.235	357	36	5	154	507	3390	3037	1.27e-115	422		Pseudoalteromonas sp. SG43-3 NODE_5_length_239417_cov_8.4, whole genome shotgun sequence
NZ_JACJEF010000011.1	Pf1	NZ_JACJEF010000011.1	88.235	357	36	5	154	507	129747	130100	1.27e-115	422		Pseudoalteromonas sp. SG43-3 NODE_15_length_112905_cov_7.5, whole genome shotgun sequence
NZ_JACJEL010000047.1	Pf1	NZ_JACJEL010000047.1	88.235	357	36	5	154	507	32515	32868	1.27e-115	422		Pseudoalteromonas sp. SG43-1 NODE_1_length_453242_cov_9.5, whole genome shotgun sequence
NZ_JACJEN010000015.1	Pf1	NZ_JACJEN010000015.1	88.235	357	36	5	154	507	107861	108214	1.27e-115	422		Pseudoalteromonas sp. SG43-1 NODE_16_length_99250_cov_8.2, whole genome shotgun sequence
NZ_JACJFB010000029.1	Pf1	NZ_JACJFB010000029.1	88.235	357	36	5	154	507	23971	23618	1.27e-115	422		Pseudoalteromonas sp. SG43-1 NODE_17_length_97537_cov_9.8, whole genome shotgun sequence
NZ_JADYXJ010000002.1	Pf2	NZ_JADYXJ010000002.1	88.235	561	48	14	1	554	121514	122063	0	654		Pseudoalteromonas sp. SG41-8 NODE_15_length_99722_cov_8.1, whole genome shotgun sequence
NZ_JBAKAT010000005.1	Pf3	NZ_JBAKAT010000005.1	88.235	459	45	9	6	460	37547	38000	3e-151	540		Pseudoalteromonas sp. SG41-8 NODE_30_length_60822_cov_7.7, whole genome shotgun sequence
NZ_JBAKAV010000007.1	Pf3	NZ_JBAKAV010000007.1	88.235	459	45	9	6	460	31517	31970	3e-151	540		Pseudoalteromonas sp. SG41-6 NODE_47_length_27964_cov_4.7, whole genome shotgun sequence
NZ_JWIG01000017.1	Pf1	NZ_JWIG01000017.1	88.235	357	36	5	154	507	61817	61464	1.27e-115	422		Pseudoalteromonas sp. SG41-6 NODE_112_length_14280_cov_4.4, whole genome shotgun sequence
NZ_WTKW01000226.1	Pf2	NZ_WTKW01000226.1	88.182	550	47	14	1	543	6522	7060	0	640		Pseudoalteromonas sp. SG41-6 NODE_256_length_1791_cov_2.5, whole genome shotgun sequence
NZ_JADYXE010000022.1	Pf1	NZ_JADYXE010000022.1	88.176	499	50	9	2	495	21986	21492	4.25e-165	586		Pseudoalteromonas sp. SG41-5 NODE_2_length_142278_cov_6.6, whole genome shotgun sequence
NZ_JADYWP010000016.1	Pf2	NZ_JADYWP010000016.1	88.163	566	47	16	1	557	10621	10067	0	656		Pseudoalteromonas sp. SG41-5 NODE_4_length_125132_cov_6.7, whole genome shotgun sequence
NZ_JADYWO010000006.1	Pf2	NZ_JADYWO010000006.1	88.151	557	56	10	1	554	150228	150777	0	654		Pseudoalteromonas sp. SG41-2 NODE_3_length_284031_cov_67.0, whole genome shotgun sequence
NZ_JBDLOC010000002.1	Pf2	NZ_JBDLOC010000002.1	88.151	557	56	10	1	554	356434	356983	0	654		Pseudoalteromonas sp. SG41-2 NODE_5_length_260494_cov_67.3, whole genome shotgun sequence
NZ_CP019628.1	Pf2	NZ_CP019628.1	88.142	506	47	12	57	557	2382471	2381974	3.59e-166	590		Pseudoalteromonas sp. SG41-1 NODE_16_length_88645_cov_10.0, whole genome shotgun sequence
NZ_PNDU01000203.1	Pf2	NZ_PNDU01000203.1	88.142	506	47	12	57	557	677	180	3.59e-166	590		Pseudoalteromonas sp. SG41-1 NODE_28_length_59535_cov_11.3, whole genome shotgun sequence
NZ_JBBMQZ010000007.1	Pf2	NZ_JBBMQZ010000007.1	88.129	556	56	9	1	553	36708	36160	0	652		Pseudoalteromonas sp. BZK2 Ga0137940_1027, whole genome shotgun sequence
NZ_AUTR01000037.1	Pf1	NZ_AUTR01000037.1	88.089	361	37	5	151	507	113974	114332	3.53e-116	424		Pseudoalteromonas distincta EKP108 NODE_6_length_173140_cov_223.125105, whole genome shotgun sequence
NZ_AUTS01000021.1	Pf1	NZ_AUTS01000021.1	88.089	361	37	5	151	507	113988	114346	3.53e-116	424		Pseudoalteromonas distincta EKP108 NODE_7_length_162227_cov_227.520074, whole genome shotgun sequence
NZ_JBBMQZ010000018.1	Pf1	NZ_JBBMQZ010000018.1	88.081	344	34	6	154	493	112928	113268	1.65e-109	401		Pseudoalteromonas distincta EKP108 NODE_14_length_136733_cov_180.107130, whole genome shotgun sequence
NZ_PIVO01000068.1	Pf2	NZ_PIVO01000068.1	88.072	503	47	12	57	554	8258	8752	1.67e-164	584		Pseudoalteromonas sp. A520 scaffold_3, whole genome shotgun sequence
NZ_PJAV01000120.1	Pf1	NZ_PJAV01000120.1	88.063	511	52	9	2	507	34163	33657	1.96e-168	597		Pseudoalteromonas sp. PA2MD11 NODE_17_length_112545_cov_340.342213, whole genome shotgun sequence
NZ_AUTJ01000158.1	Pf2	NZ_AUTJ01000158.1	88.057	561	49	14	1	554	13079	13628	0	649		Pseudoalteromonas sp. 23_GOM-1509m N523DRAFT_scaffold00007.7_C, whole genome shotgun sequence
NZ_JACGWD010000004.1	Pf1	NZ_JACGWD010000004.1	88.056	360	32	10	154	507	42075	42429	5.9e-114	416		Pseudoalteromonas sp. NZS100 ZS-100_scaffold3, whole genome shotgun sequence
NZ_JASGWX010000030.1	Pf1	NZ_JASGWX010000030.1	88.056	360	37	5	151	507	4325	4681	1.27e-115	422		Pseudoalteromonas sp. NZS100 ZS-100_scaffold4, whole genome shotgun sequence
NZ_JTDZ01000019.1	Pf1	NZ_JTDZ01000019.1	88.056	360	37	5	151	507	4331	4687	1.27e-115	422		Pseudoalteromonas sp. NZS100 ZS-100_scaffold21, whole genome shotgun sequence
NZ_DRFR01000032.1	Pf2	NZ_DRFR01000032.1	88.036	560	57	9	1	557	9388	8836	0	654		Pseudoalteromonas sp. NZS127 ZS-127_scaffold1, whole genome shotgun sequence
NZ_AUTI01000251.1	Pf1	NZ_AUTI01000251.1	88.022	359	34	7	154	507	2798	3152	5.9e-114	416		Pseudoalteromonas sp. NZS127 ZS-127_scaffold1, whole genome shotgun sequence
NZ_AUTK01000562.1	Pf1	NZ_AUTK01000562.1	88.022	359	34	7	154	507	18215	18569	5.9e-114	416		Pseudoalteromonas sp. NZS127 ZS-127_scaffold4, whole genome shotgun sequence
NZ_JADYXH010000024.1	Pf1	NZ_JADYXH010000024.1	88	500	49	11	2	495	21119	21613	1.98e-163	580		Pseudoalteromonas sp. NSLLW218 SLL-W2-18_scaffold1, whole genome shotgun sequence
NZ_BADV01000088.1	Pf1	NZ_BADV01000088.1	87.989	358	37	5	154	507	9666	9311	1.64e-114	418		Pseudoalteromonas sp. NSLLW218 SLL-W2-18_scaffold6, whole genome shotgun sequence
NZ_JABCAH010000010.1	Pf1	NZ_JABCAH010000010.1	87.989	358	37	5	154	507	58988	58633	1.64e-114	418		Pseudoalteromonas sp. NSLLW218 SLL-W2-18_scaffold7, whole genome shotgun sequence
NZ_JADYXO010000022.1	Pf1	NZ_JADYXO010000022.1	87.989	358	37	5	154	507	53769	53414	1.64e-114	418		Pseudoalteromonas sp. NZS11 ZS-11_scaffold1, whole genome shotgun sequence
NZ_JASDCE010000009.1	Pf1	NZ_JASDCE010000009.1	87.989	358	37	5	154	507	60012	59657	1.64e-114	418		Pseudoalteromonas sp. NZS11 ZS-11_scaffold14, whole genome shotgun sequence
NZ_AUTN01000017.1	Pf2	NZ_AUTN01000017.1	87.971	557	57	9	1	554	712	1261	0	649		Pseudoalteromonas sp. NZS11 ZS-11_scaffold16, whole genome shotgun sequence
NZ_JACJEC010000032.1	Pf1	NZ_JACJEC010000032.1	87.955	357	37	5	154	507	13390	13743	5.9e-114	416		Pseudoalteromonas sp. NSLLW24 SLL-W2-4_scaffold5, whole genome shotgun sequence
NZ_JBALUV010000008.1	Pf1	NZ_JBALUV010000008.1	87.955	357	37	5	154	507	146500	146853	5.9e-114	416		Pseudoalteromonas sp. NSLLW24 SLL-W2-4_scaffold22, whole genome shotgun sequence
NZ_JBALVM010000002.1	Pf1	NZ_JBALVM010000002.1	87.955	357	37	5	154	507	268258	268611	5.9e-114	416		Pseudoalteromonas sp. NSLLW24 SLL-W2-4_scaffold23, whole genome shotgun sequence
NZ_JBALWP010000003.1	Pf1	NZ_JBALWP010000003.1	87.955	357	37	5	154	507	136966	137319	5.9e-114	416		Pseudoalteromonas sp. NGC95 G-C-95_scaffold1, whole genome shotgun sequence
NZ_JBALWY010000002.1	Pf1	NZ_JBALWY010000002.1	87.955	357	37	5	154	507	9932	9579	5.9e-114	416		Pseudoalteromonas sp. NGC95 G-C-95_scaffold2, whole genome shotgun sequence
NZ_JACJDW010000009.1	Pf2	NZ_JACJDW010000009.1	87.95	556	57	9	1	553	60144	59596	0	647		Pseudoalteromonas sp. NGC95 G-C-95_scaffold15, whole genome shotgun sequence
NZ_JADYXL010000004.1	Pf2	NZ_JADYXL010000004.1	87.943	564	50	14	1	557	158893	158341	0	649		Pseudoalteromonas sp. NZS71 ZS-71_scaffold3, whole genome shotgun sequence
NZ_JADYXM010000005.1	Pf2	NZ_JADYXM010000005.1	87.943	564	50	14	1	557	169021	168469	0	649		Pseudoalteromonas sp. NZS71 ZS-71_scaffold4, whole genome shotgun sequence
NZ_AQGU01000022.1	Pf2	NZ_AQGU01000022.1	87.873	503	47	13	57	554	201860	202353	7.77e-163	579		Pseudoalteromonas sp. NZS71 ZS-71_scaffold17, whole genome shotgun sequence
NZ_JABBCX010000005.1	Pf2	NZ_JABBCX010000005.1	87.857	560	58	9	1	557	162800	162248	0	649		Pseudoalteromonas sp. SWYJZ98 WYJ-z9-8_scaffold15, whole genome shotgun sequence
NZ_JBAKAW010000004.1	Pf2	NZ_JBAKAW010000004.1	87.857	560	58	10	1	557	154098	153546	0	649		Pseudoalteromonas sp. SWYJZ98 WYJ-z9-8_scaffold17, whole genome shotgun sequence
NZ_JBALUV010000024.1	Pf2	NZ_JBALUV010000024.1	87.857	560	58	9	1	557	32431	31879	0	649		Pseudoalteromonas sp. SWYJZ98 WYJ-z9-8_scaffold63, whole genome shotgun sequence
NZ_JAGJEJ010000008.1	Pf3	NZ_JAGJEJ010000008.1	87.826	460	45	10	6	460	31504	31957	6.49e-148	529		Pseudoalteromonas sp. SWN166 WN-166_scaffold1, whole genome shotgun sequence
NZ_JACJEC010000002.1	Pf2	NZ_JACJEC010000002.1	87.814	558	51	12	4	554	296415	296962	1.26e-180	638		Pseudoalteromonas sp. SWN166 WN-166_scaffold4, whole genome shotgun sequence
NZ_ADOP01000001.1	Pf2	NZ_ADOP01000001.1	87.792	557	58	9	1	554	33970	34519	0	643		Pseudoalteromonas sp. SWN166 WN-166_scaffold32, whole genome shotgun sequence
NZ_JACJEL010000004.1	Pf2	NZ_JACJEL010000004.1	87.792	557	59	8	4	557	101945	101395	0	643		Pseudoalteromonas sp. SWYJ118 WYJ-11-8_scaffold7, whole genome shotgun sequence
NZ_JACJEN010000002.1	Pf2	NZ_JACJEN010000002.1	87.792	557	59	8	4	557	180836	180286	0	643		Pseudoalteromonas sp. SWYJ118 WYJ-11-8_scaffold11, whole genome shotgun sequence
NZ_JASGWX010000009.1	Pf2	NZ_JASGWX010000009.1	87.792	557	58	9	1	554	167405	167954	0	643		Pseudoalteromonas sp. SWYJ118 WYJ-11-8_scaffold15, whole genome shotgun sequence
NZ_JTDZ01000027.1	Pf2	NZ_JTDZ01000027.1	87.792	557	58	9	1	554	167411	167960	0	643		Pseudoalteromonas sp. SWXJZ10B WXJ-z10b-3_scaffold5, whole genome shotgun sequence
NZ_AUTN01000128.1	Pf1	NZ_AUTN01000128.1	87.791	344	36	5	154	493	9671	9330	2.14e-108	398		Pseudoalteromonas sp. SWXJZ10B WXJ-z10b-3_scaffold7, whole genome shotgun sequence
NZ_JABBCX010000003.1	Pf1	NZ_JABBCX010000003.1	87.791	344	36	5	154	493	693618	693959	2.14e-108	398		Pseudoalteromonas sp. SWXJZ10B WXJ-z10b-3_scaffold43, whole genome shotgun sequence
NZ_JBBMQY010000012.1	Pf1	NZ_JBBMQY010000012.1	87.791	344	36	5	154	493	9825	9484	2.14e-108	398		Pseudoalteromonas sp. SWN29 WN-29_scaffold12, whole genome shotgun sequence
NZ_JBDLOC010000006.1	Pf1	NZ_JBDLOC010000006.1	87.791	344	36	5	154	493	10582	10241	2.14e-108	398		Pseudoalteromonas sp. SWN29 WN-29_scaffold22, whole genome shotgun sequence
NZ_MTQD01000005.1	Pf1	NZ_MTQD01000005.1	87.791	344	36	5	154	493	65336	64995	2.14e-108	398		Pseudoalteromonas sp. SWN29 WN-29_scaffold42, whole genome shotgun sequence
NZ_JASDCB010000005.1	Pf1	NZ_JASDCB010000005.1	87.744	359	35	7	154	507	66351	65997	2.74e-112	411		Pseudoalteromonas sp. SWXJZ94C WXJ-z94c-3_scaffold2, whole genome shotgun sequence
NZ_JACJFA010000015.1	Pf1	NZ_JACJFA010000015.1	87.709	358	37	6	154	507	103242	103596	2.74e-112	411		Pseudoalteromonas sp. SWXJZ94C WXJ-z94c-3_scaffold59, whole genome shotgun sequence
NZ_JACJDZ010000010.1	Pf2	NZ_JACJDZ010000010.1	87.701	561	51	13	1	554	27990	28539	1.26e-180	638		Pseudoalteromonas sp. SWXJZ94C WXJ-z94c-3_scaffold67, whole genome shotgun sequence
NZ_JACJED010000022.1	Pf2	NZ_JACJED010000022.1	87.701	561	52	12	4	557	58417	57867	1.26e-180	638		Pseudoalteromonas sp. SCQQ13 Scaffold2, whole genome shotgun sequence
NZ_JACJEH010000011.1	Pf2	NZ_JACJEH010000011.1	87.701	561	51	13	1	554	27947	28496	1.26e-180	638		Pseudoalteromonas sp. SCQQ13 Scaffold2, whole genome shotgun sequence
NZ_JACJFC010000005.1	Pf2	NZ_JACJFC010000005.1	87.701	561	51	13	1	554	67743	68292	1.26e-180	638		Pseudoalteromonas sp. SCQQ13 Scaffold10, whole genome shotgun sequence
NZ_JADYWM010000004.1	Pf2	NZ_JADYWM010000004.1	87.701	561	51	13	1	554	138392	138941	1.26e-180	638		Pseudoalteromonas sp. SWYJZ12 WYJ-z-12_scaffold4, whole genome shotgun sequence
NZ_JACGWD010000003.1	Pf2	NZ_JACGWD010000003.1	87.679	560	59	10	1	557	59971	59419	0	643		Pseudoalteromonas sp. SWYJZ12 WYJ-z-12_scaffold7, whole genome shotgun sequence
NZ_JWIG01000015.1	Pf2	NZ_JWIG01000015.1	87.679	560	59	9	1	557	63861	63309	0	643		Pseudoalteromonas sp. SWYJZ12 WYJ-z-12_scaffold24, whole genome shotgun sequence
NZ_CP040558.1	Pf1	NZ_CP040558.1	87.675	357	38	5	154	507	965076	965429	2.74e-112	411		Pseudoalteromonas sp. SWYJZ19 WYJ-z1-9_scaffold6, whole genome shotgun sequence
NZ_JACJDR010000019.1	Pf1	NZ_JACJDR010000019.1	87.675	357	37	6	154	507	61793	61441	9.87e-112	409		Pseudoalteromonas sp. SWYJZ19 WYJ-z1-9_scaffold7, whole genome shotgun sequence
NZ_JACJDY010000012.1	Pf1	NZ_JACJDY010000012.1	87.675	357	38	5	154	507	136160	136513	2.74e-112	411		Pseudoalteromonas sp. SWYJZ19 WYJ-z1-9_scaffold18, whole genome shotgun sequence
NZ_JACJEA010000046.1	Pf1	NZ_JACJEA010000046.1	87.675	357	38	5	154	507	18374	18727	2.74e-112	411		Pseudoalteromonas sp. SWXJ133 WXJ-z13c-3_scaffold2, whole genome shotgun sequence
NZ_JACJEK010000016.1	Pf1	NZ_JACJEK010000016.1	87.675	357	38	5	154	507	101592	101945	2.74e-112	411		Pseudoalteromonas sp. SWXJ133 WXJ-z13c-3_scaffold8, whole genome shotgun sequence
NZ_JACJEO010000014.1	Pf1	NZ_JACJEO010000014.1	87.675	357	38	5	154	507	10248	9895	2.74e-112	411		Pseudoalteromonas sp. SWXJ133 WXJ-z13c-3_scaffold19, whole genome shotgun sequence
NZ_JACJFD010000016.1	Pf1	NZ_JACJFD010000016.1	87.675	357	38	5	154	507	35440	35793	2.74e-112	411		Pseudoalteromonas sp. NZS11_1 NGC94 G-C-94_scaffold2, whole genome shotgun sequence
NZ_JADYXA010000063.1	Pf1	NZ_JADYXA010000063.1	87.671	511	53	10	2	507	3663	3158	4.25e-165	586		Pseudoalteromonas sp. NZS11_1 NGC94 G-C-94_scaffold3, whole genome shotgun sequence
NZ_WTKZ01000080.1	Pf1	NZ_WTKZ01000080.1	87.671	511	53	10	2	507	3588	3083	4.25e-165	586		Pseudoalteromonas sp. NZS11_1 NGC94 G-C-94_scaffold33, whole genome shotgun sequence
NZ_AUTL01000116.1	Pf2	NZ_AUTL01000116.1	87.634	558	52	12	4	554	31366	31913	5.88e-179	632		Pseudoalteromonas sp. NZS37 ZS-37_scaffold1, whole genome shotgun sequence
NZ_JADYXA010000015.1	Pf2	NZ_JADYXA010000015.1	87.634	558	52	12	4	554	20563	21110	5.88e-179	632		Pseudoalteromonas sp. NZS37 ZS-37_scaffold4, whole genome shotgun sequence
NZ_JASDCB010000009.1	Pf2	NZ_JASDCB010000009.1	87.634	558	52	12	4	554	38327	38874	5.88e-179	632		Pseudoalteromonas sp. NZS37 ZS-37_scaffold9, whole genome shotgun sequence
NZ_JACJFA010000001.1	Pf2	NZ_JACJFA010000001.1	87.612	557	59	9	1	554	346589	347138	1.26e-180	638		Pseudoalteromonas sp. NZS71_1 NSLLW11 SLL-W1-1a_scaffold5, whole genome shotgun sequence
NZ_JADYXB010000001.1	Pf2	NZ_JADYXB010000001.1	87.612	557	51	14	5	553	154777	155323	2.12e-178	630		Pseudoalteromonas sp. NZS71_1 NSLLW11 SLL-W1-1a_scaffold7, whole genome shotgun sequence
NZ_SEUH01000016.1	Pf2	NZ_SEUH01000016.1	87.612	557	59	9	1	554	55048	55597	1.26e-180	638		Pseudoalteromonas sp. NZS71_1 NSLLW11 SLL-W1-1a_scaffold8, whole genome shotgun sequence
NZ_WTLB01000086.1	Pf2	NZ_WTLB01000086.1	87.612	557	58	11	1	553	2670	2121	4.55e-180	636		Pseudoalteromonas sp. NZS100_1 SWXJz11c WXJ-z11c-1_scaffold6, whole genome shotgun sequence
NZ_JACJDR010000007.1	Pf2	NZ_JACJDR010000007.1	87.589	564	52	13	1	557	178056	177504	1.26e-180	638		Pseudoalteromonas sp. NZS100_1 SWXJz11c WXJ-z11c-1_scaffold10, whole genome shotgun sequence
NZ_JACJEP010000006.1	Pf2	NZ_JACJEP010000006.1	87.589	564	52	13	1	557	179409	178857	1.26e-180	638		Pseudoalteromonas sp. NZS100_1 SWXJz11c WXJ-z11c-1_scaffold19, whole genome shotgun sequence
NZ_JACJEX010000010.1	Pf2	NZ_JACJEX010000010.1	87.589	564	52	13	1	557	94632	94080	1.26e-180	638		Pseudoalteromonas sp. NZS127_1 SWN125 WN-125_scaffold5, whole genome shotgun sequence
NZ_JBALVM010000003.1	Pf2	NZ_JBALVM010000003.1	87.589	564	52	13	1	557	157600	157048	1.26e-180	638		Pseudoalteromonas sp. NZS127_1 SWN125 WN-125_scaffold6, whole genome shotgun sequence
NZ_JBALWP010000002.1	Pf2	NZ_JBALWP010000002.1	87.589	564	52	13	1	557	157487	156935	1.26e-180	638		Pseudoalteromonas sp. NZS127_1 SWN125 WN-125_scaffold22, whole genome shotgun sequence
NZ_JBALWY010000004.1	Pf2	NZ_JBALWY010000004.1	87.589	564	52	13	1	557	157465	156913	1.26e-180	638		Pseudoalteromonas arctica M9 M9_scaffold1, whole genome shotgun sequence
NZ_AUTQ01000197.1	Pf1	NZ_AUTQ01000197.1	87.565	386	35	11	132	511	9689	9311	1.63e-119	435		Pseudoalteromonas arctica M9 M9_scaffold4, whole genome shotgun sequence
NZ_JADYWS010000017.1	Pf1	NZ_JADYWS010000017.1	87.535	361	39	5	151	507	102033	102391	7.63e-113	412		Pseudoalteromonas arctica M9 M9_scaffold12, whole genome shotgun sequence
NZ_AUTM01000136.1	Pf2	NZ_AUTM01000136.1	87.522	561	53	12	4	557	4712	4162	5.88e-179	632		Pseudoalteromonas sp. NFXS39 NFXS39_7, whole genome shotgun sequence
NZ_CP040558.1	Pf2	NZ_CP040558.1	87.522	561	52	13	1	554	2996386	2996935	5.88e-179	632		Pseudoalteromonas sp. K222D K222D_scaffold6, whole genome shotgun sequence
NZ_JACVVQ010000006.1	Pf2	NZ_JACVVQ010000006.1	87.5	560	52	13	1	553	136582	137130	2.12e-178	630		Pseudoalteromonas sp. K222D K222D_scaffold6, whole genome shotgun sequence
NZ_JADYXB010000004.1	Pf1	NZ_JADYXB010000004.1	87.476	511	53	11	2	506	27438	26933	7.11e-163	579		Pseudoalteromonas sp. K222D K222D_scaffold11, whole genome shotgun sequence
NZ_JACJDW010000011.1	Pf1	NZ_JACJDW010000011.1	87.43	358	38	6	154	507	3516	3162	1.28e-110	405		Pseudoalteromonas sp. MMG010 assembly_contig_4, whole genome shotgun sequence
NZ_JACJEO010000008.1	Pf2	NZ_JACJEO010000008.1	87.411	564	53	13	1	557	171156	170604	5.88e-179	632		Pseudoalteromonas sp. MMG010 assembly_contig_13, whole genome shotgun sequence
NZ_JACJFD010000017.1	Pf2	NZ_JACJFD010000017.1	87.411	564	53	13	1	557	59501	58949	5.88e-179	632		Pseudoalteromonas sp. MMG007 assembly_contig_1, whole genome shotgun sequence
NZ_DELW01000005.1	Pf2	NZ_DELW01000005.1	87.41	556	60	10	1	553	33783	34331	2.12e-178	630		Pseudoalteromonas sp. MMG007 assembly_contig_6, whole genome shotgun sequence
NZ_CP133569.1	Pf1	NZ_CP133569.1	87.395	357	37	7	154	506	2362677	2362325	4.59e-110	403		Pseudoalteromonas sp. MMG007 assembly_contig_8, whole genome shotgun sequence
NZ_JAGJEI010000006.1	Pf3	NZ_JAGJEI010000006.1	87.391	460	45	11	6	460	31483	31934	5.06e-144	516		Pseudoalteromonas sp. MMG006 assembly_contig_3, whole genome shotgun sequence
NZ_CANLYY010000031.1	Pf2	NZ_CANLYY010000031.1	87.352	506	52	11	57	557	16850	16352	4.68e-160	569		Pseudoalteromonas sp. MMG006 assembly_contig_8, whole genome shotgun sequence
NZ_AUTI01000127.1	Pf2	NZ_AUTI01000127.1	87.344	561	53	13	1	554	756	1305	2.74e-177	627		Pseudoalteromonas sp. MMG006 assembly_contig_21, whole genome shotgun sequence
NZ_JACJEA010000013.1	Pf2	NZ_JACJEA010000013.1	87.344	561	53	13	1	554	78161	78710	2.74e-177	627		Pseudoalteromonas ostreae hOe-66 1836600002, whole genome shotgun sequence
NZ_VNFG01000006.1	Pf2	NZ_VNFG01000006.1	87.344	561	53	13	1	554	38653	39202	2.74e-177	627		Pseudoalteromonas ostreae hOe-66 1836600005, whole genome shotgun sequence
NZ_WTKX01000020.1	Pf2	NZ_WTKX01000020.1	87.344	561	53	13	1	554	38638	39187	2.74e-177	627		MAG: Pseudoalteromonas sp. M30B23 2, whole genome shotgun sequence
NZ_AQHE01000014.1	Pf2	NZ_AQHE01000014.1	87.321	560	60	10	1	557	385389	384838	2.12e-178	630		MAG: Pseudoalteromonas marina MAG-21 ND_66, whole genome shotgun sequence
NZ_SEUI01000004.1	Pf2	NZ_SEUI01000004.1	87.321	560	61	9	1	557	172459	171907	5.88e-179	632		MAG: Pseudoalteromonas marina MAG-21 ND_69, whole genome shotgun sequence
NZ_JADYXF010000002.1	Pf1	NZ_JADYXF010000002.1	87.306	386	36	12	132	511	158059	158437	7.58e-118	429		MAG: Pseudoalteromonas marina MAG-21 ND_547, whole genome shotgun sequence
NZ_WTLC01000040.1	Pf1	NZ_WTLC01000040.1	87.306	386	36	12	132	511	9848	9470	7.58e-118	429		Pseudoalteromonas tetraodonis kknpp56 scf7180000000610, whole genome shotgun sequence
NZ_JACJDZ010000006.1	Pf1	NZ_JACJDZ010000006.1	87.28	511	55	10	2	507	59013	58508	9.2e-162	575		Pseudoalteromonas sp. CR1 NODE_6_length_209725_cov_265.055717, whole genome shotgun sequence
NZ_JACJEH010000007.1	Pf1	NZ_JACJEH010000007.1	87.28	511	55	10	2	507	59013	58508	9.2e-162	575		Pseudoalteromonas sp. CR1 NODE_8_length_171850_cov_229.368830, whole genome shotgun sequence
NZ_JACJEX010000007.1	Pf1	NZ_JACJEX010000007.1	87.28	511	55	10	2	507	10595	10090	9.2e-162	575		Pseudoalteromonas sp. CR1 NODE_12_length_133085_cov_273.904442, whole genome shotgun sequence
NZ_WTLB01000017.1	Pf1	NZ_WTLB01000017.1	87.28	511	54	10	2	506	63532	64037	3.31e-161	573		Pseudoalteromonas sp. MB41 MB41_scaffold13.1, whole genome shotgun sequence
NZ_JACJET010000026.1	Pf2	NZ_JACJET010000026.1	87.276	503	52	11	57	554	11323	11818	2.18e-158	564		Pseudoalteromonas shioyasakiensis M14-00201 scaffold234.1, whole genome shotgun sequence
NZ_AUTK01000023.1	Pf2	NZ_AUTK01000023.1	87.234	564	54	13	1	557	4711	4159	2.74e-177	627		Pseudoalteromonas sp. 3 M13-18928 scaffold200.1, whole genome shotgun sequence
NZ_CALSST010000003.1	Pf2	NZ_CALSST010000003.1	87.234	564	54	13	1	557	299814	299262	2.74e-177	627		Pseudoalteromonas sp. APAL1 c_000000000027, whole genome shotgun sequence
NZ_JACJFB010000004.1	Pf2	NZ_JACJFB010000004.1	87.234	564	54	13	1	557	166678	166126	2.74e-177	627		Pseudoalteromonas sp. Cn5-37 c_000000000014, whole genome shotgun sequence
NZ_JACJEK010000004.1	Pf2	NZ_JACJEK010000004.1	87.166	561	55	12	4	557	166232	165682	1.27e-175	621		Pseudoalteromonas sp. OFAV1 c_000000000025, whole genome shotgun sequence
NZ_JACJEM010000004.1	Pf2	NZ_JACJEM010000004.1	87.154	506	53	11	57	557	98717	98219	2.18e-158	564		Pseudoalteromonas sp. PAST1 c_000000000030, whole genome shotgun sequence
NZ_JACJFG010000112.1	Pf2	NZ_JACJFG010000112.1	87.154	506	53	11	57	557	2958	2460	2.18e-158	564		Pseudoalteromonas sp. L1 L1_5, whole genome shotgun sequence
NZ_JACJDY010000005.1	Pf2	NZ_JACJDY010000005.1	87.143	560	54	13	1	553	84724	85272	4.58e-175	619		Pseudoalteromonas sp. L21 L21_1, whole genome shotgun sequence
NZ_JANIHL010000006.1	Pf2	NZ_JANIHL010000006.1	87.143	560	61	10	1	557	131899	131348	9.85e-177	625		Pseudoalteromonas shioyasakiensis BMC5 NODE_13_length_100765_cov_29.611884, whole genome shotgun sequence
NZ_JASDDB010000008.1	Pf2	NZ_JASDDB010000008.1	87.143	560	62	9	1	557	158886	158334	2.74e-177	627		Pseudoalteromonas shioyasakiensis BMC4 NODE_43_length_31068_cov_17.475647, whole genome shotgun sequence
NZ_AUTL01000079.1	Pf1	NZ_AUTL01000079.1	87.109	512	56	10	2	507	13502	14009	1.19e-160	571		Pseudoalteromonas shioyasakiensis BMC3 NODE_14_length_100765_cov_27.510602, whole genome shotgun sequence
NZ_AUTM01000198.1	Pf1	NZ_AUTM01000198.1	87.109	512	56	10	2	507	3654	3147	1.19e-160	571		Pseudoalteromonas shioyasakiensis BMC2 NODE_13_length_100765_cov_16.904852, whole genome shotgun sequence
NZ_BADT01000120.1	Pf1	NZ_BADT01000120.1	87.109	512	55	11	2	507	44236	44742	4.28e-160	569		Pseudoalteromonas shioyasakiensis BMC1 NZ_JABVXI010000032.1, whole genome shotgun sequence
NZ_JBAKAU010000009.1	Pf1	NZ_JBAKAU010000009.1	87.109	512	55	11	2	507	28542	28036	4.28e-160	569		MAG: Pseudoalteromonas sp. ALOHA_ZT_51 ZT-Pseudoalteromonas-2_18, whole genome shotgun sequence
NZ_JACJDN010000680.1	Pf2	NZ_JACJDN010000680.1	87.103	535	51	13	1	528	524	1	3.59e-166	590		Pseudoalteromonas sp. 2CM28B NODE_1_length_557085_cov_177.756169, whole genome shotgun sequence
NZ_SEUI01000001.1	Pf1	NZ_SEUI01000001.1	87.084	511	57	9	2	507	273245	273751	4.28e-160	569		Pseudoalteromonas sp. 2CM28B NODE_4_length_465950_cov_173.979426, whole genome shotgun sequence
NZ_CP133569.1	Pf2	NZ_CP133569.1	87.074	557	62	9	1	554	3191502	3192051	1.27e-175	621		Pseudoalteromonas sp. 2CM28B NODE_5_length_327383_cov_182.648100, whole genome shotgun sequence
NZ_JACJEF010000002.1	Pf2	NZ_JACJEF010000002.1	87.057	564	55	13	1	557	170875	170323	1.27e-175	621		Pseudoalteromonas sp. 2CM28B NODE_10_length_183609_cov_156.986765, whole genome shotgun sequence
NZ_JACJEA010000038.1	Pf3	NZ_JACJEA010000038.1	86.968	376	33	11	5	371	369	1	8.83e-112	409		Pseudoalteromonas sp. 2CM32C NODE_1_length_848264_cov_291.394160, whole genome shotgun sequence
NZ_JANIGL010000005.1	Pf3	NZ_JANIGL010000005.1	86.957	391	33	14	82	460	121902	121518	3.15e-116	424		Pseudoalteromonas sp. 2CM32C NODE_3_length_508627_cov_282.786495, whole genome shotgun sequence
NZ_WTKZ01000068.1	Pf2	NZ_WTKZ01000068.1	86.871	556	63	9	1	553	10912	11460	2.13e-173	614		Pseudoalteromonas sp. 2CM32C NODE_5_length_288386_cov_296.301916, whole genome shotgun sequence
NZ_JBAKAW010000016.1	Pf1	NZ_JBAKAW010000016.1	86.798	356	41	5	154	505	9639	9286	9.94e-107	392		Pseudoalteromonas sp. 2CM37A NODE_3_length_596824_cov_251.653134, whole genome shotgun sequence
NZ_JAGYIU010000002.1	Pf3	NZ_JAGYIU010000002.1	86.797	462	45	12	6	460	933455	933003	1.42e-139	501		Pseudoalteromonas sp. 2CM37A NODE_4_length_519764_cov_243.902559, whole genome shotgun sequence
NZ_WTLA01000032.1	Pf1	NZ_WTLA01000032.1	86.792	371	41	8	2	367	29801	30168	3.55e-111	407		Pseudoalteromonas sp. 2CM37A NODE_18_length_19944_cov_316.449237, whole genome shotgun sequence
NZ_AHCF03000002.1	Pf3	NZ_AHCF03000002.1	86.695	466	39	16	6	460	160960	161413	6.59e-138	496		Pseudoalteromonas sp. 2CM36K NODE_8_length_145040_cov_318.747508, whole genome shotgun sequence
NC_014803.1	Pf3	NC_014803.1	86.667	465	46	12	3	460	300394	300849	1.42e-139	501		Pseudoalteromonas sp. 2CM39R NODE_6_length_405606_cov_143.838157, whole genome shotgun sequence
NZ_AJTK01000019.1	Pf3	NZ_AJTK01000019.1	86.667	465	46	12	3	460	34190	33735	1.42e-139	501		Pseudoalteromonas sp. 2CM39R NODE_33_length_61873_cov_177.265600, whole genome shotgun sequence
NZ_BJXY01000028.1	Pf3	NZ_BJXY01000028.1	86.667	465	46	12	3	460	130122	129667	1.42e-139	501		Pseudoalteromonas sp. 2CM41L NODE_4_length_346476_cov_260.459181, whole genome shotgun sequence
NZ_BSNE01000001.1	Pf3	NZ_BSNE01000001.1	86.667	465	46	12	3	460	216683	216228	1.42e-139	501		Pseudoalteromonas sp. 2CM41L NODE_20_length_86802_cov_269.308827, whole genome shotgun sequence
NZ_CP011030.1	Pf3	NZ_CP011030.1	86.667	465	46	12	3	460	297410	297865	1.42e-139	501		Pseudoalteromonas sp. 2CM41L NODE_29_length_19433_cov_267.899721, whole genome shotgun sequence
NZ_CP011041.1	Pf3	NZ_CP011041.1	86.667	465	46	12	3	460	290597	291052	1.42e-139	501		Pseudoalteromonas sp. 1CM17D NODE_3_length_507246_cov_334.278611, whole genome shotgun sequence
NZ_CP013350.1	Pf3	NZ_CP013350.1	86.667	465	46	12	3	460	297412	297867	1.42e-139	501		Pseudoalteromonas sp. 1CM17D NODE_4_length_349777_cov_406.970709, whole genome shotgun sequence
NZ_CP076084.1	Pf3	NZ_CP076084.1	86.667	465	46	12	3	460	299551	300006	1.42e-139	501		Pseudoalteromonas sp. 1CM17D NODE_8_length_252826_cov_370.592307, whole genome shotgun sequence
NZ_DBNI01000008.1	Pf3	NZ_DBNI01000008.1	86.667	465	46	12	3	460	34502	34957	1.42e-139	501		Pseudoalteromonas sp. ACER1 NODE_4_length_153862_cov_38.576089, whole genome shotgun sequence
NZ_JASDCG010000004.1	Pf3	NZ_JASDCG010000004.1	86.667	465	46	12	3	460	34270	34725	1.42e-139	501		Pseudoalteromonas sp. CnMc7-37 NODE_14_length_102322_cov_43.537825, whole genome shotgun sequence
NZ_JASDCH010000006.1	Pf3	NZ_JASDCH010000006.1	86.667	465	46	12	3	460	165039	164584	1.42e-139	501		Pseudoalteromonas sp. Ps84H-4 NODE_2_length_489759_cov_43.729344, whole genome shotgun sequence
NZ_JASDCI010000006.1	Pf3	NZ_JASDCI010000006.1	86.667	465	46	12	3	460	153467	153012	1.42e-139	501		Pseudoalteromonas agarivorans DK3 NODE_2_length_506805_cov_260.052410, whole genome shotgun sequence
NZ_JASDCJ010000007.1	Pf3	NZ_JASDCJ010000007.1	86.667	465	46	12	3	460	165251	164796	1.42e-139	501		Pseudoalteromonas agarivorans DK3 NODE_7_length_307474_cov_273.235821, whole genome shotgun sequence
NZ_JASDCK010000007.1	Pf3	NZ_JASDCK010000007.1	86.667	465	46	12	3	460	165256	164801	1.42e-139	501		Pseudoalteromonas agarivorans DK3 NODE_11_length_136124_cov_268.861703, whole genome shotgun sequence
NZ_JASDCL010000007.1	Pf3	NZ_JASDCL010000007.1	86.667	465	46	12	3	460	165258	164803	1.42e-139	501		Pseudoalteromonas carrageenovora PDR4a NODE_2_length_919550_cov_535.185993, whole genome shotgun sequence
NZ_JASDCM010000005.1	Pf3	NZ_JASDCM010000005.1	86.667	465	46	12	3	460	217051	216596	1.42e-139	501		Pseudoalteromonas carrageenovora PDR4a NODE_2_length_919550_cov_535.185993, whole genome shotgun sequence
NZ_JASDCN010000005.1	Pf3	NZ_JASDCN010000005.1	86.667	465	46	12	3	460	153564	153109	1.42e-139	501		Pseudoalteromonas carrageenovora PDR4a NODE_6_length_211188_cov_464.963650, whole genome shotgun sequence
NZ_JASDCO010000007.1	Pf3	NZ_JASDCO010000007.1	86.667	465	46	12	3	460	151113	150658	1.42e-139	501		Pseudoalteromonas shioyasakiensis MJCC1 NODE_4_length_280422_cov_780.280622, whole genome shotgun sequence
NZ_JASDCP010000007.1	Pf3	NZ_JASDCP010000007.1	86.667	465	46	12	3	460	165251	164796	1.42e-139	501		Pseudoalteromonas shioyasakiensis MJCC1 NODE_5_length_273399_cov_805.617747, whole genome shotgun sequence
NZ_JASDDC010000003.1	Pf3	NZ_JASDDC010000003.1	86.667	465	46	12	3	460	163100	162645	1.42e-139	501		Pseudoalteromonas agarivorans AGHR2 NODE_3_length_505574_cov_553.239871, whole genome shotgun sequence
NZ_JBALWI010000101.1	Pf3	NZ_JBALWI010000101.1	86.667	465	46	12	3	460	9119	9574	1.42e-139	501		Pseudoalteromonas agarivorans AGHR2 NODE_7_length_181252_cov_616.920160, whole genome shotgun sequence
NZ_JPMC01000016.1	Pf3	NZ_JPMC01000016.1	86.667	465	46	12	3	460	180958	181413	1.42e-139	501		Pseudoalteromonas agarivorans AGHR2 NODE_8_length_156194_cov_583.213043, whole genome shotgun sequence
NZ_JQFL01000080.1	Pf3	NZ_JQFL01000080.1	86.667	465	46	12	3	460	160550	160095	1.42e-139	501		Pseudoalteromonas shioyasakiensis M3CK2 NODE_7_length_230227_cov_541.943268, whole genome shotgun sequence
NZ_LYRQ01000028.1	Pf3	NZ_LYRQ01000028.1	86.667	465	46	12	3	460	34301	34756	1.42e-139	501		Pseudoalteromonas distincta 2-2A-13 NODE_6_length_187449_cov_64.806258, whole genome shotgun sequence
NZ_PNCX01000029.1	Pf3	NZ_PNCX01000029.1	86.667	465	46	12	3	460	2019	1564	1.42e-139	501		Pseudoalteromonas distincta 2-2A-13 NODE_11_length_139174_cov_64.038873, whole genome shotgun sequence
NZ_PNDR01000006.1	Pf3	NZ_PNDR01000006.1	86.667	465	46	12	3	460	34433	34888	1.42e-139	501		Pseudoalteromonas distincta 2-2A-13 NODE_19_length_75522_cov_66.572038, whole genome shotgun sequence
NZ_JAUOQJ010000011.1	Pf2	NZ_JAUOQJ010000011.1	86.64	494	46	14	70	554	148511	148993	7.94e-148	529		Pseudoalteromonas sp. 20-92 NODE_1_length_461635_cov_48.624676, whole genome shotgun sequence
NZ_JAUOTB010000012.1	Pf2	NZ_JAUOTB010000012.1	86.64	494	46	14	70	554	1534	1052	7.94e-148	529		Pseudoalteromonas sp. 20-92 NODE_4_length_299553_cov_50.581696, whole genome shotgun sequence
NZ_JADYXJ010000008.1	Pf1	NZ_JADYXJ010000008.1	86.631	374	42	8	2	370	114177	114547	3.55e-111	407		Pseudoalteromonas sp. 20-92 NODE_13_length_116679_cov_50.931133, whole genome shotgun sequence
NZ_JAUOPK010000027.1	Pf2	NZ_JAUOPK010000027.1	86.613	493	47	13	70	554	1533	1052	2.86e-147	527		MAG: Pseudoalteromonas tunicata MAG_66 P22051_103_S25_metaspades_700_31442_cov_296, whole genome shotgun sequence
NZ_JAGJEG010000013.1	Pf3	NZ_JAGJEG010000013.1	86.609	463	46	14	6	460	67580	67126	1.83e-138	497		Pseudoalteromonas sp. A3 A3_scaffold3, whole genome shotgun sequence
NZ_AUTH01000084.1	Pf3	NZ_AUTH01000084.1	86.51	467	44	14	3	460	35627	36083	6.59e-138	496		Pseudoalteromonas sp. A3 A3_scaffold6, whole genome shotgun sequence
NZ_JABWDP010000011.1	Pf3	NZ_JABWDP010000011.1	86.51	467	38	17	6	460	75350	74897	3.06e-136	490		Pseudoalteromonas sp. A3 A3_scaffold7, whole genome shotgun sequence
NZ_JALNTM010000006.1	Pf3	NZ_JALNTM010000006.1	86.51	467	38	17	6	460	362007	361554	3.06e-136	490		Pseudoalteromonas tunicata SMS2 P26766_110_S10_SMS2_11_length_144962_cov_420, whole genome shotgun sequence
NZ_JASDDF010000009.1	Pf3	NZ_JASDDF010000009.1	86.51	467	38	17	6	460	29781	29328	3.06e-136	490		Pseudoalteromonas shioyasakiensis G21653-S1 NODE_20_length_69322_cov_91.5342, whole genome shotgun sequence
NZ_LITK01000007.1	Pf3	NZ_LITK01000007.1	86.51	467	38	17	6	460	122341	121888	3.06e-136	490		Pseudoalteromonas lipolytica USCH2 H2_000000000011, whole genome shotgun sequence
NZ_LKGQ01000006.1	Pf3	NZ_LKGQ01000006.1	86.51	467	38	17	6	460	118065	117612	3.06e-136	490		Pseudoalteromonas lipolytica USCH46 H46_000000000001, whole genome shotgun sequence
NZ_PNDE01000009.1	Pf3	NZ_PNDE01000009.1	86.51	467	44	14	3	460	87555	87099	6.59e-138	496		Pseudoalteromonas sp. Angola-18 Angola-18_S5_1, whole genome shotgun sequence
NZ_PNDI01000030.1	Pf3	NZ_PNDI01000030.1	86.51	467	38	17	6	460	34903	35356	3.06e-136	490		Pseudoalteromonas sp. Angola-18 Angola-18_S5_4, whole genome shotgun sequence
NZ_CAMAPB010000014.1	Pf3	NZ_CAMAPB010000014.1	86.481	466	44	13	3	460	30594	31048	2.37e-137	494		Pseudoalteromonas sp. Angola-18 Angola-18_S5_11, whole genome shotgun sequence
NZ_JASDDE010000034.1	Pf3	NZ_JASDDE010000034.1	86.481	466	44	13	3	460	8362	7908	2.37e-137	494		Pseudoalteromonas sp. Angola-20 Angola-20_S6_1, whole genome shotgun sequence
NZ_LVCN01000023.1	Pf3	NZ_LVCN01000023.1	86.481	466	46	13	3	460	136611	136155	6.59e-138	496		Pseudoalteromonas sp. Angola-20 Angola-20_S6_6, whole genome shotgun sequence
NZ_PNDK01000003.1	Pf3	NZ_PNDK01000003.1	86.481	466	40	16	6	460	35099	35552	3.06e-136	490		Pseudoalteromonas sp. Angola-20 Angola-20_S6_21, whole genome shotgun sequence
NZ_FPAR01000007.1	Pf3	NZ_FPAR01000007.1	86.452	465	47	12	3	460	150952	150497	6.59e-138	496		Pseudoalteromonas sp. Angola-22 Angola-22_S7_1, whole genome shotgun sequence
NZ_JADO01000011.1	Pf3	NZ_JADO01000011.1	86.452	465	47	12	3	460	34811	35266	6.59e-138	496		Pseudoalteromonas sp. Angola-22 Angola-22_S7_2, whole genome shotgun sequence
NZ_JIAM01000011.1	Pf3	NZ_JIAM01000011.1	86.452	465	47	12	3	460	34536	34991	6.59e-138	496		Pseudoalteromonas sp. Angola-22 Angola-22_S7_21, whole genome shotgun sequence
NZ_AQGW01000013.1	Pf2	NZ_AQGW01000013.1	86.437	494	47	14	70	554	228009	228491	3.69e-146	523		Pseudoalteromonas sp. Angola-30 Angola-30_S11_2, whole genome shotgun sequence
NZ_BJMQ01000044.1	Pf2	NZ_BJMQ01000044.1	86.437	494	47	14	70	554	37666	38148	3.69e-146	523		Pseudoalteromonas sp. Angola-30 Angola-30_S11_3, whole genome shotgun sequence
NZ_CP027523.1	Pf2	NZ_CP027523.1	86.437	494	47	14	70	554	3170337	3170819	3.69e-146	523		Pseudoalteromonas sp. Angola-30 Angola-30_S11_5, whole genome shotgun sequence
NZ_JANIGK010000002.1	Pf2	NZ_JANIGK010000002.1	86.437	494	47	14	70	554	917967	918449	3.69e-146	523		Pseudoalteromonas sp. Angola-4 Angola-4_S1_1, whole genome shotgun sequence
NZ_JAUORI010000014.1	Pf2	NZ_JAUORI010000014.1	86.437	494	47	14	70	554	130800	131282	3.69e-146	523		Pseudoalteromonas sp. Angola-4 Angola-4_S1_7, whole genome shotgun sequence
NZ_JAUORJ010000014.1	Pf2	NZ_JAUORJ010000014.1	86.437	494	47	14	70	554	130450	130932	3.69e-146	523		Pseudoalteromonas sp. Angola-4 Angola-4_S1_9, whole genome shotgun sequence
NZ_JAUOTA010000004.1	Pf2	NZ_JAUOTA010000004.1	86.437	494	47	14	70	554	148031	147549	3.69e-146	523		Pseudoalteromonas sp. Angola-7 Angola-7_S2_2, whole genome shotgun sequence
NZ_LOFG01000016.1	Pf2	NZ_LOFG01000016.1	86.437	494	47	14	70	554	302628	302146	3.69e-146	523		Pseudoalteromonas sp. Angola-7 Angola-7_S2_3, whole genome shotgun sequence
NZ_LT965928.1	Pf2	NZ_LT965928.1	86.437	494	47	14	70	554	3156272	3156754	3.69e-146	523		Pseudoalteromonas sp. Angola-7 Angola-7_S2_5, whole genome shotgun sequence
NZ_JAUOQJ010000008.1	Pf1	NZ_JAUOQJ010000008.1	86.427	501	54	13	1	492	147337	147832	4.34e-150	536		Pseudoalteromonas sp. Angola-9 Angola-9_S3_1, whole genome shotgun sequence
NZ_PNCV01000023.1	Pf3	NZ_PNCV01000023.1	86.422	464	44	13	5	460	29095	29547	3.06e-136	490		Pseudoalteromonas sp. Angola-9 Angola-9_S3_2, whole genome shotgun sequence
NZ_JADYXO010000006.1	Pf2	NZ_JADYXO010000006.1	86.348	564	48	16	1	557	65542	65001	1.29e-165	588		Pseudoalteromonas sp. Angola-9 Angola-9_S3_21, whole genome shotgun sequence
NZ_JAUOTB010000009.1	Pf1	NZ_JAUOTB010000009.1	86.31	504	55	13	1	495	9771	9273	4.34e-150	536		Pseudoalteromonas sp. CST1 CST1_3, whole genome shotgun sequence
NZ_PNDH01000010.1	Pf3	NZ_PNDH01000010.1	86.296	467	39	17	6	460	117795	117342	1.43e-134	484		Pseudoalteromonas sp. CST1 CST1_5, whole genome shotgun sequence
NZ_QGQU01000003.1	Pf3	NZ_QGQU01000003.1	86.296	467	39	17	6	460	460870	460417	1.43e-134	484		Pseudoalteromonas sp. CST1 CST1_18, whole genome shotgun sequence
NZ_LR877185.1	Pf3	NZ_LR877185.1	86.266	466	41	16	6	460	1233858	1234311	1.43e-134	484		Pseudoalteromonas sp. CST2 CST2_1, whole genome shotgun sequence
NZ_MTQC01000034.1	Pf3	NZ_MTQC01000034.1	86.266	466	45	13	3	460	7598	7144	1.1e-135	488		Pseudoalteromonas sp. CST2 CST2_4, whole genome shotgun sequence
NZ_PNDJ01000033.1	Pf3	NZ_PNDJ01000033.1	86.266	466	41	16	6	460	111593	111140	1.43e-134	484		Pseudoalteromonas sp. CST2 CST2_18, whole genome shotgun sequence
NZ_AQGW01000023.1	Pf1	NZ_AQGW01000023.1	86.255	502	59	9	1	495	547960	548458	4.34e-150	536		Pseudoalteromonas sp. CST3 CST3_3, whole genome shotgun sequence
NZ_BJMQ01000014.1	Pf1	NZ_BJMQ01000014.1	86.255	502	59	9	1	495	3668	3170	4.34e-150	536		Pseudoalteromonas sp. CST3 CST3_5, whole genome shotgun sequence
NZ_CP027523.1	Pf1	NZ_CP027523.1	86.255	502	59	9	1	495	2329394	2328896	4.34e-150	536		Pseudoalteromonas sp. CST3 CST3_18, whole genome shotgun sequence
NZ_JBAHVT010000001.1	Pf1	NZ_JBAHVT010000001.1	86.255	502	59	9	1	495	3745	3247	4.34e-150	536		Pseudoalteromonas sp. CST4 CST4_1, whole genome shotgun sequence
NZ_LT965928.1	Pf1	NZ_LT965928.1	86.255	502	59	9	1	495	2321771	2321273	4.34e-150	536		Pseudoalteromonas sp. CST4 CST4_18, whole genome shotgun sequence
NZ_PNCW01000038.1	Pf1	NZ_PNCW01000038.1	86.255	502	59	9	1	495	9940	9442	4.34e-150	536		Pseudoalteromonas sp. CST4 CST4_42, whole genome shotgun sequence
NZ_JBAKAV010000011.1	Pf1	NZ_JBAKAV010000011.1	86.228	501	60	9	1	495	9752	9255	1.56e-149	534		Pseudoalteromonas sp. CST5 CST5_1, whole genome shotgun sequence
NZ_AP027922.1	Pf3	NZ_AP027922.1	86.222	450	46	14	18	460	332589	333029	3.09e-131	473		Pseudoalteromonas sp. CST5 CST5_5, whole genome shotgun sequence
NZ_JANIGJ010000011.1	Pf3	NZ_JANIGJ010000011.1	86.222	450	47	13	18	460	104515	104074	3.09e-131	473		Pseudoalteromonas sp. CST5 CST5_19, whole genome shotgun sequence
NZ_JBBEVD010000034.1	Pf3	NZ_JBBEVD010000034.1	86.222	450	46	14	18	460	37385	37825	3.09e-131	473		Pseudoalteromonas sp. CST6 CST6_2, whole genome shotgun sequence
NZ_JANIGK010000002.1	Pf1	NZ_JANIGK010000002.1	86.172	499	59	9	1	492	59462	58967	2.02e-148	531		Pseudoalteromonas sp. CST6 CST6_22, whole genome shotgun sequence
NZ_JAUORJ010000011.1	Pf1	NZ_JAUORJ010000011.1	86.172	499	59	9	1	492	133905	134400	2.02e-148	531		Pseudoalteromonas sp. CST6 CST6_29, whole genome shotgun sequence
NZ_JBAKAT010000012.1	Pf1	NZ_JBAKAT010000012.1	86.145	498	60	9	1	492	121550	122044	7.26e-148	529		Pseudoalteromonas sp. CST7 CST7_1, whole genome shotgun sequence
NZ_JAUOPK010000009.1	Pf1	NZ_JAUOPK010000009.1	86.056	502	60	9	1	495	9771	9273	2.02e-148	531		Pseudoalteromonas sp. CST7 CST7_5, whole genome shotgun sequence
NZ_JAUORI010000009.1	Pf1	NZ_JAUORI010000009.1	86.056	502	60	9	1	495	10165	9667	2.02e-148	531		Pseudoalteromonas sp. CST7 CST7_19, whole genome shotgun sequence
NZ_JAUOTA010000012.1	Pf1	NZ_JAUOTA010000012.1	86.056	502	60	9	1	495	9771	9273	2.02e-148	531		Pseudoalteromonas sp. CST9 CST9_3, whole genome shotgun sequence
NZ_LOFG01000012.1	Pf1	NZ_LOFG01000012.1	86.056	502	60	9	1	495	59583	59085	2.02e-148	531		Pseudoalteromonas sp. CST9 CST9_5, whole genome shotgun sequence
NZ_CP041327.1	Pf3	NZ_CP041327.1	86.052	466	42	17	6	460	297943	298396	6.63e-133	479		Pseudoalteromonas sp. CST9 CST9_19, whole genome shotgun sequence
NZ_CP041330.1	Pf3	NZ_CP041330.1	86.052	466	42	17	6	460	297934	298387	6.63e-133	479		Pseudoalteromonas sp. GAB2316C GAB2316C_21, whole genome shotgun sequence
NZ_JBAHVT010000010.1	Pf2	NZ_JBAHVT010000010.1	86.032	494	49	14	70	554	1512	1030	8e-143	512		Pseudoalteromonas sp. GAB2316C GAB2316C_79, whole genome shotgun sequence
NZ_PNCW01000052.1	Pf2	NZ_PNCW01000052.1	86.032	494	49	14	70	554	27913	27431	8e-143	512		Pseudoalteromonas sp. GAB2316C GAB2316C_107, whole genome shotgun sequence
NZ_BADU01000092.1	Pf3	NZ_BADU01000092.1	85.928	469	45	16	3	460	1747	1289	1.84e-133	481		Pseudoalteromonas sp. GABNB9D GABNB9D_20, whole genome shotgun sequence
NZ_CP019770.1	Pf3	NZ_CP019770.1	85.928	469	45	14	3	460	313436	313894	1.84e-133	481		Pseudoalteromonas sp. GABNB9D GABNB9D_74, whole genome shotgun sequence
NZ_WTLC01000001.1	Pf2	NZ_WTLC01000001.1	85.74	554	68	11	4	551	147586	147038	1.01e-161	575		Pseudoalteromonas sp. GABNB9D GABNB9D_100, whole genome shotgun sequence
NZ_BADW01000185.1	Pf3	NZ_BADW01000185.1	85.714	469	46	16	3	460	1748	1290	8.58e-132	475		Pseudoalteromonas sp. GABNS16A GABNS16A_18, whole genome shotgun sequence
NZ_CH959302.1	Pf3	NZ_CH959302.1	85.714	77	8	3	102	176	59884	59809	2.83e-12	78.7		Pseudoalteromonas sp. GABNS16A GABNS16A_75, whole genome shotgun sequence
NZ_CP011032.1	Pf3	NZ_CP011032.1	85.714	77	8	3	102	176	3479258	3479183	2.83e-12	78.7		Pseudoalteromonas sp. GABNS16A GABNS16A_110, whole genome shotgun sequence
NZ_CP031961.1	Pf3	NZ_CP031961.1	85.714	77	8	3	102	176	2781522	2781447	2.83e-12	78.7		Pseudoalteromonas sp. GABNS16C GABNS16C_21, whole genome shotgun sequence
NZ_JANQVR010000233.1	Pf3	NZ_JANQVR010000233.1	85.714	77	8	3	102	176	30627	30552	2.83e-12	78.7		Pseudoalteromonas sp. GABNS16C GABNS16C_79, whole genome shotgun sequence
NZ_JAPJDX010000011.1	Pf3	NZ_JAPJDX010000011.1	85.714	77	8	3	102	176	80941	81016	2.83e-12	78.7		Pseudoalteromonas sp. GABNS16C GABNS16C_107, whole genome shotgun sequence
NZ_MTQB01000004.1	Pf3	NZ_MTQB01000004.1	85.714	469	46	14	3	460	32508	32966	8.58e-132	475		Pseudoalteromonas sp. GABNS16E GABNS16E_19, whole genome shotgun sequence
NZ_JBAKAU010000004.1	Pf2	NZ_JBAKAU010000004.1	85.688	552	68	10	5	552	69681	70225	1.3e-160	571		Pseudoalteromonas sp. GABNS16E GABNS16E_74, whole genome shotgun sequence
NZ_MXQF01000011.1	Pf3	NZ_MXQF01000011.1	85.677	384	37	14	89	460	38582	38205	1.15e-105	388		Pseudoalteromonas sp. GABNS16E GABNS16E_100, whole genome shotgun sequence
NZ_BADT01000170.1	Pf2	NZ_BADT01000170.1	85.663	558	70	10	1	553	9536	8984	7.77e-163	579		Pseudoalteromonas sp. GABNS16G GABNS16G_18, whole genome shotgun sequence
NZ_JAGJEI010000008.1	Pf1	NZ_JAGJEI010000008.1	85.629	501	63	9	1	495	54720	54223	1.57e-144	518		Pseudoalteromonas sp. GABNS16G GABNS16G_78, whole genome shotgun sequence
NZ_JAGJEJ010000021.1	Pf1	NZ_JAGJEJ010000021.1	85.542	498	63	9	1	492	13460	13954	7.31e-143	512		Pseudoalteromonas sp. GABNS16G GABNS16G_119, whole genome shotgun sequence
NZ_JAGJEJ010000003.1	Pf2	NZ_JAGJEJ010000003.1	85.54	491	57	11	70	554	191757	192239	1.73e-139	501		Pseudoalteromonas sp. GABNS16H GABNS16H_20, whole genome shotgun sequence
NZ_JALNTK010000008.1	Pf3	NZ_JALNTK010000008.1	85.498	462	51	12	6	460	110602	110150	1.44e-129	468		Pseudoalteromonas sp. GABNS16H GABNS16H_76, whole genome shotgun sequence
NZ_PNCN01000019.1	Pf3	NZ_PNCN01000019.1	85.498	462	51	12	6	460	51010	50558	1.44e-129	468		Pseudoalteromonas sp. GABNS16H GABNS16H_100, whole genome shotgun sequence
NZ_JADYXF010000059.1	Pf2	NZ_JADYXF010000059.1	85.458	557	70	11	1	551	10989	11540	4.68e-160	569		Pseudoalteromonas sp. Hal056 contig_1, whole genome shotgun sequence
NZ_CP066804.1	Pf2	NZ_CP066804.1	85.432	556	55	13	1	553	3217268	3217800	1.31e-155	555		Pseudoalteromonas sp. Hal040 contig_1, whole genome shotgun sequence
NZ_JASDCC010000004.1	Pf3	NZ_JASDCC010000004.1	85.417	384	38	14	89	460	71677	72054	5.35e-104	383		Pseudoalteromonas sp. B160 contig_1, whole genome shotgun sequence
NZ_JASDCD010000011.1	Pf3	NZ_JASDCD010000011.1	85.417	384	38	14	89	460	71649	72026	5.35e-104	383		Pseudoalteromonas sp. B160 contig_1, whole genome shotgun sequence
NZ_JAUYWB010000008.1	Pf3	NZ_JAUYWB010000008.1	85.417	384	38	15	89	460	94277	93900	5.35e-104	383		Pseudoalteromonas sp. B131b contig_1, whole genome shotgun sequence
NZ_PDUS01000006.1	Pf3	NZ_PDUS01000006.1	85.417	384	38	15	89	460	137496	137119	5.35e-104	383		Pseudoalteromonas sp. B131b contig_1, whole genome shotgun sequence
NZ_PYHV01000018.1	Pf3	NZ_PYHV01000018.1	85.417	384	38	15	89	460	129961	130338	5.35e-104	383		Pseudoalteromonas sp. B131b contig_1, whole genome shotgun sequence
NZ_ADOP01000004.1	Pf1	NZ_ADOP01000004.1	85.387	349	43	8	2	345	346	1	1.3e-95	355		Pseudoalteromonas sp. B62 contig_2, whole genome shotgun sequence
NZ_JAHFWE010000005.1	Pf3	NZ_JAHFWE010000005.1	85.376	465	52	12	3	460	7206	7661	1.44e-129	468		Pseudoalteromonas sp. B62 contig_2, whole genome shotgun sequence
NZ_KK070023.1	Pf3	NZ_KK070023.1	85.376	465	52	12	3	460	1173599	1174054	1.44e-129	468		Pseudoalteromonas sp. B62 contig_2, whole genome shotgun sequence
NZ_MBMS01000012.1	Pf3	NZ_MBMS01000012.1	85.376	465	52	12	3	460	34252	34707	1.44e-129	468		Pseudoalteromonas agarivorans AL04 NODE_15_length_92362_cov_134.186259, whole genome shotgun sequence
NZ_JAGJEI010000001.1	Pf2	NZ_JAGJEI010000001.1	85.336	491	58	11	70	554	141991	141509	8.05e-138	496		Pseudoalteromonas agarivorans AL04 NODE_29_length_50786_cov_130.760955, whole genome shotgun sequence
NZ_JALNTH010000010.1	Pf3	NZ_JALNTH010000010.1	85.281	462	51	13	6	460	149359	148908	2.4e-127	460		Pseudoalteromonas agarivorans AL04 NODE_48_length_28893_cov_107.878182, whole genome shotgun sequence
NZ_AUTQ01000169.1	Pf2	NZ_AUTQ01000169.1	85.278	557	70	12	1	551	22231	22781	2.18e-158	564		Pseudoalteromonas sp. APC 3691 18491_6B_NODE_5, whole genome shotgun sequence
NZ_CP087995.1	Pf3	NZ_CP087995.1	85.161	465	53	12	3	460	144863	145318	6.68e-128	462		Pseudoalteromonas sp. APC 3691 18491_6B_NODE_9, whole genome shotgun sequence
NZ_JACJDO010000011.1	Pf1	NZ_JACJDO010000011.1	85	240	27	8	262	496	8016	7781	1.77e-59	235		Pseudoalteromonas sp. APC 3691 18491_6B_NODE_120, whole genome shotgun sequence
NZ_LOFH01000007.1	Pf3	NZ_LOFH01000007.1	84.896	384	42	12	89	460	125158	125537	3.22e-101	374		Pseudoalteromonas sp. APC 4017 18494_23A_NODE_4, whole genome shotgun sequence
NZ_LVCM01000004.1	Pf2	NZ_LVCM01000004.1	84.848	528	52	22	40	554	144160	144672	3.72e-141	507		Pseudoalteromonas sp. APC 4017 18494_23A_NODE_9, whole genome shotgun sequence
NZ_JBAKAT010000002.1	Pf2	NZ_JBAKAT010000002.1	84.742	485	60	11	75	554	278860	278385	3.77e-131	473		Pseudoalteromonas sp. APC 3893 18495_23B_NODE_7, whole genome shotgun sequence
NZ_JAKEVN010000200.1	Pf3	NZ_JAKEVN010000200.1	84.718	373	37	15	102	460	3536	3170	1.17e-95	355		Pseudoalteromonas sp. APC 3893 18495_23B_NODE_11, whole genome shotgun sequence
NZ_AP028065.1	Pf3	NZ_AP028065.1	84.715	386	39	15	89	460	2115890	2116269	1.5e-99	368		Pseudoalteromonas sp. APC 3358 18498_35_NODE_5, whole genome shotgun sequence
NZ_BMIT01000029.1	Pf3	NZ_BMIT01000029.1	84.715	386	40	14	89	460	3811	3431	1.5e-99	368		Pseudoalteromonas sp. APC 3358 18498_35_NODE_9, whole genome shotgun sequence
NZ_CP072673.1	Pf3	NZ_CP072673.1	84.715	386	40	14	89	460	359498	359878	1.5e-99	368		Pseudoalteromonas sp. APC 3358 18498_35_NODE_11, whole genome shotgun sequence
NZ_JAGDEC010000007.1	Pf3	NZ_JAGDEC010000007.1	84.715	386	40	14	89	460	233142	232762	1.5e-99	368		Pseudoalteromonas sp. APC 3213 23175_16_NODE_4, whole genome shotgun sequence
NZ_JARLUS010000001.1	Pf3	NZ_JARLUS010000001.1	84.715	386	40	14	89	460	971807	971427	1.5e-99	368		Pseudoalteromonas sp. APC 3215 23176_17_NODE_6, whole genome shotgun sequence
NZ_JARLUU010000001.1	Pf3	NZ_JARLUU010000001.1	84.715	386	40	14	89	460	3158732	3158352	1.5e-99	368		Pseudoalteromonas sp. APC 3218 23177_18_NODE_6, whole genome shotgun sequence
NZ_LRRU01000017.1	Pf3	NZ_LRRU01000017.1	84.715	386	40	14	89	460	187278	186898	1.5e-99	368		Pseudoalteromonas sp. APC 3227 23178_22A_NODE_7, whole genome shotgun sequence
NZ_PNCP01000019.1	Pf3	NZ_PNCP01000019.1	84.715	386	40	14	89	460	39242	39622	1.5e-99	368		Pseudoalteromonas sp. APC 3894 23179_23C_NODE_7, whole genome shotgun sequence
NZ_PQBX01000001.1	Pf3	NZ_PQBX01000001.1	84.715	386	40	14	89	460	39657	40037	1.5e-99	368		Pseudoalteromonas sp. APC 3895 23180_23D_NODE_7, whole genome shotgun sequence
NZ_PQCG01000031.1	Pf3	NZ_PQCG01000031.1	84.715	386	40	14	89	460	39817	40197	1.5e-99	368		Pseudoalteromonas sp. APC 3250 23181_3250_4_NODE_5, whole genome shotgun sequence
NZ_QYSE01000005.1	Pf3	NZ_QYSE01000005.1	84.715	386	40	14	89	460	206281	205901	1.5e-99	368		Pseudoalteromonas sp. APC 3356 23182_34_NODE_5, whole genome shotgun sequence
NZ_SGBT01000001.1	Pf3	NZ_SGBT01000001.1	84.715	386	40	14	89	460	513153	512773	1.5e-99	368		Pseudoalteromonas sp. APC 3907 23183_43B_NODE_7, whole genome shotgun sequence
NZ_AZIO01000094.1	Pf2	NZ_AZIO01000094.1	84.659	528	53	21	40	554	36132	36644	1.73e-139	501		Pseudoalteromonas sp. APC 3896 23184_23E_NODE_7, whole genome shotgun sequence
NZ_CP023464.1	Pf2	NZ_CP023464.1	84.659	528	53	21	40	554	3197522	3198034	1.73e-139	501		Pseudoalteromonas sp. APC 3495 S19_500.fa_NODE_37, whole genome shotgun sequence
NZ_DJHW01000139.1	Pf2	NZ_DJHW01000139.1	84.659	528	53	21	40	554	8293	8805	1.73e-139	501		Pseudoalteromonas sp. APC 3495 S19_500.fa_NODE_42, whole genome shotgun sequence
NZ_JALNTJ010000018.1	Pf2	NZ_JALNTJ010000018.1	84.659	528	53	21	40	554	18459	18971	1.73e-139	501		Pseudoalteromonas sp. APC 3355 S2_500.fa_NODE_2, whole genome shotgun sequence
NZ_JALNTN010000029.1	Pf2	NZ_JALNTN010000029.1	84.659	528	53	21	40	554	18087	18599	1.73e-139	501		Pseudoalteromonas sp. APC 3355 S2_500.fa_NODE_6, whole genome shotgun sequence
NZ_JANIGM010000007.1	Pf2	NZ_JANIGM010000007.1	84.659	528	53	21	40	554	179856	180368	1.73e-139	501		Pseudoalteromonas sp. APC 3355 S2_500.fa_NODE_7, whole genome shotgun sequence
NZ_JAPCKL010000006.1	Pf2	NZ_JAPCKL010000006.1	84.659	528	53	21	40	554	253475	253987	1.73e-139	501		Pseudoalteromonas sp. APC 4026 S20_500.fa_NODE_3, whole genome shotgun sequence
NZ_JAQREL010000003.1	Pf2	NZ_JAQREL010000003.1	84.659	528	53	21	40	554	485300	485812	1.73e-139	501		Pseudoalteromonas sp. APC 3694 S4_500.fa_NODE_33, whole genome shotgun sequence
NZ_JAQREN010000003.1	Pf2	NZ_JAQREN010000003.1	84.659	528	53	21	40	554	438388	438900	1.73e-139	501		Pseudoalteromonas sp. APC 3224 S5_500.fa_NODE_9, whole genome shotgun sequence
NZ_JAQRER010000001.1	Pf2	NZ_JAQRER010000001.1	84.659	528	53	21	40	554	438388	438900	1.73e-139	501		Pseudoalteromonas elyakovii LMG 14908 NODE_1_length_656934_cov_69.251680, whole genome shotgun sequence
NZ_JAQRET010000001.1	Pf2	NZ_JAQRET010000001.1	84.659	528	53	21	40	554	438381	438893	1.73e-139	501		Pseudoalteromonas elyakovii LMG 14908 NODE_9_length_230640_cov_67.988869, whole genome shotgun sequence
NZ_JAQREV010000021.1	Pf2	NZ_JAQREV010000021.1	84.659	528	53	21	40	554	19158	19670	1.73e-139	501		Pseudoalteromonas elyakovii LMG 14908 NODE_30_length_13943_cov_60.844089, whole genome shotgun sequence
NZ_JAQREY010000021.1	Pf2	NZ_JAQREY010000021.1	84.659	528	53	21	40	554	19158	19670	1.73e-139	501		Pseudoalteromonas shioyasakiensis LC2 12, whole genome shotgun sequence
NZ_JAQREZ010000019.1	Pf2	NZ_JAQREZ010000019.1	84.659	528	53	21	40	554	19158	19670	1.73e-139	501		Pseudoalteromonas carrageenovora I1R14 JLGAPNKJ_5, whole genome shotgun sequence
NZ_LKDV01000003.1	Pf2	NZ_LKDV01000003.1	84.659	528	53	21	40	554	184866	185378	1.73e-139	501		Pseudoalteromonas carrageenovora I1R14 JLGAPNKJ_9, whole genome shotgun sequence
NZ_PNDQ01000015.1	Pf2	NZ_PNDQ01000015.1	84.659	528	53	21	40	554	162722	163234	1.73e-139	501		Pseudoalteromonas carrageenovora I1R14 JLGAPNKJ_27, whole genome shotgun sequence
NZ_JAATOU010000021.1	Pf3	NZ_JAATOU010000021.1	84.635	384	40	14	91	460	41031	41409	1.94e-98	364		Pseudoalteromonas carrageenovora F1R06 MBAOPGLE_6, whole genome shotgun sequence
NZ_BJUM01000005.1	Pf2	NZ_BJUM01000005.1	84.631	501	56	16	63	554	26036	25548	8.11e-133	479		Pseudoalteromonas carrageenovora F1R06 MBAOPGLE_8, whole genome shotgun sequence
NZ_CP011028.1	Pf2	NZ_CP011028.1	84.631	501	56	16	63	554	3259049	3259537	8.11e-133	479		Pseudoalteromonas carrageenovora F1R06 MBAOPGLE_11, whole genome shotgun sequence
NZ_JAATTW010000011.1	Pf1	NZ_JAATTW010000011.1	84.583	240	28	8	262	496	65477	65712	8.25e-58	230		Pseudoalteromonas carrageenovora C3M08 LCCPLGEH_4, whole genome shotgun sequence
NZ_DJKO01000014.1	Pf2	NZ_DJKO01000014.1	84.557	531	54	22	40	557	1267	752	1.73e-139	501		Pseudoalteromonas carrageenovora C3M08 LCCPLGEH_9, whole genome shotgun sequence
NZ_JANIGJ010000007.1	Pf2	NZ_JANIGJ010000007.1	84.557	531	54	22	40	557	151057	150542	1.73e-139	501		Pseudoalteromonas carrageenovora C3M08 LCCPLGEH_14, whole genome shotgun sequence
NZ_JAQREI010000005.1	Pf2	NZ_JAQREI010000005.1	84.557	531	54	22	40	557	1404	889	1.73e-139	501		Pseudoalteromonas carrageenovora C2R21 KMOGHOIP_5, whole genome shotgun sequence
NZ_JAQREO010000001.1	Pf2	NZ_JAQREO010000001.1	84.557	531	54	22	40	557	154229	153714	1.73e-139	501		Pseudoalteromonas carrageenovora C2R21 KMOGHOIP_11, whole genome shotgun sequence
NZ_JAQREP010000003.1	Pf2	NZ_JAQREP010000003.1	84.557	531	54	22	40	557	1404	889	1.73e-139	501		Pseudoalteromonas carrageenovora C2R21 KMOGHOIP_14, whole genome shotgun sequence
NZ_JAQREQ010000001.1	Pf2	NZ_JAQREQ010000001.1	84.557	531	54	22	40	557	1397	882	1.73e-139	501		Pseudoalteromonas carrageenovora A1R11 ONANIMCP_4, whole genome shotgun sequence
NZ_JAQRES010000002.1	Pf2	NZ_JAQRES010000002.1	84.557	531	54	22	40	557	1404	889	1.73e-139	501		Pseudoalteromonas carrageenovora A1R11 ONANIMCP_7, whole genome shotgun sequence
NZ_JAQREU010000003.1	Pf2	NZ_JAQREU010000003.1	84.557	531	54	22	40	557	1404	889	1.73e-139	501		Pseudoalteromonas carrageenovora A1R11 ONANIMCP_12, whole genome shotgun sequence
NZ_JAQREW010000020.1	Pf2	NZ_JAQREW010000020.1	84.557	531	54	22	40	557	48557	48042	1.73e-139	501		Pseudoalteromonas carrageenovora A1R06 BIFGIKKE_7, whole genome shotgun sequence
NZ_JAQREX010000018.1	Pf2	NZ_JAQREX010000018.1	84.557	531	54	22	40	557	48557	48042	1.73e-139	501		Pseudoalteromonas carrageenovora A1R06 BIFGIKKE_9, whole genome shotgun sequence
NZ_JAQRFA010000018.1	Pf2	NZ_JAQRFA010000018.1	84.557	531	54	22	40	557	48557	48042	1.73e-139	501		Pseudoalteromonas carrageenovora A1R06 BIFGIKKE_12, whole genome shotgun sequence
NZ_JAQRFB010000020.1	Pf2	NZ_JAQRFB010000020.1	84.557	531	54	22	40	557	48557	48042	1.73e-139	501		MAG: Pseudoalteromonas sp. CSMAG_785 CSMAG_785_k141_1457997_length_75695_cov_21.9525, whole genome shotgun sequence
NZ_LKBC01000002.1	Pf2	NZ_LKBC01000002.1	84.557	531	54	22	40	557	321212	320697	1.73e-139	501		MAG: Pseudoalteromonas sp. CSMAG_790 CSMAG_790_k141_2023439_length_65913_cov_28.0009, whole genome shotgun sequence
NZ_PNDP01000033.1	Pf2	NZ_PNDP01000033.1	84.557	531	54	22	40	557	1414	899	1.73e-139	501		Pseudoalteromonas marina 4G09 FHJEJPBL_6, whole genome shotgun sequence
NZ_JALNTH010000001.1	Pf2	NZ_JALNTH010000001.1	84.528	530	55	21	40	557	154154	153640	6.23e-139	499		Pseudoalteromonas marina 4G09 FHJEJPBL_8, whole genome shotgun sequence
NZ_AUTO01000228.1	Pf2	NZ_AUTO01000228.1	84.47	528	54	21	40	554	4824	5336	8.05e-138	496		Pseudoalteromonas marina 4G09 FHJEJPBL_9, whole genome shotgun sequence
NZ_CP033065.1	Pf2	NZ_CP033065.1	84.47	528	54	21	40	554	3119024	3119536	8.05e-138	496		Pseudoalteromonas marina 4D01 OOHOPFPP_10, whole genome shotgun sequence
NZ_CP034439.1	Pf2	NZ_CP034439.1	84.47	528	54	21	40	554	3174767	3175279	8.05e-138	496		Pseudoalteromonas marina 4D01 OOHOPFPP_12, whole genome shotgun sequence
NZ_CP142030.1	Pf2	NZ_CP142030.1	84.47	528	54	21	40	554	3123527	3124039	8.05e-138	496		Pseudoalteromonas marina 4D01 OOHOPFPP_13, whole genome shotgun sequence
NZ_JAQREF010000011.1	Pf2	NZ_JAQREF010000011.1	84.47	528	54	21	40	554	31758	32270	8.05e-138	496		Pseudoalteromonas sp. 1_MG-2023 3F01 MLLAHDGE_7, whole genome shotgun sequence
NZ_JAQREH010000002.1	Pf2	NZ_JAQREH010000002.1	84.47	528	54	21	40	554	156415	156927	8.05e-138	496		Pseudoalteromonas sp. 1_MG-2023 3F01 MLLAHDGE_8, whole genome shotgun sequence
NZ_PNCY01000010.1	Pf2	NZ_PNCY01000010.1	84.47	528	54	21	40	554	214541	215053	8.05e-138	496		Pseudoalteromonas haloplanktis LL1 Scaffold6, whole genome shotgun sequence
NZ_CP077770.1	Pf3	NZ_CP077770.1	84.456	386	41	14	89	460	440406	440786	6.97e-98	363		Pseudoalteromonas haloplanktis LL1 Scaffold10, whole genome shotgun sequence
NZ_JACSOG010000027.1	Pf3	NZ_JACSOG010000027.1	84.456	386	41	13	89	460	28783	29163	6.97e-98	363		Pseudoalteromonas sp. CH_XMU1449-3 k141_359_length_80350_cov_424.0038, whole genome shotgun sequence
NZ_JANIGN010000007.1	Pf3	NZ_JANIGN010000007.1	84.456	386	40	15	89	460	192699	192320	6.97e-98	363		Pseudoalteromonas sp. P80D2 Contig15.1, whole genome shotgun sequence
NZ_JAKEVM010000234.1	Pf3	NZ_JAKEVM010000234.1	84.45	373	39	14	102	460	3514	3147	5.43e-94	350		Pseudoalteromonas carrageenovora 14N.309.X.WAT.C.G1 NODE_1, whole genome shotgun sequence
NZ_AQHA01000028.1	Pf3	NZ_AQHA01000028.1	84.416	385	41	14	89	460	1071581	1071203	2.51e-97	361		Pseudoalteromonas carrageenovora 14N.309.X.WAT.C.G1 NODE_2, whole genome shotgun sequence
NZ_CP032090.1	Pf3	NZ_CP032090.1	84.416	385	41	14	89	460	462861	463239	2.51e-97	361		Pseudoalteromonas carrageenovora 14N.309.X.WAT.C.G1 NODE_11, whole genome shotgun sequence
NZ_CP058972.1	Pf3	NZ_CP058972.1	84.416	385	41	14	89	460	399429	399807	2.51e-97	361		Pseudoalteromonas agarivorans TI.2.02 c_000000000002, whole genome shotgun sequence
NZ_CP059831.1	Pf3	NZ_CP059831.1	84.416	385	41	14	89	460	395813	396191	2.51e-97	361		Pseudoalteromonas agarivorans TI.2.02 c_000000000005, whole genome shotgun sequence
NZ_CP065231.1	Pf3	NZ_CP065231.1	84.416	385	41	14	89	460	408981	409359	2.51e-97	361		Pseudoalteromonas agarivorans TI.2.02 c_000000000012, whole genome shotgun sequence
NZ_DIAH01000064.1	Pf3	NZ_DIAH01000064.1	84.416	385	41	14	89	460	9925	10303	2.51e-97	361		Pseudoalteromonas aliena TI.1.02 c_000000000004, whole genome shotgun sequence
NZ_FPAZ01000019.1	Pf3	NZ_FPAZ01000019.1	84.416	385	41	14	89	460	27151	27529	2.51e-97	361		Pseudoalteromonas aliena TI.1.02 c_000000000009, whole genome shotgun sequence
NZ_JACDWU010000263.1	Pf3	NZ_JACDWU010000263.1	84.416	385	41	14	89	460	25985	25607	2.51e-97	361		Pseudoalteromonas aliena TI.1.02 c_000000000010, whole genome shotgun sequence
NZ_JAJJZF010000013.1	Pf3	NZ_JAJJZF010000013.1	84.416	385	41	14	89	460	81156	80778	2.51e-97	361		Pseudoalteromonas carrageenovora TI.1.01 c_000000000003, whole genome shotgun sequence
NZ_JAUVUF010000021.1	Pf3	NZ_JAUVUF010000021.1	84.416	385	41	14	89	460	35555	35933	2.51e-97	361		Pseudoalteromonas carrageenovora TI.1.01 c_000000000007, whole genome shotgun sequence
NZ_LYPI01000019.1	Pf3	NZ_LYPI01000019.1	84.416	385	41	14	89	460	35648	36026	2.51e-97	361		Pseudoalteromonas carrageenovora TI.1.01 c_000000000011, whole genome shotgun sequence
NZ_MBSZ01000003.1	Pf3	NZ_MBSZ01000003.1	84.416	385	41	14	89	460	229488	229110	2.51e-97	361		Pseudoalteromonas issachenkonii TI.1.03 c_000000000004, whole genome shotgun sequence
NZ_PNCZ01000006.1	Pf3	NZ_PNCZ01000006.1	84.416	385	43	12	89	460	17089	17469	6.97e-98	363		Pseudoalteromonas issachenkonii TI.1.03 c_000000000006, whole genome shotgun sequence
NZ_DCYU01000117.1	Pf2	NZ_DCYU01000117.1	84.369	531	55	22	40	557	1294	779	8.05e-138	496		Pseudoalteromonas issachenkonii TI.1.03 c_000000000016, whole genome shotgun sequence
NZ_JAQREG010000006.1	Pf2	NZ_JAQREG010000006.1	84.369	531	55	22	40	557	1397	882	8.05e-138	496		Pseudoalteromonas undina TN.2.01 c_000000000002, whole genome shotgun sequence
NZ_JAQREM010000002.1	Pf2	NZ_JAQREM010000002.1	84.369	531	55	22	40	557	110313	109798	8.05e-138	496		Pseudoalteromonas undina TN.2.01 c_000000000004, whole genome shotgun sequence
NZ_JASBRD010000029.1	Pf2	NZ_JASBRD010000029.1	84.369	531	55	22	40	557	1325	810	8.05e-138	496		Pseudoalteromonas undina TN.2.01 c_000000000007, whole genome shotgun sequence
NZ_LJSP01000001.1	Pf2	NZ_LJSP01000001.1	84.369	531	55	22	40	557	151058	150543	8.05e-138	496		MAG: Pseudoalteromonas distincta 4NakV-13 NODE_8_length_178524_cov_7.567704, whole genome shotgun sequence
NZ_PNDL01000014.1	Pf2	NZ_PNDL01000014.1	84.369	531	55	22	40	557	1291	776	8.05e-138	496		MAG: Pseudoalteromonas distincta 4NakV-13 NODE_12_length_141520_cov_9.792567, whole genome shotgun sequence
NZ_AP027922.1	Pf2	NZ_AP027922.1	84.291	522	64	15	40	553	3194817	3195328	2.9e-137	494		MAG: Pseudoalteromonas distincta 4NakV-13 NODE_24_length_70917_cov_9.389257, whole genome shotgun sequence
NZ_JBBEVD010000032.1	Pf2	NZ_JBBEVD010000032.1	84.291	522	64	15	40	553	61061	61572	2.9e-137	494		MAG: Pseudoalteromonas distincta 5NakV-08 NODE_31_length_277965_cov_53.230481, whole genome shotgun sequence
NZ_PNDB01000025.1	Pf2	NZ_PNDB01000025.1	84.28	528	55	21	40	554	46459	46971	3.75e-136	490		MAG: Pseudoalteromonas distincta 5NakV-08 NODE_41_length_206630_cov_55.805320, whole genome shotgun sequence
NZ_PNDD01000076.1	Pf2	NZ_PNDD01000076.1	84.28	528	55	21	40	554	49518	50030	3.75e-136	490		MAG: Pseudoalteromonas distincta 5NakV-08 NODE_88_length_134510_cov_53.572080, whole genome shotgun sequence
NZ_PNDN01000018.1	Pf2	NZ_PNDN01000018.1	84.28	528	55	21	40	554	49427	49939	3.75e-136	490		MAG: Pseudoalteromonas tetraodonis 6NakV-13 NODE_101_length_12594_cov_3.694096, whole genome shotgun sequence
NZ_AUTQ01000240.1	Pf1	NZ_AUTQ01000240.1	84.239	184	19	8	132	311	178	1	5.07e-40	171		MAG: Pseudoalteromonas sp. 7NakV-04 NODE_2_length_218099_cov_19.166497, whole genome shotgun sequence
NZ_PNCT01000003.1	Pf1	NZ_PNCT01000003.1	84.2	481	64	10	20	492	132511	132987	3.48e-126	457		MAG: Pseudoalteromonas sp. 7NakV-04 NODE_3_length_197745_cov_17.473400, whole genome shotgun sequence
NZ_APME01000027.1	Pf2	NZ_APME01000027.1	84.181	531	56	22	40	557	1293	778	3.75e-136	490		MAG: Pseudoalteromonas sp. 7NakV-04 NODE_9_length_135009_cov_19.114391, whole genome shotgun sequence
NZ_JAQREK010000009.1	Pf2	NZ_JAQREK010000009.1	84.181	531	56	22	40	557	1397	882	3.75e-136	490		MAG: Pseudoalteromonas distincta 8NakV-05 NODE_5_length_278242_cov_25.155431, whole genome shotgun sequence
NZ_PNDA01000066.1	Pf2	NZ_PNDA01000066.1	84.181	531	56	22	40	557	1291	776	3.75e-136	490		MAG: Pseudoalteromonas distincta 8NakV-05 NODE_10_length_233053_cov_25.637881, whole genome shotgun sequence
NZ_PNDC01000050.1	Pf2	NZ_PNDC01000050.1	84.181	531	56	22	40	557	1291	776	3.75e-136	490		MAG: Pseudoalteromonas distincta 8NakV-05 NODE_36_length_134511_cov_24.495486, whole genome shotgun sequence
NZ_PNDM01000048.1	Pf2	NZ_PNDM01000048.1	84.181	531	56	22	40	557	1291	776	3.75e-136	490		MAG: Pseudoalteromonas sp. 9NakV-03 NODE_8_length_173683_cov_67.868979, whole genome shotgun sequence
NZ_PNDO01000069.1	Pf2	NZ_PNDO01000069.1	84.181	531	56	22	40	557	1545	1030	3.75e-136	490		MAG: Pseudoalteromonas sp. 9NakV-03 NODE_33_length_36162_cov_47.501372, whole genome shotgun sequence
NZ_BJXZ01000019.1	Pf1	NZ_BJXZ01000019.1	84.167	240	29	8	262	496	10735	10500	3.84e-56	224		Pseudoalteromonas sp. C12FD-1 Contig31.1, whole genome shotgun sequence
NZ_CP011034.1	Pf1	NZ_CP011034.1	84.167	240	29	8	262	496	2249469	2249234	3.84e-56	224		Pseudoalteromonas sp. C12FD-1 Contig33.1, whole genome shotgun sequence
NZ_CP011036.1	Pf1	NZ_CP011036.1	84.167	240	29	8	262	496	2385828	2385593	3.84e-56	224		Pseudoalteromonas sp. C12FD-1 Contig68.1, whole genome shotgun sequence
NZ_FUKV01000131.1	Pf1	NZ_FUKV01000131.1	84.167	240	29	8	262	496	43761	43526	3.84e-56	224		Pseudoalteromonas sp. B5MOD-1 Contig40.1, whole genome shotgun sequence
NZ_JABUZB010000005.1	Pf1	NZ_JABUZB010000005.1	84.167	240	29	8	262	496	52665	52430	3.84e-56	224		Pseudoalteromonas neustonica AS81 _81_7, whole genome shotgun sequence
NZ_JACJES010000015.1	Pf1	NZ_JACJES010000015.1	84.167	240	29	8	262	496	15313	15548	3.84e-56	224		Pseudoalteromonas neustonica AS81 _81_12, whole genome shotgun sequence
NZ_JADYWN010000004.1	Pf1	NZ_JADYWN010000004.1	84.167	240	29	8	262	496	259021	259256	3.84e-56	224		Pseudoalteromonas fuliginea AS85 _85_4, whole genome shotgun sequence
NZ_JADYXG010000010.1	Pf1	NZ_JADYXG010000010.1	84.167	240	29	8	262	496	56228	55993	3.84e-56	224		Pseudoalteromonas fuliginea AS85 _85_13, whole genome shotgun sequence
NZ_JAGGDL010000011.1	Pf1	NZ_JAGGDL010000011.1	84.167	240	29	8	262	496	53692	53457	3.84e-56	224		Pseudoalteromonas fuliginea AS85 _85_43, whole genome shotgun sequence
NZ_NRGZ01000001.1	Pf1	NZ_NRGZ01000001.1	84.167	240	29	8	262	496	1732135	1731900	3.84e-56	224		Pseudoalteromonas fuliginea AS80 _80_14, whole genome shotgun sequence
NZ_RRYZ01000004.1	Pf1	NZ_RRYZ01000004.1	84.167	240	29	8	262	496	10820	10585	3.84e-56	224		Pseudoalteromonas fuliginea AS80 _80_19, whole genome shotgun sequence
NZ_UGUD01000001.1	Pf1	NZ_UGUD01000001.1	84.167	240	29	8	262	496	1161636	1161871	3.84e-56	224		Pseudoalteromonas fuliginea AS80 _80_35, whole genome shotgun sequence
NZ_LKDW01000005.1	Pf2	NZ_LKDW01000005.1	84.16	524	62	18	40	553	163842	164354	1.35e-135	488		Pseudoalteromonas arctica AS26 _26_5, whole genome shotgun sequence
NZ_PNCT01000005.1	Pf2	NZ_PNCT01000005.1	84.16	524	62	18	40	553	1289	777	1.35e-135	488		Pseudoalteromonas arctica AS26 _26_7, whole genome shotgun sequence
NZ_PNCU01000041.1	Pf2	NZ_PNCU01000041.1	84.16	524	62	18	40	553	24591	25103	1.35e-135	488		Pseudoalteromonas arctica AS26 _26_15, whole genome shotgun sequence
NZ_JACDWV010000110.1	Pf3	NZ_JACDWV010000110.1	84.156	385	44	12	89	460	1833	1453	3.24e-96	357		Pseudoalteromonas sp. AS84 _84_3, whole genome shotgun sequence
NZ_JADILN010000004.1	Pf3	NZ_JADILN010000004.1	84.156	385	44	12	89	460	269733	269353	3.24e-96	357		Pseudoalteromonas sp. AS84 _84_6, whole genome shotgun sequence
NZ_JAKGBA010000014.1	Pf3	NZ_JAKGBA010000014.1	84.156	385	44	12	89	460	24873	25253	3.24e-96	357		Pseudoalteromonas sp. AS84 _84_12, whole genome shotgun sequence
NZ_JAKVCJ010000018.1	Pf3	NZ_JAKVCJ010000018.1	84.156	385	44	12	89	460	13839	14219	3.24e-96	357		Pseudoalteromonas sp. AS71 _71_3, whole genome shotgun sequence
NZ_JAQPZS010000011.1	Pf3	NZ_JAQPZS010000011.1	84.156	385	44	12	89	460	81428	81048	3.24e-96	357		Pseudoalteromonas sp. AS71 _71_7, whole genome shotgun sequence
NZ_KK070034.1	Pf3	NZ_KK070034.1	84.156	385	42	14	89	460	1086181	1085803	1.17e-95	355		Pseudoalteromonas sp. AS71 _71_18, whole genome shotgun sequence
NZ_LJTC01000005.1	Pf3	NZ_LJTC01000005.1	84.156	385	44	12	89	460	361445	361065	3.24e-96	357		Pseudoalteromonas sp. D15MCD-2 CONTIG1.D15MCD-2, whole genome shotgun sequence
NZ_PNDF01000023.1	Pf3	NZ_PNDF01000023.1	84.156	385	44	12	89	460	307690	307310	3.24e-96	357		Pseudoalteromonas distincta FA NODE_2_length_532511_cov_124.940150, whole genome shotgun sequence
NZ_PNDG01000007.1	Pf3	NZ_PNDG01000007.1	84.156	385	44	12	89	460	79509	79129	3.24e-96	357		Pseudoalteromonas distincta FA NODE_6_length_252423_cov_108.526980, whole genome shotgun sequence
NZ_VFBD01000028.1	Pf3	NZ_VFBD01000028.1	84.156	385	44	12	89	460	34388	34768	3.24e-96	357		Pseudoalteromonas distincta FA NODE_8_length_238848_cov_124.576116, whole genome shotgun sequence
NZ_LKDU01000005.1	Pf2	NZ_LKDU01000005.1	84.13	523	64	16	40	553	151412	151924	1.35e-135	488		Pseudoalteromonas sp. BZP1 NODE_16_length_75743_cov_25.522323, whole genome shotgun sequence
NZ_AUTO01000303.1	Pf1	NZ_AUTO01000303.1	84.124	485	65	10	19	495	9987	9507	9.67e-127	459		Pseudoalteromonas sp. BZA4 NODE_15_length_82072_cov_28.748368, whole genome shotgun sequence
NZ_AZIO01000121.1	Pf1	NZ_AZIO01000121.1	84.124	485	65	10	19	495	62824	62344	9.67e-127	459		Pseudoalteromonas sp. 6BO_GOM-1096m N558DRAFT_scaffold00007.7_C, whole genome shotgun sequence
NZ_CP011011.1	Pf1	NZ_CP011011.1	84.124	485	65	10	19	495	2362814	2362334	9.67e-127	459		Pseudoalteromonas sp. S3431 contig0004, whole genome shotgun sequence
NZ_CP023464.1	Pf1	NZ_CP023464.1	84.124	485	65	10	19	495	2382354	2381874	9.67e-127	459		Pseudoalteromonas sp. S3431 contig0026, whole genome shotgun sequence
NZ_JALNTH010000004.1	Pf1	NZ_JALNTH010000004.1	84.124	485	65	10	19	495	10005	9525	9.67e-127	459		Pseudoalteromonas sp. S3431 contig0029, whole genome shotgun sequence
NZ_JALNTN010000004.1	Pf1	NZ_JALNTN010000004.1	84.124	485	65	10	19	495	52132	51652	9.67e-127	459		Pseudoalteromonas fuliginea KMM 216 contig0001, whole genome shotgun sequence
NZ_JANIGM010000003.1	Pf1	NZ_JANIGM010000003.1	84.124	485	65	10	19	495	61718	61238	9.67e-127	459		Pseudoalteromonas fuliginea KMM 216 contig0017, whole genome shotgun sequence
NZ_JAQREF010000001.1	Pf1	NZ_JAQREF010000001.1	84.124	485	65	10	19	495	10898	10418	9.67e-127	459		Pseudoalteromonas fuliginea KMM 216 contig0135, whole genome shotgun sequence
NZ_JAQREL010000002.1	Pf1	NZ_JAQREL010000002.1	84.124	485	65	10	19	495	58887	58407	9.67e-127	459		Pseudoalteromonas sp. A2 contig16, whole genome shotgun sequence
NZ_JAQREM010000001.1	Pf1	NZ_JAQREM010000001.1	84.124	485	65	10	19	495	60468	59988	9.67e-127	459		Pseudoalteromonas sp. ND6B ctg82, whole genome shotgun sequence
NZ_JAQREP010000005.1	Pf1	NZ_JAQREP010000005.1	84.124	485	65	10	19	495	11013	10533	9.67e-127	459		Pseudoalteromonas elyakovii ATCC 700519 C12, whole genome shotgun sequence
NZ_JAQRES010000029.1	Pf1	NZ_JAQRES010000029.1	84.124	485	65	10	19	495	11013	10533	9.67e-127	459		Pseudoalteromonas elyakovii ATCC 700519 C19, whole genome shotgun sequence
NZ_JAQRET010000005.1	Pf1	NZ_JAQRET010000005.1	84.124	485	65	10	19	495	11013	10533	9.67e-127	459		Pseudoalteromonas elyakovii ATCC 700519 C27, whole genome shotgun sequence
NZ_PNDL01000007.1	Pf1	NZ_PNDL01000007.1	84.124	485	65	10	19	495	9951	9471	9.67e-127	459		Pseudoalteromonas sp. ECSMB14103 contig1, whole genome shotgun sequence
NZ_JBAKAV010000003.1	Pf2	NZ_JBAKAV010000003.1	84.105	497	65	11	63	554	176521	177008	1.76e-129	468		Pseudoalteromonas sp. ECSMB14103 contig8, whole genome shotgun sequence
NZ_CP033065.1	Pf1	NZ_CP033065.1	84.016	488	66	10	13	492	1279691	1280174	9.67e-127	459		Pseudoalteromonas sp. ECSMB14103 contig9, whole genome shotgun sequence
NZ_CP142030.1	Pf1	NZ_CP142030.1	84.016	488	66	10	13	492	1265077	1265560	9.67e-127	459		Pseudoalteromonas distincta ATCC 700518 C1, whole genome shotgun sequence
NZ_DJHW01000115.1	Pf1	NZ_DJHW01000115.1	84.016	488	66	10	13	492	66735	67218	9.67e-127	459		Pseudoalteromonas distincta ATCC 700518 C15, whole genome shotgun sequence
NZ_DJKO01000026.1	Pf1	NZ_DJKO01000026.1	84.016	488	66	10	13	492	13090	13573	9.67e-127	459		Pseudoalteromonas distincta ATCC 700518 C17, whole genome shotgun sequence
NZ_JALNTP010000003.1	Pf1	NZ_JALNTP010000003.1	84.016	488	66	10	13	492	497241	497724	9.67e-127	459		Pseudoalteromonas fuliginea S2292 contig0037, whole genome shotgun sequence
NZ_JAPCKL010000007.1	Pf1	NZ_JAPCKL010000007.1	84.016	488	66	10	13	492	125687	126170	9.67e-127	459		Pseudoalteromonas fuliginea S2292 contig0039, whole genome shotgun sequence
NZ_JAQREG010000001.1	Pf1	NZ_JAQREG010000001.1	84.016	488	66	10	13	492	244512	244995	9.67e-127	459		Pseudoalteromonas fuliginea S2292 contig0141, whole genome shotgun sequence
NZ_JAQREH010000001.1	Pf1	NZ_JAQREH010000001.1	84.016	488	66	10	13	492	244512	244995	9.67e-127	459		Pseudoalteromonas sp. SCSIO_11900 Scaffold1, whole genome shotgun sequence
NZ_JAQREN010000005.1	Pf1	NZ_JAQREN010000005.1	84.016	488	66	10	13	492	270732	271215	9.67e-127	459		Pseudoalteromonas lipolytica SCSIO 4301 Scaffold2, whole genome shotgun sequence
NZ_JAQREO010000004.1	Pf1	NZ_JAQREO010000004.1	84.016	488	66	10	13	492	273287	273770	9.67e-127	459		Pseudoalteromonas porphyrae UCD-SED14 scaffold_10, whole genome shotgun sequence
NZ_JAQREQ010000042.1	Pf1	NZ_JAQREQ010000042.1	84.016	488	66	10	13	492	16569	17052	9.67e-127	459		Pseudoalteromonas porphyrae UCD-SED14 scaffold_26, whole genome shotgun sequence
NZ_JAQRER010000005.1	Pf1	NZ_JAQRER010000005.1	84.016	488	66	10	13	492	273287	273770	9.67e-127	459		Pseudoalteromonas undina UCD-SED8 scaffold_6, whole genome shotgun sequence
NZ_JAQREU010000005.1	Pf1	NZ_JAQREU010000005.1	84.016	488	66	10	13	492	273287	273770	9.67e-127	459		Pseudoalteromonas porphyrae UCD-SED9 scaffold_0, whole genome shotgun sequence
NZ_LJSP01000009.1	Pf1	NZ_LJSP01000009.1	84.016	488	66	10	13	492	66099	66582	9.67e-127	459		Pseudoalteromonas porphyrae UCD-SED9 scaffold_8, whole genome shotgun sequence
NZ_LKBC01000002.1	Pf1	NZ_LKBC01000002.1	84.016	488	66	10	13	492	297548	298031	9.67e-127	459		Pseudoalteromonas sp. P1-8 AN213_contig000014, whole genome shotgun sequence
NZ_JBAKAX010000007.1	Pf2	NZ_JBAKAX010000007.1	83.969	524	63	18	40	553	1365	853	6.27e-134	483		Pseudoalteromonas sp. P1-11 AN390_contig000001, whole genome shotgun sequence
NZ_JAKGBH010000030.1	Pf3	NZ_JAKGBH010000030.1	83.938	386	43	14	89	460	57720	58100	1.51e-94	351		Pseudoalteromonas sp. P1-11 AN390_contig000005, whole genome shotgun sequence
NZ_JAMXSC010000004.1	Pf3	NZ_JAMXSC010000004.1	83.938	386	43	14	89	460	152040	152420	1.51e-94	351		Pseudoalteromonas sp. P1-11 AN390_contig000009, whole genome shotgun sequence
NZ_JALNTJ010000004.1	Pf1	NZ_JALNTJ010000004.1	83.918	485	65	11	19	495	52720	52241	1.62e-124	451		Pseudoalteromonas sp. UCD-33C scaffold_0, whole genome shotgun sequence
NZ_JANIGJ010000002.1	Pf1	NZ_JANIGJ010000002.1	83.918	485	66	10	19	495	63632	63152	4.5e-125	453		Pseudoalteromonas lipolytica UCD-48B scaffold_4, whole genome shotgun sequence
NZ_JASBRD010000048.1	Pf1	NZ_JASBRD010000048.1	83.918	485	66	10	19	495	9986	9506	4.5e-125	453		Pseudoalteromonas sp. P1-30 AN395_contig000002, whole genome shotgun sequence
NZ_LVCM01000034.1	Pf1	NZ_LVCM01000034.1	83.918	485	66	10	19	495	10224	9744	4.5e-125	453		Pseudoalteromonas sp. P1-30 AN395_contig000002, whole genome shotgun sequence
NZ_PNDB01000028.1	Pf1	NZ_PNDB01000028.1	83.918	485	66	10	19	495	9996	9516	4.5e-125	453		Pseudoalteromonas sp. P1-30 AN395_contig000004, whole genome shotgun sequence
NZ_PNDC01000023.1	Pf1	NZ_PNDC01000023.1	83.918	485	66	10	19	495	10033	9553	4.5e-125	453		Pseudoalteromonas sp. P1-7a AN389_contig000002, whole genome shotgun sequence
NZ_PNDD01000088.1	Pf1	NZ_PNDD01000088.1	83.918	485	66	10	19	495	10055	9575	4.5e-125	453		Pseudoalteromonas sp. P1-7a AN389_contig000005, whole genome shotgun sequence
NZ_PNDO01000006.1	Pf1	NZ_PNDO01000006.1	83.918	485	66	10	19	495	9952	9472	4.5e-125	453		Pseudoalteromonas sp. P1-7a AN389_contig000007, whole genome shotgun sequence
NZ_JAQREK010000001.1	Pf1	NZ_JAQREK010000001.1	83.845	489	65	12	13	492	452021	452504	4.5e-125	453		Pseudoalteromonas sp. P1-13-1a AN391_contig000002, whole genome shotgun sequence
NZ_APME01000002.1	Pf1	NZ_APME01000002.1	83.811	488	67	10	13	492	112590	113073	4.5e-125	453		Pseudoalteromonas sp. P1-13-1a AN391_contig000003, whole genome shotgun sequence
NZ_JAQREI010000003.1	Pf1	NZ_JAQREI010000003.1	83.811	488	67	10	13	492	385660	386143	4.5e-125	453		Pseudoalteromonas sp. P1-13-1a AN391_contig000006, whole genome shotgun sequence
NZ_PNDA01000012.1	Pf1	NZ_PNDA01000012.1	83.811	488	67	10	13	492	4337	4820	4.5e-125	453		Pseudoalteromonas sp. P1-25 AN393_contig000002, whole genome shotgun sequence
NZ_PNDM01000071.1	Pf1	NZ_PNDM01000071.1	83.811	488	67	10	13	492	4337	4820	4.5e-125	453		Pseudoalteromonas sp. P1-25 AN393_contig000005, whole genome shotgun sequence
NZ_PNDN01000021.1	Pf1	NZ_PNDN01000021.1	83.811	488	67	10	13	492	4337	4820	4.5e-125	453		Pseudoalteromonas sp. P1-25 AN393_contig000009, whole genome shotgun sequence
NC_007481.1	Pf1	NC_007481.1	83.75	240	30	8	262	496	2076896	2076661	1.79e-54	219		Pseudoalteromonas sp. P1-26 AN394_contig000031, whole genome shotgun sequence
NZ_CAWUXD010000247.1	Pf1	NZ_CAWUXD010000247.1	83.75	240	29	9	262	496	4183	4417	1.79e-54	219		Pseudoalteromonas sp. P1-16-1b AN392_contig000006, whole genome shotgun sequence
NZ_CP133571.1	Pf1	NZ_CP133571.1	83.75	240	30	8	262	496	2061123	2060888	1.79e-54	219		Pseudoalteromonas sp. H71 scaffold_13.14, whole genome shotgun sequence
NZ_PNDP01000019.1	Pf1	NZ_PNDP01000019.1	83.711	485	67	10	19	495	10009	9529	2.09e-123	448		Pseudoalteromonas sp. H71 scaffold_20.21, whole genome shotgun sequence
NZ_PNDQ01000059.1	Pf1	NZ_PNDQ01000059.1	83.711	485	67	10	19	495	10029	9549	2.09e-123	448		Pseudoalteromonas sp. H71 scaffold_6.7, whole genome shotgun sequence
NZ_PNCU01000027.1	Pf1	NZ_PNCU01000027.1	83.678	484	67	10	20	495	9818	9339	7.52e-123	446		Pseudoalteromonas sp. H103 scaffold_10, whole genome shotgun sequence
NZ_PNCY01000006.1	Pf1	NZ_PNCY01000006.1	83.678	484	67	10	13	488	239657	240136	7.52e-123	446		Pseudoalteromonas sp. H103 scaffold_2, whole genome shotgun sequence
NZ_JADKNF010000017.1	Pf3	NZ_JADKNF010000017.1	83.636	385	46	12	89	460	99096	98716	7.02e-93	346		Pseudoalteromonas sp. H103 scaffold_4, whole genome shotgun sequence
NZ_AP022624.1	Pf1	NZ_AP022624.1	83.501	497	73	8	1	492	1183382	1183874	1.25e-125	455		Pseudoalteromonas sp. H105 H105DRAFT_scaffold00007.7, whole genome shotgun sequence
NZ_BADX01000075.1	Pf1	NZ_BADX01000075.1	83.501	497	73	8	1	492	69321	69813	1.25e-125	455		Pseudoalteromonas sp. H105 H105DRAFT_scaffold00012.12, whole genome shotgun sequence
NZ_CALSLX010000001.1	Pf1	NZ_CALSLX010000001.1	83.501	497	73	8	1	492	57541	57049	1.25e-125	455		Pseudoalteromonas sp. 10-33 1033_s1, whole genome shotgun sequence
NZ_LOFI01000026.1	Pf1	NZ_LOFI01000026.1	83.501	497	74	8	1	493	61394	60902	3.48e-126	457		Pseudoalteromonas sp. 10-33 1033_s4, whole genome shotgun sequence
NZ_PNDV01000022.1	Pf1	NZ_PNDV01000022.1	83.433	501	66	15	1	492	120737	121229	5.82e-124	449		Pseudoalteromonas sp. 10-33 1033_s6, whole genome shotgun sequence
NZ_JAQREX010000075.1	Pf1	NZ_JAQREX010000075.1	83.402	482	68	10	19	492	4469	4946	4.53e-120	436		Pseudoalteromonas sp. XI10 contig_55, whole genome shotgun sequence
NZ_JAQRFA010000078.1	Pf1	NZ_JAQRFA010000078.1	83.402	482	68	10	19	492	4469	4946	4.53e-120	436		Pseudoalteromonas sp. 3J6 Pseudoalteromonas sp. 3J6 genome chromosome P3J6, whole
NZ_JAAMPS010000001.1	Pf1	NZ_JAAMPS010000001.1	83.333	240	31	8	262	496	2014052	2014287	8.31e-53	213		Pseudoalteromonas gelatinilytica NH153 NH153_S17, whole genome shotgun sequence
NZ_AHCB03000006.1	Pf1	NZ_AHCB03000006.1	83.3	497	74	8	1	492	51771	51279	5.82e-124	449		Pseudoalteromonas shioyasakiensis JCM 18891 PASHI_S22, whole genome shotgun sequence
NZ_CP094441.1	Pf1	NZ_CP094441.1	83.3	497	74	8	1	492	2260182	2259690	5.82e-124	449		Pseudoalteromonas arabiensis JCM 17292 PAARA_S19, whole genome shotgun sequence
NZ_JAHDFL010000026.1	Pf1	NZ_JAHDFL010000026.1	83.3	497	74	8	1	492	9788	9296	5.82e-124	449		Pseudoalteromonas carrageenovora IAM 12662 ATCC43555T chromosome PCAR9a
NZ_JAHXRM010000008.1	Pf1	NZ_JAHXRM010000008.1	83.3	497	75	8	1	493	162159	162651	1.62e-124	451		Pseudoalteromonas carrageenovora IAM 12662 ATCC43555T chromosome PCAR9a
NZ_JALNTI010000003.1	Pf1	NZ_JALNTI010000003.1	83.3	497	74	8	1	492	456817	457309	5.82e-124	449		Pseudoalteromonas carrageenovora IAM 12662 ATCC43555T chromosome PCAR9a
NZ_LODI01000045.1	Pf1	NZ_LODI01000045.1	83.3	497	75	8	1	493	51179	50687	1.62e-124	451		Pseudoalteromonas telluritireducens DSM 16098 c12, whole genome shotgun sequence
NZ_JAQREV010000079.1	Pf1	NZ_JAQREV010000079.1	83.299	485	69	10	19	495	11043	10563	4.53e-120	436		Pseudoalteromonas telluritireducens DSM 16098 c23, whole genome shotgun sequence
NZ_JAQREW010000074.1	Pf1	NZ_JAQREW010000074.1	83.299	485	69	10	19	495	10355	9875	4.53e-120	436		Pseudoalteromonas telluritireducens DSM 16098 c4, whole genome shotgun sequence
NZ_JAQREY010000079.1	Pf1	NZ_JAQREY010000079.1	83.299	485	69	10	19	495	11043	10563	4.53e-120	436		Pseudoalteromonas spiralis DSM 16099 c3, whole genome shotgun sequence
NZ_JAQREZ010000074.1	Pf1	NZ_JAQREZ010000074.1	83.299	485	69	10	19	495	11043	10563	4.53e-120	436		Pseudoalteromonas sp. PAB 2.2 scaffold13_1, whole genome shotgun sequence
NZ_JAQRFB010000076.1	Pf1	NZ_JAQRFB010000076.1	83.299	485	69	10	19	495	11043	10563	4.53e-120	436		Pseudoalteromonas sp. MQS005 Scaffold27_1, whole genome shotgun sequence
NZ_CP011011.1	Pf2	NZ_CP011011.1	83.271	538	52	23	40	554	3216259	3216781	2.94e-127	460		Pseudoalteromonas tetraodonis CSB01KR NODE_17_length_196859_cov_94.664604, whole genome shotgun sequence
NZ_AP027922.1	Pf1	NZ_AP027922.1	83.197	488	70	10	13	492	1313256	1313739	4.53e-120	436		Pseudoalteromonas lipolytica CSB02KR NODE_3, whole genome shotgun sequence
NZ_JALNTP010000008.1	Pf2	NZ_JALNTP010000008.1	83.179	541	53	24	40	557	1380	855	2.94e-127	460		Pseudoalteromonas sp. SK18 4_191346_cov_77.4778_ID_8836, whole genome shotgun sequence
NZ_LKDU01000002.1	Pf1	NZ_LKDU01000002.1	83.16	481	69	10	20	492	254843	255319	7.58e-118	429		Pseudoalteromonas sp. SK20 34_30657_cov_55.8955_ID_25353, whole genome shotgun sequence
NZ_JACJEL010000045.1	Pf3	NZ_JACJEL010000045.1	83.128	243	26	9	5	239	37599	37834	3.46e-51	207		Pseudoalteromonas sp. EB27 5_length_259122_cov_80.4919_ID_7527, whole genome shotgun sequence
NZ_CP019162.1	Pf1	NZ_CP019162.1	83.099	497	75	8	1	492	1308518	1308026	2.71e-122	444		Pseudoalteromonas sp. EB27 10_length_210574_cov_94.3698_ID_7537, whole genome shotgun sequence
NZ_CP023558.1	Pf1	NZ_CP023558.1	83.099	497	75	8	1	492	1198849	1199341	2.71e-122	444		Pseudoalteromonas sp. EB27 13_length_167654_cov_94.2073_ID_7543, whole genome shotgun sequence
NZ_CP092598.1	Pf1	NZ_CP092598.1	83.099	497	75	8	1	492	1896670	1896178	2.71e-122	444		Pseudoalteromonas sp. A601 contig2, whole genome shotgun sequence
NZ_FSRF01000001.1	Pf1	NZ_FSRF01000001.1	83.099	497	75	8	1	492	1308518	1308026	2.71e-122	444		Pseudoalteromonas sp. A601 contig11, whole genome shotgun sequence
NZ_JAUYVW010000013.1	Pf1	NZ_JAUYVW010000013.1	83.099	497	75	8	1	492	118409	118901	2.71e-122	444		Pseudoalteromonas sp. JB197 SAMN07141177.101, whole genome shotgun sequence
NZ_JWGY01000009.1	Pf1	NZ_JWGY01000009.1	83.099	497	75	8	1	492	54114	53622	2.71e-122	444		Pseudoalteromonas sp. JB197 SAMN07141177.101, whole genome shotgun sequence
NZ_NTLW01000255.1	Pf1	NZ_NTLW01000255.1	83.099	497	75	8	1	492	1126	1618	2.71e-122	444		Pseudoalteromonas sp. JB197 SAMN07141177.101, whole genome shotgun sequence
NZ_PNDW01000006.1	Pf1	NZ_PNDW01000006.1	83.099	497	76	8	1	493	21300	20808	7.52e-123	446		MAG: Pseudoalteromonas sp. ESRF-bin5 contig-2624000182, whole genome shotgun sequence
NZ_PNDX01000011.1	Pf1	NZ_PNDX01000011.1	83.099	497	76	8	1	493	122369	122861	7.52e-123	446		MAG: Pseudoalteromonas sp. ESRF-bin5 contig-13000098, whole genome shotgun sequence
NZ_PNDY01000017.1	Pf1	NZ_PNDY01000017.1	83.099	497	76	8	1	493	142123	142615	7.52e-123	446		MAG: Pseudoalteromonas sp. ESRF-bin5 contig-2858000091, whole genome shotgun sequence
NZ_PNDZ01000006.1	Pf1	NZ_PNDZ01000006.1	83.099	497	76	8	1	493	142343	142835	7.52e-123	446		Pseudoalteromonas sp. 3D05 contig_6, whole genome shotgun sequence
NZ_PNEA01000041.1	Pf1	NZ_PNEA01000041.1	83.099	497	76	8	1	493	9734	9242	7.52e-123	446		Pseudoalteromonas sp. 3D05 contig_1, whole genome shotgun sequence
NZ_PNEB01000013.1	Pf1	NZ_PNEB01000013.1	83.099	497	76	8	1	493	9663	9171	7.52e-123	446		MAG: Pseudoalteromonas sp. Glo_7 GloG15_CONTIG4354, whole genome shotgun sequence
NZ_JBAKAX010000002.1	Pf1	NZ_JBAKAX010000002.1	83.058	484	70	10	20	495	10103	9624	7.58e-118	429		MAG: Pseudoalteromonas sp. Glo_7 GloG15_CONTIG4435, whole genome shotgun sequence
NZ_PNCQ01000018.1	Pf3	NZ_PNCQ01000018.1	83.032	442	52	18	33	460	44117	44549	6.92e-103	379		MAG: Pseudoalteromonas sp. Glo_7 GloG15_CONTIG5248, whole genome shotgun sequence
NZ_PNCR01000046.1	Pf3	NZ_PNCR01000046.1	83.032	442	52	18	33	460	3433	3001	6.92e-103	379		Pseudoalteromonas sp. 78C3 contig28, whole genome shotgun sequence
NZ_SGPD01000005.1	Pf3	NZ_SGPD01000005.1	83.032	442	52	18	33	460	44174	44606	6.92e-103	379		Pseudoalteromonas sp. 78C3 contig6, whole genome shotgun sequence
NZ_LKDW01000002.1	Pf1	NZ_LKDW01000002.1	82.952	481	70	10	20	492	287120	287596	3.53e-116	424		Pseudoalteromonas sp. 78C3 contig20, whole genome shotgun sequence
NZ_JABBMT010000006.1	Pf3	NZ_JABBMT010000006.1	82.94	381	50	13	91	460	74836	74460	7.07e-88	329		Pseudoalteromonas sp. GutCa3 contig11, whole genome shotgun sequence
NZ_JABSRO010000164.1	Pf3	NZ_JABSRO010000164.1	82.921	445	50	19	33	460	8603	8168	2.49e-102	377		Pseudoalteromonas sp. GutCa3 contig35, whole genome shotgun sequence
NZ_CP118914.1	Pf3	NZ_CP118914.1	82.908	392	47	14	84	460	1784912	1785298	1.52e-89	335		Pseudoalteromonas sp. GutCa3 contig5, whole genome shotgun sequence
NZ_CP118916.1	Pf3	NZ_CP118916.1	82.908	392	47	14	84	460	352916	353302	1.52e-89	335		Pseudoalteromonas arctica MelAa3 contig28, whole genome shotgun sequence
NZ_JAGPYN010000005.1	Pf3	NZ_JAGPYN010000005.1	82.908	392	47	14	84	460	41425	41811	1.52e-89	335		Pseudoalteromonas arctica MelAa3 contig7, whole genome shotgun sequence
NZ_JABCJL010000005.1	Pf3	NZ_JABCJL010000005.1	82.888	374	44	16	102	460	74539	74907	1.53e-84	318		Pseudoalteromonas arctica MelAa3 contig3, whole genome shotgun sequence
NZ_LKDV01000002.1	Pf1	NZ_LKDV01000002.1	82.851	484	71	10	20	495	57256	56777	3.53e-116	424		Pseudoalteromonas sp. MelDa3 contig17, whole genome shotgun sequence
NZ_LOPY01000051.1	Pf3	NZ_LOPY01000051.1	82.759	435	50	18	43	460	300422	299996	1.94e-98	364		Pseudoalteromonas sp. MelDa3 contig21, whole genome shotgun sequence
NZ_BRCZ01000003.1	Pf3	NZ_BRCZ01000003.1	82.697	445	51	19	33	460	518504	518069	1.16e-100	372		Pseudoalteromonas sp. MelDa3 contig52, whole genome shotgun sequence
NZ_CP072675.1	Pf3	NZ_CP072675.1	82.697	445	51	19	33	460	3413237	3412802	1.16e-100	372		Pseudoalteromonas sp. S4741 S4741_S46_L001_R1_001__paired__contig_19, whole genome shotgun sequence
NZ_JABVXF010000044.1	Pf3	NZ_JABVXF010000044.1	82.697	445	51	19	33	460	6921	6486	1.16e-100	372		Pseudoalteromonas sp. S4492 S4492_S46_L001_R1_001__paired__contig_19, whole genome shotgun sequence
NZ_JAKUMH010000043.1	Pf3	NZ_JAKUMH010000043.1	82.697	445	51	19	33	460	6968	6533	1.16e-100	372		Pseudoalteromonas sp. S4491 S4491_S44_L001_R1_001__paired__contig_18, whole genome shotgun sequence
NZ_JALNTM010000033.1	Pf3	NZ_JALNTM010000033.1	82.697	445	51	19	33	460	23906	23471	1.16e-100	372		Pseudoalteromonas sp. S4488 S4488_S43_L001_R1_001__paired__contig_46, whole genome shotgun sequence
NZ_JAMXSD010000014.1	Pf3	NZ_JAMXSD010000014.1	82.697	445	51	19	33	460	44434	44869	1.16e-100	372		Pseudoalteromonas sp. S4389 S4389_S42_L001_R1_001__paired__contig_34, whole genome shotgun sequence
NZ_JAPWGQ010000020.1	Pf3	NZ_JAPWGQ010000020.1	82.697	445	51	19	33	460	44118	44553	1.16e-100	372		Pseudoalteromonas sp. S3785 S3785_S39_L001_R1_001__paired__contig_3, whole genome shotgun sequence
NZ_JASSPH010000012.1	Pf3	NZ_JASSPH010000012.1	82.697	445	51	19	33	460	37419	37854	1.16e-100	372		Pseudoalteromonas sp. S3785 S3785_S39_L001_R1_001__paired__contig_5, whole genome shotgun sequence
NZ_JAUVUK010000019.1	Pf3	NZ_JAUVUK010000019.1	82.697	445	51	19	33	460	39804	40239	1.16e-100	372		Pseudoalteromonas sp. S3785 S3785_S39_L001_R1_001__paired__contig_55, whole genome shotgun sequence
NZ_JAZDAR010000016.1	Pf3	NZ_JAZDAR010000016.1	82.697	445	51	19	33	460	26969	26534	1.16e-100	372		Pseudoalteromonas sp. S3776 S3776_S39_L001_R1_001__paired__contig_13, whole genome shotgun sequence
NZ_JBBEVE010000041.1	Pf3	NZ_JBBEVE010000041.1	82.697	445	51	19	33	460	26843	26408	1.16e-100	372		Pseudoalteromonas sp. S3776 S3776_S39_L001_R1_001__paired__contig_27, whole genome shotgun sequence
NZ_JBCFQE010000001.1	Pf3	NZ_JBCFQE010000001.1	82.697	445	51	20	33	460	431646	432081	1.16e-100	372		Pseudoalteromonas sp. S3776 S3776_S39_L001_R1_001__paired__contig_41, whole genome shotgun sequence
NZ_JBECOR010000016.1	Pf3	NZ_JBECOR010000016.1	82.697	445	51	19	33	460	61544	61109	1.16e-100	372		Pseudoalteromonas sp. S3260 S3260_S37_L001_R1_001__paired__contig_23, whole genome shotgun sequence
NZ_JBECOT010000015.1	Pf3	NZ_JBECOT010000015.1	82.697	445	51	19	33	460	14200	14635	1.16e-100	372		Pseudoalteromonas sp. S3178 S3178_S34_L001_R1_001__paired__contig_30, whole genome shotgun sequence
NZ_LJSO01000014.1	Pf3	NZ_LJSO01000014.1	82.697	445	51	19	33	460	4230	4665	1.16e-100	372		Pseudoalteromonas sp. S3178 S3178_S34_L001_R1_001__paired__contig_38, whole genome shotgun sequence
NZ_LJTB01000001.1	Pf3	NZ_LJTB01000001.1	82.697	445	51	19	33	460	672105	671670	1.16e-100	372		Pseudoalteromonas sp. S3178 S3178_S34_L001_R1_001__paired__contig_52, whole genome shotgun sequence
NZ_LKDX01000031.1	Pf3	NZ_LKDX01000031.1	82.697	445	51	19	33	460	37533	37968	1.16e-100	372		Pseudoalteromonas sp. S3173 S3173_S34_L001_R1_001__paired__contig_29, whole genome shotgun sequence
NZ_LRUE01000022.1	Pf3	NZ_LRUE01000022.1	82.697	445	51	19	33	460	315734	315299	1.16e-100	372		Pseudoalteromonas sp. S2893 S2893_S30_L001_R1_001__paired__contig_6, whole genome shotgun sequence
NZ_WEKS01000011.1	Pf3	NZ_WEKS01000011.1	82.697	445	51	19	33	460	42621	43056	1.16e-100	372		Pseudoalteromonas sp. S2893 S2893_S30_L001_R1_001__paired__contig_10, whole genome shotgun sequence
NZ_JAUYVT010000008.1	Pf1	NZ_JAUYVT010000008.1	82.696	497	77	8	1	492	9689	9197	5.86e-119	433		Pseudoalteromonas sp. S2893 S2893_S30_L001_R1_001__paired__contig_16, whole genome shotgun sequence
NZ_BDDS01000009.1	Pf3	NZ_BDDS01000009.1	82.62	374	45	16	102	460	136339	135971	7.12e-83	313		Pseudoalteromonas sp. S2721 S2721_S28_L001_R1_001__paired__contig_6, whole genome shotgun sequence
NZ_JABEPJ010000009.1	Pf3	NZ_JABEPJ010000009.1	82.62	374	45	16	102	460	127497	127129	7.12e-83	313		Pseudoalteromonas sp. S1941 S1941_S20_L001_R1_001__paired__contig_6, whole genome shotgun sequence
NZ_JBBMQU010000007.1	Pf3	NZ_JBBMQU010000007.1	82.62	374	45	16	102	460	46040	46408	7.12e-83	313		Pseudoalteromonas sp. S1941 S1941_S20_L001_R1_001__paired__contig_12, whole genome shotgun sequence
NZ_LHPH01000028.1	Pf3	NZ_LHPH01000028.1	82.62	374	45	16	102	460	19277	18909	7.12e-83	313		Pseudoalteromonas sp. S1941 S1941_S20_L001_R1_001__paired__contig_66, whole genome shotgun sequence
NZ_LITL01000009.1	Pf3	NZ_LITL01000009.1	82.62	374	45	16	102	460	136278	135910	7.12e-83	313		Pseudoalteromonas sp. S1731 S1731_S21_L001_R1_001__paired__contig_19, whole genome shotgun sequence
NZ_JABVXE010000021.1	Pf3	NZ_JABVXE010000021.1	82.472	445	52	19	33	460	42037	42472	5.39e-99	366		Pseudoalteromonas sp. S1731 S1731_S21_L001_R1_001__paired__contig_25, whole genome shotgun sequence
NZ_JABVXG010000018.1	Pf3	NZ_JABVXG010000018.1	82.472	445	52	19	33	460	24016	23581	5.39e-99	366		Pseudoalteromonas sp. S1731 S1731_S21_L001_R1_001__paired__contig_28, whole genome shotgun sequence
NZ_JABVXH010000022.1	Pf3	NZ_JABVXH010000022.1	82.472	445	52	19	33	460	42037	42472	5.39e-99	366		Pseudoalteromonas sp. S1691 S1691_S19_L001_R1_001__paired__contig_23, whole genome shotgun sequence
NZ_JABVXI010000032.1	Pf3	NZ_JABVXI010000032.1	82.472	445	52	19	33	460	24016	23581	5.39e-99	366		Pseudoalteromonas sp. S1691 S1691_S19_L001_R1_001__paired__contig_32, whole genome shotgun sequence
NZ_JAKUMG010000013.1	Pf3	NZ_JAKUMG010000013.1	82.472	445	52	19	33	460	42087	42522	5.39e-99	366		Pseudoalteromonas sp. S1691 S1691_S19_L001_R1_001__paired__contig_50, whole genome shotgun sequence
NZ_JAKUMI010000014.1	Pf3	NZ_JAKUMI010000014.1	82.472	445	52	19	33	460	42087	42522	5.39e-99	366		Pseudoalteromonas sp. S1690 S1690_S16_L001_R1_001__paired__contig_21, whole genome shotgun sequence
NZ_JAKUMJ010000013.1	Pf3	NZ_JAKUMJ010000013.1	82.472	445	52	19	33	460	42087	42522	5.39e-99	366		Pseudoalteromonas sp. S1690 S1690_S16_L001_R1_001__paired__contig_76, whole genome shotgun sequence
NZ_JAKUMK010000010.1	Pf3	NZ_JAKUMK010000010.1	82.472	445	52	19	33	460	24016	23581	5.39e-99	366		Pseudoalteromonas sp. S1690 S1690_S16_L001_R1_001__paired__contig_88, whole genome shotgun sequence
NZ_JAYMDY010000017.1	Pf3	NZ_JAYMDY010000017.1	82.472	445	52	19	33	460	44461	44896	5.39e-99	366		Pseudoalteromonas sp. S1688 S1688_S18_L001_R1_001__paired__contig_9, whole genome shotgun sequence
NZ_JAKKCT010000005.1	Pf3	NZ_JAKKCT010000005.1	82.463	479	51	26	3	460	327049	326583	1.15e-105	388		Pseudoalteromonas sp. S1650 S1650_S17_L001_R1_001__paired__contig_23, whole genome shotgun sequence
NZ_JAKKCV010000001.1	Pf3	NZ_JAKKCV010000001.1	82.463	479	51	26	3	460	1096781	1096315	1.15e-105	388		Pseudoalteromonas sp. S1649 S1649_S16_L001_R1_001__paired__contig_7, whole genome shotgun sequence
NZ_CP090419.1	Pf3	NZ_CP090419.1	82.255	479	52	26	3	460	3267873	3267407	5.35e-104	383		Pseudoalteromonas sp. S1612 S1612_S15_L001_R1_001__paired__contig_10, whole genome shotgun sequence
NZ_CP091442.1	Pf3	NZ_CP091442.1	82.255	479	52	26	3	460	3168239	3167773	5.35e-104	383		Pseudoalteromonas sp. S1610 S1610_S14_L001_R1_001__paired__contig_30, whole genome shotgun sequence
NZ_LRUF01000019.1	Pf3	NZ_LRUF01000019.1	82.255	479	52	26	3	460	36281	36747	5.35e-104	383		Pseudoalteromonas sp. S1609 S1609_S13_L001_R1_001__paired__contig_33, whole genome shotgun sequence
NZ_CP094441.1	Pf2	NZ_CP094441.1	82.109	531	78	17	32	554	2992660	2993181	1.38e-120	438		Pseudoalteromonas sp. S1608 S1608_S12_L001_R1_001__paired__contig_3, whole genome shotgun sequence
NZ_JAHDFL010000005.1	Pf2	NZ_JAHDFL010000005.1	82.075	530	78	17	32	553	128048	128568	4.95e-120	436		Pseudoalteromonas sp. S983 S983_S12_L001_R1_001__paired__contig_5, whole genome shotgun sequence
NZ_SGPE01000007.1	Pf3	NZ_SGPE01000007.1	82.046	479	53	26	3	460	35116	35582	2.49e-102	377		Pseudoalteromonas sp. S983 S983_S12_L001_R1_001__paired__contig_7, whole genome shotgun sequence
NZ_SGPF01000007.1	Pf3	NZ_SGPF01000007.1	82.046	479	53	26	3	460	35116	35582	2.49e-102	377		Pseudoalteromonas sp. S983 S983_S12_L001_R1_001__paired__contig_14, whole genome shotgun sequence
NZ_PNDV01000005.1	Pf2	NZ_PNDV01000005.1	82.027	523	77	17	40	554	34254	33741	8.29e-118	429		Pseudoalteromonas sp. S981 S981_S11_L001_R1_001__paired__contig_27, whole genome shotgun sequence
NZ_BJUM01000040.1	Pf1	NZ_BJUM01000040.1	81.988	483	73	13	19	492	10199	9722	2.14e-108	398		Pseudoalteromonas sp. S981 S981_S11_L001_R1_001__paired__contig_48, whole genome shotgun sequence
NZ_AHCA01000009.1	Pf3	NZ_AHCA01000009.1	81.974	466	54	23	13	460	176873	176420	1.5e-99	368		Pseudoalteromonas sp. S981 S981_S11_L001_R1_001__paired__contig_71, whole genome shotgun sequence
NZ_AP025589.1	Pf3	NZ_AP025589.1	81.974	466	54	23	13	460	3675781	3676234	1.5e-99	368		Pseudoalteromonas sp. S980 S980_S10_L001_R1_001__paired__contig_18, whole genome shotgun sequence
NZ_AQHC01000015.1	Pf3	NZ_AQHC01000015.1	81.974	466	54	23	13	460	176629	176176	1.5e-99	368		Pseudoalteromonas sp. S980 S980_S10_L001_R1_001__paired__contig_21, whole genome shotgun sequence
NZ_BDDU01000011.1	Pf3	NZ_BDDU01000011.1	81.974	466	54	23	13	460	50191	50644	1.5e-99	368		Pseudoalteromonas sp. S980 S980_S10_L001_R1_001__paired__contig_34, whole genome shotgun sequence
NZ_PNDT01000088.1	Pf3	NZ_PNDT01000088.1	81.974	466	54	23	13	460	18899	18446	1.5e-99	368		Pseudoalteromonas sp. S979 S979_S11_L001_R1_001__paired__contig_6, whole genome shotgun sequence
NZ_CP019162.1	Pf2	NZ_CP019162.1	81.887	530	79	17	32	553	2023834	2024354	2.3e-118	431		Pseudoalteromonas sp. S979 S979_S11_L001_R1_001__paired__contig_47, whole genome shotgun sequence
NZ_CP092598.1	Pf2	NZ_CP092598.1	81.887	530	79	17	32	553	2612029	2612549	2.3e-118	431		Pseudoalteromonas sp. S979 S979_S11_L001_R1_001__paired__contig_69, whole genome shotgun sequence
NZ_FSRF01000001.1	Pf2	NZ_FSRF01000001.1	81.887	530	79	17	32	553	2023834	2024354	2.3e-118	431		Pseudoalteromonas sp. S327 S327_S4_L001_R1_001__paired__contig_19, whole genome shotgun sequence
NZ_BADX01000134.1	Pf2	NZ_BADX01000134.1	81.87	524	78	17	38	553	20097	19583	1.07e-116	425		Pseudoalteromonas sp. S327 S327_S4_L001_R1_001__paired__contig_27, whole genome shotgun sequence
NZ_AHCB03000007.1	Pf2	NZ_AHCB03000007.1	81.836	523	78	17	40	554	303196	303709	3.85e-116	424		Pseudoalteromonas sp. S327 S327_S4_L001_R1_001__paired__contig_33, whole genome shotgun sequence
NZ_JAUYVW010000012.1	Pf2	NZ_JAUYVW010000012.1	81.836	523	78	17	40	554	128190	128703	3.85e-116	424		Pseudoalteromonas sp. S326 S326_S3_L001_R1_001__paired__contig_13, whole genome shotgun sequence
NZ_CALSLX010000001.1	Pf2	NZ_CALSLX010000001.1	81.801	522	78	17	40	553	852347	852859	1.39e-115	422		Pseudoalteromonas sp. S326 S326_S3_L001_R1_001__paired__contig_15, whole genome shotgun sequence
NZ_CP011028.1	Pf1	NZ_CP011028.1	81.8	489	75	13	13	492	1339928	1340411	2.14e-108	398		Pseudoalteromonas sp. S326 S326_S3_L001_R1_001__paired__contig_59, whole genome shotgun sequence
NZ_JBBEVD010000069.1	Pf1	NZ_JBBEVD010000069.1	81.8	489	75	13	13	492	307776	308259	2.14e-108	398		Pseudoalteromonas sp. S201 S201_S4_L001_R1_001__paired__contig_6, whole genome shotgun sequence
NZ_AQHH01000014.1	Pf3	NZ_AQHH01000014.1	81.72	465	58	21	13	460	82327	82781	6.97e-98	363		Pseudoalteromonas sp. S1727 S1727_S20_L001_R1_001__paired__contig_71, whole genome shotgun sequence
NZ_BDDT01000008.1	Pf3	NZ_BDDT01000008.1	81.72	465	58	21	13	460	51268	51722	6.97e-98	363		Pseudoalteromonas sp. S1727 S1727_S20_L001_R1_001__paired__contig_88, whole genome shotgun sequence
NZ_NTLW01000102.1	Pf2	NZ_NTLW01000102.1	81.698	530	80	17	32	553	12330	12850	1.07e-116	425		Pseudoalteromonas sp. S558 S558_S7_L001_R1_001__paired__contig_31, whole genome shotgun sequence
NZ_JALNTI010000005.1	Pf2	NZ_JALNTI010000005.1	81.644	523	79	17	40	554	149634	149121	1.79e-114	418		Pseudoalteromonas sp. S558 S558_S7_L001_R1_001__paired__contig_203, whole genome shotgun sequence
NZ_CP118496.1	Pf3	NZ_CP118496.1	81.637	452	54	21	29	460	684656	685098	1.95e-93	348		Pseudoalteromonas sp. S558 S558_S7_L001_R1_001__paired__contig_314, whole genome shotgun sequence
NZ_JACJDS010000018.1	Pf3	NZ_JACJDS010000018.1	81.637	452	54	21	29	460	52189	52631	1.95e-93	348		Pseudoalteromonas sp. S554 S554_S6_L001_R1_001__paired__contig_5, whole genome shotgun sequence
NZ_JACJEE010000019.1	Pf3	NZ_JACJEE010000019.1	81.637	452	54	21	29	460	21942	21500	1.95e-93	348		Pseudoalteromonas sp. S554 S554_S6_L001_R1_001__paired__contig_22, whole genome shotgun sequence
NZ_JACJEI010000023.1	Pf3	NZ_JACJEI010000023.1	81.637	452	54	21	29	460	22253	21811	1.95e-93	348		Pseudoalteromonas sp. S554 S554_S6_L001_R1_001__paired__contig_96, whole genome shotgun sequence
NZ_JACJEV010000011.1	Pf3	NZ_JACJEV010000011.1	81.637	452	54	21	29	460	89268	88826	1.95e-93	348		Pseudoalteromonas sp. S410 S410_S7_L001_R1_001__paired__contig_6, whole genome shotgun sequence
NZ_JACJFL010000028.1	Pf3	NZ_JACJFL010000028.1	81.637	452	54	21	29	460	22181	21739	1.95e-93	348		Pseudoalteromonas sp. S410 S410_S7_L001_R1_001__paired__contig_11, whole genome shotgun sequence
NZ_JARLUX010000001.1	Pf3	NZ_JARLUX010000001.1	81.637	452	54	21	29	460	1372270	1371828	1.95e-93	348		Pseudoalteromonas sp. S410 S410_S7_L001_R1_001__paired__contig_25, whole genome shotgun sequence
NZ_VNFF01000010.1	Pf3	NZ_VNFF01000010.1	81.637	452	54	21	29	460	53968	54410	1.95e-93	348		Pseudoalteromonas sp. S409 S409_S5_L001_R1_001__paired__contig_11, whole genome shotgun sequence
NZ_AP022624.1	Pf2	NZ_AP022624.1	81.609	522	79	17	40	553	3118182	3118694	6.45e-114	416		Pseudoalteromonas sp. S409 S409_S5_L001_R1_001__paired__contig_20, whole genome shotgun sequence
NZ_CP023558.1	Pf2	NZ_CP023558.1	81.609	522	79	17	40	553	463698	463186	6.45e-114	416		Pseudoalteromonas sp. S409 S409_S5_L001_R1_001__paired__contig_49, whole genome shotgun sequence
NZ_JAUYVT010000009.1	Pf2	NZ_JAUYVT010000009.1	81.609	522	79	17	40	553	36447	35935	6.45e-114	416		Pseudoalteromonas sp. S408 S408_S6_L001_R1_001__paired__contig_4, whole genome shotgun sequence
NZ_JWGY01000008.1	Pf2	NZ_JWGY01000008.1	81.609	522	79	17	40	553	154494	153982	6.45e-114	416		Pseudoalteromonas sp. S408 S408_S6_L001_R1_001__paired__contig_16, whole genome shotgun sequence
NZ_JAVIFY010000010.1	Pf3	NZ_JAVIFY010000010.1	81.505	465	58	21	13	460	148075	147622	3.24e-96	357		Pseudoalteromonas sp. S408 S408_S6_L001_R1_001__paired__contig_17, whole genome shotgun sequence
NZ_CASHZX010000002.1	Pf3	NZ_CASHZX010000002.1	81.425	463	63	19	13	460	352317	351863	3.24e-96	357		Pseudoalteromonas sp. S407 S407_S5_L001_R1_001__paired__contig_2, whole genome shotgun sequence
NZ_CP098523.1	Pf3	NZ_CP098523.1	81.425	463	63	19	13	460	2975701	2976155	3.24e-96	357		Pseudoalteromonas sp. S407 S407_S5_L001_R1_001__paired__contig_4, whole genome shotgun sequence
NZ_RRZA01000018.1	Pf3	NZ_RRZA01000018.1	81.425	463	63	19	13	460	18421	17967	3.24e-96	357		Pseudoalteromonas sp. S407 S407_S5_L001_R1_001__paired__contig_6, whole genome shotgun sequence
NZ_JACJEQ010000010.1	Pf3	NZ_JACJEQ010000010.1	81.416	452	55	21	29	460	51273	51715	9.08e-92	342		Pseudoalteromonas sp. S186 S186_S2_L001_R1_001__paired__contig_16, whole genome shotgun sequence
NZ_PNDW01000011.1	Pf2	NZ_PNDW01000011.1	81.409	511	76	16	55	554	164568	164066	6.5e-109	399		Pseudoalteromonas sp. S186 S186_S2_L001_R1_001__paired__contig_40, whole genome shotgun sequence
NZ_PNDY01000004.1	Pf2	NZ_PNDY01000004.1	81.409	511	76	16	55	554	164345	163843	6.5e-109	399		Pseudoalteromonas sp. S186 S186_S2_L001_R1_001__paired__contig_41, whole genome shotgun sequence
NZ_PNEB01000023.1	Pf2	NZ_PNEB01000023.1	81.409	511	76	16	55	554	1405	903	6.5e-109	399		Pseudoalteromonas sp. S185 contig_13, whole genome shotgun sequence
NZ_CABVLM010000012.1	Pf3	NZ_CABVLM010000012.1	81.33	466	58	21	13	460	54313	54767	1.51e-94	351		Pseudoalteromonas sp. S185 contig_23, whole genome shotgun sequence
NZ_JACJEY010000001.1	Pf3	NZ_JACJEY010000001.1	81.33	466	58	21	13	460	53325	53779	1.51e-94	351		Pseudoalteromonas sp. S185 contig_38, whole genome shotgun sequence
NZ_JACJEZ010000012.1	Pf3	NZ_JACJEZ010000012.1	81.33	466	58	21	13	460	52877	53331	1.51e-94	351		Pseudoalteromonas sp. T1lg21 NODE_1, whole genome shotgun sequence
NZ_LOFI01000024.1	Pf2	NZ_LOFI01000024.1	81.298	524	79	19	40	554	189867	190380	3.88e-111	407		Pseudoalteromonas sp. T1lg122 NODE_80, whole genome shotgun sequence
NZ_JBALXK010000033.1	Pf3	NZ_JBALXK010000033.1	81.25	464	62	21	13	460	16959	17413	1.51e-94	351		Pseudoalteromonas sp. KS88 KS88_contig_9, whole genome shotgun sequence
NZ_DRGM01000104.1	Pf3	NZ_DRGM01000104.1	81.21	463	64	19	13	460	1917	1463	1.51e-94	351		Pseudoalteromonas sp. KS88 KS88_contig_18, whole genome shotgun sequence
NZ_JAHXRM010000006.1	Pf2	NZ_JAHXRM010000006.1	81.179	526	80	15	40	554	204899	205416	1.4e-110	405		Pseudoalteromonas sp. meg-B1 scaf03, whole genome shotgun sequence
NZ_LODI01000014.1	Pf2	NZ_LODI01000014.1	81.179	526	80	15	40	554	31646	32163	1.4e-110	405		Pseudoalteromonas profundi MNAD 1.6 scaffold5_size246996, whole genome shotgun sequence
NZ_JACJDM010000033.1	Pf3	NZ_JACJDM010000033.1	81.116	466	59	21	13	460	5072	5526	7.02e-93	346		Pseudoalteromonas nigrifaciens FME53 NODE_3_length_115593_cov_332.389, whole genome shotgun sequence
NZ_JACJDT010000007.1	Pf3	NZ_JACJDT010000007.1	81.116	466	59	21	13	460	52900	53354	7.02e-93	346		Pseudoalteromonas nigrifaciens FME53 NODE_4_length_100632_cov_276.084, whole genome shotgun sequence
NZ_JACJEG010000008.1	Pf3	NZ_JACJEG010000008.1	81.116	466	59	21	13	460	52928	53382	7.02e-93	346		Pseudoalteromonas nigrifaciens FME53 NODE_35_length_37151_cov_343.159, whole genome shotgun sequence
NZ_JACJEW010000004.1	Pf3	NZ_JACJEW010000004.1	81.116	466	58	22	13	460	52809	53262	7.02e-93	346		Pseudoalteromonas prydzensis FME14 NODE_13_length_81406_cov_272.061, whole genome shotgun sequence
NZ_JACJFE010000015.1	Pf3	NZ_JACJFE010000015.1	81.116	466	59	21	13	460	52909	53363	7.02e-93	346		Pseudoalteromonas prydzensis FME14 NODE_18_length_65948_cov_305.684, whole genome shotgun sequence
NZ_JACJFH010000004.1	Pf3	NZ_JACJFH010000004.1	81.116	466	59	21	13	460	52483	52937	7.02e-93	346		Pseudoalteromonas distincta U2A NODE_1_length_608282_cov_21.405730, whole genome shotgun sequence
NZ_JACJFK010000005.1	Pf3	NZ_JACJFK010000005.1	81.116	466	59	21	13	460	90769	91223	7.02e-93	346		Pseudoalteromonas distincta U2A NODE_6_length_277394_cov_21.045169, whole genome shotgun sequence
NZ_CAMZMY010000024.1	Pf3	NZ_CAMZMY010000024.1	81.104	471	63	17	6	460	37546	38006	4.2e-95	353		Pseudoalteromonas distincta U2A NODE_10_length_222891_cov_21.244196, whole genome shotgun sequence
NZ_JACDWY010000106.1	Pf3	NZ_JACDWY010000106.1	81.104	471	63	17	6	460	37476	37936	4.2e-95	353		Pseudoalteromonas sp. FUC4 scaffold1.1, whole genome shotgun sequence
NZ_JAKGAW010000027.1	Pf3	NZ_JAKGAW010000027.1	81.104	471	63	17	6	460	29780	29320	4.2e-95	353		Pseudoalteromonas sp. FUC4 scaffold3.1, whole genome shotgun sequence
NZ_JAKGBG010000025.1	Pf3	NZ_JAKGBG010000025.1	81.104	471	63	17	6	460	34193	34653	4.2e-95	353		Pseudoalteromonas sp. FUC4 scaffold4.1, whole genome shotgun sequence
NZ_JAMXSK010000002.1	Pf3	NZ_JAMXSK010000002.1	81.104	471	63	17	6	460	39628	40088	4.2e-95	353		Pseudoalteromonas fuliginea PS47 533, whole genome shotgun sequence
NZ_JAQPZV010000001.1	Pf3	NZ_JAQPZV010000001.1	81.104	471	63	17	6	460	507146	506686	4.2e-95	353		Pseudoalteromonas fuliginea PS47 401, whole genome shotgun sequence
NZ_PNCS01000034.1	Pf3	NZ_PNCS01000034.1	81.104	471	63	17	6	460	11516	11056	4.2e-95	353		Pseudoalteromonas fuliginea PS47 552, whole genome shotgun sequence
NZ_SRRY01000001.1	Pf3	NZ_SRRY01000001.1	81.104	471	63	17	6	460	121383	120923	4.2e-95	353		Pseudoalteromonas fuliginea PS42 573, whole genome shotgun sequence
NZ_PNDX01000020.1	Pf2	NZ_PNDX01000020.1	80.989	526	81	16	40	554	128145	128662	6.5e-109	399		Pseudoalteromonas fuliginea PS42 587, whole genome shotgun sequence
NZ_PNDZ01000002.1	Pf2	NZ_PNDZ01000002.1	80.989	526	81	16	40	554	171606	172123	6.5e-109	399		Pseudoalteromonas fuliginea PS42 584, whole genome shotgun sequence
NZ_PNEA01000040.1	Pf2	NZ_PNEA01000040.1	80.989	526	81	16	40	554	128246	128763	6.5e-109	399		Pseudoalteromonas fuliginea PS2 531, whole genome shotgun sequence
NZ_LOFH01000012.1	Pf2	NZ_LOFH01000012.1	79.551	401	60	18	168	552	36755	36361	6.87e-69	267		Pseudoalteromonas fuliginea PS2 404, whole genome shotgun sequence
NZ_JASDDA010000042.1	Pf3	NZ_JASDDA010000042.1	78.992	119	21	4	3	119	34132	34248	2.83e-12	78.7		Pseudoalteromonas fuliginea PS2 549, whole genome shotgun sequence
NZ_BDDS01000008.1	Pf2	NZ_BDDS01000008.1	78.92	389	52	25	185	552	188383	188762	5.39e-60	237		Pseudoalteromonas sp. MEBiC 3485 3485_contig1_1, whole genome shotgun sequence
NZ_JABCJL010000004.1	Pf2	NZ_JABCJL010000004.1	78.92	389	52	25	185	552	518	139	5.39e-60	237		Pseudoalteromonas sp. CO109Y NODE_17_length_70298_cov_94.478190, whole genome shotgun sequence
NZ_JABEPJ010000008.1	Pf2	NZ_JABEPJ010000008.1	78.92	389	52	25	185	552	16132	15753	5.39e-60	237		Pseudoalteromonas sp. CO133X NODE_16_length_57928_cov_96.696012, whole genome shotgun sequence
NZ_JBBMQU010000012.1	Pf2	NZ_JBBMQU010000012.1	78.92	389	52	25	185	552	1642	1263	5.39e-60	237		Pseudoalteromonas sp. CO302Y NODE_17_length_57928_cov_86.112064, whole genome shotgun sequence
NZ_LHPH01000012.1	Pf2	NZ_LHPH01000012.1	78.92	389	52	25	185	552	97707	98086	5.39e-60	237		Pseudoalteromonas sp. MEBiC 3607 3607_1_1, whole genome shotgun sequence
NZ_LITL01000001.1	Pf2	NZ_LITL01000001.1	78.92	389	52	25	185	552	146138	145759	5.39e-60	237		Pseudoalteromonas nigrifaciens NCTC10691, whole genome shotgun sequence
NZ_JACJEQ010000005.1	Pf2	NZ_JACJEQ010000005.1	78.387	310	50	16	255	552	172305	172609	1.98e-44	185		Pseudoalteromonas nigrifaciens NCTC10691, whole genome shotgun sequence
NZ_JASDCC010000009.1	Pf2	NZ_JASDCC010000009.1	78.311	438	62	23	138	552	1400	973	1.92e-64	252		Pseudoalteromonas nigrifaciens NCTC10691, whole genome shotgun sequence
NZ_JASDCD010000007.1	Pf2	NZ_JASDCD010000007.1	78.311	438	62	23	138	552	1400	973	1.92e-64	252		Pseudoalteromonas sp. Scap03 1, whole genome shotgun sequence
NZ_MXQF01000002.1	Pf2	NZ_MXQF01000002.1	78.311	438	62	23	138	552	160578	161005	1.92e-64	252		Pseudoalteromonas sp. MB47 contig-2000010, whole genome shotgun sequence
NZ_JANIGL010000004.1	Pf2	NZ_JANIGL010000004.1	78.211	436	66	21	138	552	15446	15019	1.92e-64	252		Pseudoalteromonas neustonica SM1927 Pn_scaffold5, whole genome shotgun sequence
NZ_JACJEV010000005.1	Pf2	NZ_JACJEV010000005.1	77.284	405	64	22	168	552	162487	162091	9.08e-53	213		Pseudoalteromonas neustonica SM1927 Pn_scaffold10, whole genome shotgun sequence
NZ_JACJEW010000006.1	Pf2	NZ_JACJEW010000006.1	77.037	405	65	22	168	552	124285	123889	4.23e-51	207		Pseudoalteromonas elyakovii SM1926 Pd_scaffold5, whole genome shotgun sequence
NZ_JARLUX010000001.1	Pf2	NZ_JARLUX010000001.1	77.037	405	65	22	168	552	2678759	2678363	4.23e-51	207		Pseudoalteromonas elyakovii SM1926 Pd_scaffold6, whole genome shotgun sequence
NZ_JAGJEG010000004.1	Pf2	NZ_JAGJEG010000004.1	76.941	438	66	31	131	552	126379	126797	7.02e-54	217		Pseudoalteromonas elyakovii SM1926 Pd_scaffold16, whole genome shotgun sequence
NZ_JAUYWB010000007.1	Pf2	NZ_JAUYWB010000007.1	76.866	402	67	19	168	552	1273	881	5.47e-50	204		Pseudoalteromonas shioyasakiensis 28 Contig1, whole genome shotgun sequence
NZ_PDUS01000003.1	Pf2	NZ_PDUS01000003.1	76.866	402	67	19	168	552	208650	209042	5.47e-50	204		Pseudoalteromonas sp. C1 C1(2019) scaffold1, whole genome shotgun sequence
NZ_PYHV01000009.1	Pf2	NZ_PYHV01000009.1	76.866	402	67	19	168	552	112008	112400	5.47e-50	204		Pseudoalteromonas sp. C1 C1(2019) scaffold4, whole genome shotgun sequence
NZ_CP118914.1	Pf2	NZ_CP118914.1	76.79	405	66	21	168	552	2142160	2141764	1.97e-49	202		Pseudoalteromonas sp. C1 C1(2019) scaffold10, whole genome shotgun sequence
NZ_CP118916.1	Pf2	NZ_CP118916.1	76.79	405	66	21	168	552	710164	709768	1.97e-49	202		Pseudoalteromonas sp. c7(2019) scaffold4, whole genome shotgun sequence
NZ_JACJEY010000048.1	Pf2	NZ_JACJEY010000048.1	76.79	405	66	22	168	552	25591	25195	1.97e-49	202		Pseudoalteromonas sp. c7(2019) scaffold8, whole genome shotgun sequence
NZ_JACJFH010000002.1	Pf2	NZ_JACJFH010000002.1	76.79	405	66	22	168	552	108042	107646	1.97e-49	202		Pseudoalteromonas sp. c7(2019) scaffold9, whole genome shotgun sequence
NZ_JACJFK010000003.1	Pf2	NZ_JACJFK010000003.1	76.79	405	66	22	168	552	272585	272189	1.97e-49	202		Pseudoalteromonas sp. C8 scaffold6, whole genome shotgun sequence
NZ_VNFF01000005.1	Pf2	NZ_VNFF01000005.1	76.79	405	66	22	168	552	251678	251282	1.97e-49	202		Pseudoalteromonas sp. C8 scaffold8, whole genome shotgun sequence
NZ_CABVLM010000008.1	Pf2	NZ_CABVLM010000008.1	76.674	433	71	24	142	552	125596	126020	9.08e-53	213		Pseudoalteromonas sp. C8 scaffold10, whole genome shotgun sequence
NZ_JACJEG010000001.1	Pf2	NZ_JACJEG010000001.1	76.674	433	71	24	142	552	34106	34530	9.08e-53	213		Pseudoalteromonas sp. SA25 SA25_scaffold1, whole genome shotgun sequence
NZ_JACJFE010000030.1	Pf2	NZ_JACJFE010000030.1	76.674	433	71	24	142	552	34118	34542	9.08e-53	213		Pseudoalteromonas sp. SA25 SA25_scaffold3, whole genome shotgun sequence
NZ_JBALXK010000008.1	Pf2	NZ_JBALXK010000008.1	76.601	406	63	23	168	552	134051	133657	3.29e-47	195		Pseudoalteromonas sp. SA25 SA25_scaffold26, whole genome shotgun sequence
NZ_AHCA01000005.1	Pf2	NZ_AHCA01000005.1	76.485	404	68	18	168	552	251032	250637	3.29e-47	195		Pseudoalteromonas sp. Z1A6 Scaffold226, whole genome shotgun sequence
NZ_AP025589.1	Pf2	NZ_AP025589.1	76.485	404	68	18	168	552	177926	177531	3.29e-47	195		Pseudoalteromonas sp. Z1A6 Scaffold236, whole genome shotgun sequence
NZ_AQHC01000014.1	Pf2	NZ_AQHC01000014.1	76.485	404	68	18	168	552	103710	104105	3.29e-47	195		Pseudoalteromonas sp. Z1A6 Scaffold251, whole genome shotgun sequence
NZ_BDDU01000012.1	Pf2	NZ_BDDU01000012.1	76.485	404	68	18	168	552	131066	130671	3.29e-47	195		Pseudoalteromonas sp. Z1A6 Scaffold586, whole genome shotgun sequence
NZ_JAVIFY010000006.1	Pf2	NZ_JAVIFY010000006.1	76.485	404	68	18	168	552	240029	239634	3.29e-47	195		Pseudoalteromonas sp. Z1A2 Scaffold9, whole genome shotgun sequence
NZ_PNDT01000071.1	Pf2	NZ_PNDT01000071.1	76.485	404	68	18	168	552	22766	23161	3.29e-47	195		Pseudoalteromonas sp. Z1A2 Scaffold12, whole genome shotgun sequence
NZ_CP118496.1	Pf2	NZ_CP118496.1	76.443	433	72	24	142	552	4582763	4583187	4.23e-51	207		Pseudoalteromonas sp. Z1A2 Scaffold20, whole genome shotgun sequence
NZ_JACJDS010000021.1	Pf2	NZ_JACJDS010000021.1	76.443	433	72	24	142	552	33808	34232	4.23e-51	207		Pseudoalteromonas sp. 31A1 Scaffold1, whole genome shotgun sequence
NZ_JACJEE010000004.1	Pf2	NZ_JACJEE010000004.1	76.443	433	72	24	142	552	33807	34231	4.23e-51	207		Pseudoalteromonas sp. 31A1 Scaffold6, whole genome shotgun sequence
NZ_JACJEI010000010.1	Pf2	NZ_JACJEI010000010.1	76.443	433	72	24	142	552	36597	37021	4.23e-51	207		Pseudoalteromonas sp. 31A1 Scaffold11, whole genome shotgun sequence
NZ_JABBMT010000004.1	Pf2	NZ_JABBMT010000004.1	76.267	434	74	22	142	554	123778	124203	5.47e-50	204		Pseudoalteromonas sp. Z9A6 Scaffold5, whole genome shotgun sequence
NZ_JACJDM010000013.1	Pf2	NZ_JACJDM010000013.1	76.212	433	73	24	142	552	33624	34048	1.97e-49	202		Pseudoalteromonas sp. Z9A6 Scaffold68, whole genome shotgun sequence
NZ_JACJDT010000002.1	Pf2	NZ_JACJDT010000002.1	76.212	433	73	24	142	552	33850	34274	1.97e-49	202		Pseudoalteromonas sp. Z9A6 Scaffold80, whole genome shotgun sequence
NZ_JACJEZ010000005.1	Pf2	NZ_JACJEZ010000005.1	76.212	433	73	24	142	552	32238	32662	1.97e-49	202		Pseudoalteromonas sp. Z9A4 Scaffold2, whole genome shotgun sequence
NZ_JACJFL010000016.1	Pf2	NZ_JACJFL010000016.1	76.212	433	73	24	142	552	33689	34113	1.97e-49	202		Pseudoalteromonas sp. Z9A4 Scaffold18, whole genome shotgun sequence
NZ_JAGPYN010000002.1	Pf2	NZ_JAGPYN010000002.1	76.212	433	73	23	142	552	116015	116439	1.97e-49	202		Pseudoalteromonas sp. Z9A4 Scaffold32, whole genome shotgun sequence
NZ_DRGM01000133.1	Pf2	NZ_DRGM01000133.1	76.108	406	67	24	168	552	71281	70885	1.98e-44	185		Pseudoalteromonas sp. Z1A8 Scaffold11, whole genome shotgun sequence
NZ_AQHH01000014.1	Pf2	NZ_AQHH01000014.1	75.616	406	68	24	168	552	518685	518290	1.54e-40	172		Pseudoalteromonas sp. Z1A8 Scaffold17, whole genome shotgun sequence
NZ_BDDT01000002.1	Pf2	NZ_BDDT01000002.1	75.616	406	68	24	168	552	217876	217481	1.54e-40	172		Pseudoalteromonas sp. Z1A8 Scaffold86, whole genome shotgun sequence
NZ_CASHZX010000003.1	Pf2	NZ_CASHZX010000003.1	75.616	406	68	24	168	552	52948	52553	1.54e-40	172		Pseudoalteromonas sp. Z9A5 Scaffold1, whole genome shotgun sequence
NZ_CP098523.1	Pf2	NZ_CP098523.1	75.616	406	68	24	168	552	3354248	3353853	1.54e-40	172		Pseudoalteromonas sp. Z9A5 Scaffold7, whole genome shotgun sequence
NZ_RRZA01000013.1	Pf2	NZ_RRZA01000013.1	75.616	406	68	24	168	552	14123	13728	1.54e-40	172		Pseudoalteromonas sp. Z9A5 Scaffold40, whole genome shotgun sequence
