# Supplementary material for: Dynamic and intricate regulation by the Csr sRNAs in the Arctic Pseudoalteromonas fuliginea
Source: Commun Biol. 2025 Mar 5;8:369. doi: 10.1038/s42003-025-07780-y (PMC11882849; doi:10.1038/s42003-025-07780-y)
Supplement: Supplementary file 4 — Supplementary Data 2 [file 42003_2025_7780_MOESM4_ESM.xlsx]

## Sheet: sheet1
Supplementary Data 2. Peaks significantly enriched in WT, ΔPf1, ΔPf12 and ΔPf123 strains (q < 0.01).
chr	start	end	name	peak score	strand	’-LOG10(pvalue)	’-LOG10(qvalue)
NZ_CP013138.1	16876	17909	WT_peak_1	1488	.	151.535	148.889
NZ_CP013138.1	149514	149823	WT_peak_10	571	.	59.4281	57.144
NZ_CP013138.1	1654958	1655709	WT_peak_100	2345	.	237.349	234.533
NZ_CP013138.1	1675375	1675575	WT_peak_101	88	.	10.5814	8.81513
NZ_CP013138.1	1721199	1721402	WT_peak_102	292	.	31.3457	29.2978
NZ_CP013138.1	1724913	1725237	WT_peak_103	670	.	69.4312	67.086
NZ_CP013138.1	1847977	1848296	WT_peak_104	57	.	7.38778	5.71031
NZ_CP013138.1	1861021	1861222	WT_peak_105	84	.	10.1726	8.41717
NZ_CP013138.1	1873576	1873904	WT_peak_106	394	.	41.6183	39.4728
NZ_CP013138.1	1874814	1875393	WT_peak_107	185	.	20.4994	18.5722
NZ_CP013138.1	1881634	1882415	WT_peak_108	414	.	43.6478	41.4863
NZ_CP013138.1	1889927	1890127	WT_peak_109	96	.	11.4177	9.6392
NZ_CP013138.1	158783	159008	WT_peak_11	394	.	41.6183	39.4728
NZ_CP013138.1	1922382	1922583	WT_peak_110	140	.	15.9538	14.0929
NZ_CP013138.1	1982231	1982702	WT_peak_111	519	.	54.2433	51.995
NZ_CP013138.1	2008016	2008531	WT_peak_112	2127	.	215.523	212.752
NZ_CP013138.1	2092264	2092910	WT_peak_113	228	.	24.8717	22.8926
NZ_CP013138.1	2127127	2127443	WT_peak_114	160	.	17.964	16.0693
NZ_CP013138.1	2127606	2129610	WT_peak_115	5665	.	569.74	566.579
NZ_CP013138.1	2216959	2217315	WT_peak_116	527	.	54.9749	52.7215
NZ_CP013138.1	2323211	2323701	WT_peak_117	686	.	71.0114	68.658
NZ_CP013138.1	2337047	2337247	WT_peak_118	113	.	13.163	11.3513
NZ_CP013138.1	2547656	2547935	WT_peak_119	53	.	7.05984	5.38994
NZ_CP013138.1	229454	229774	WT_peak_12	47	.	6.45165	4.79081
NZ_CP013138.1	2569334	2569658	WT_peak_120	483	.	50.5978	48.3856
NZ_CP013138.1	2572427	2574327	WT_peak_121	1809	.	183.653	180.937
NZ_CP013138.1	2575291	2575620	WT_peak_122	86	.	10.4076	8.65133
NZ_CP013138.1	2577130	2577726	WT_peak_123	428	.	45.0179	42.8446
NZ_CP013138.1	2608616	2609333	WT_peak_124	6198	.	623.002	619.803
NZ_CP013138.1	2628968	2629170	WT_peak_125	245	.	26.5862	24.5883
NZ_CP013138.1	2637075	2638101	WT_peak_126	639	.	66.3033	63.9759
NZ_CP013138.1	2661757	2662102	WT_peak_127	140	.	15.9538	14.0929
NZ_CP013138.1	2666303	2666521	WT_peak_128	201	.	22.104	20.1583
NZ_CP013138.1	2702813	2703098	WT_peak_129	1988	.	201.63	198.878
NZ_CP013138.1	243772	244085	WT_peak_13	234	.	25.4388	23.4551
NZ_CP013138.1	2708781	2709115	WT_peak_130	718	.	74.2033	71.8362
NZ_CP013138.1	2730303	2730531	WT_peak_131	145	.	16.4381	14.5709
NZ_CP013138.1	2748572	2748906	WT_peak_132	299	.	31.9591	29.902
NZ_CP013138.1	2772476	2772735	WT_peak_133	61	.	7.85731	6.15902
NZ_CP013138.1	2777955	2778577	WT_peak_134	136	.	15.4748	13.6256
NZ_CP013138.1	2792397	2792935	WT_peak_135	170	.	18.9385	17.0304
NZ_CP013138.1	2807256	2807943	WT_peak_136	122	.	14.0708	12.243
NZ_CP013138.1	2839744	2839945	WT_peak_137	409	.	43.1074	40.9498
NZ_CP013138.1	2842783	2843020	WT_peak_138	275	.	29.5297	27.5012
NZ_CP013138.1	2846081	2846596	WT_peak_139	1166	.	119.153	116.605
NZ_CP013138.1	267840	268069	WT_peak_14	185	.	20.4994	18.5722
NZ_CP013138.1	2846972	2847175	WT_peak_140	196	.	21.5644	19.6229
NZ_CP013138.1	2877296	2877578	WT_peak_141	185	.	20.4994	18.5722
NZ_CP013138.1	2887800	2888128	WT_peak_142	161	.	18.0917	16.1967
NZ_CP013138.1	2893772	2894874	WT_peak_143	251	.	27.1664	25.1649
NZ_CP013138.1	2900723	2901350	WT_peak_144	374	.	39.569	37.4464
NZ_CP013138.1	2901642	2902074	WT_peak_145	259	.	27.968	25.9573
NZ_CP013138.1	2915809	2916061	WT_peak_146	269	.	28.9326	26.909
NZ_CP013138.1	2921161	2921844	WT_peak_147	251	.	27.1664	25.1649
NZ_CP013138.1	2952044	2952338	WT_peak_148	117	.	13.6141	11.7921
NZ_CP013138.1	2956404	2956642	WT_peak_149	80	.	9.77026	8.02068
NZ_CP013138.1	283928	284506	WT_peak_15	849	.	87.3755	84.9493
NZ_CP013138.1	2961469	2961669	WT_peak_150	160	.	17.9229	16.0283
NZ_CP013138.1	2963876	2964113	WT_peak_151	104	.	12.2784	10.4838
NZ_CP013138.1	2995492	2995993	WT_peak_152	453	.	47.5222	45.3329
NZ_CP013138.1	2997280	2997593	WT_peak_153	222	.	24.1966	22.2293
NZ_CP013138.1	3002803	3003052	WT_peak_154	336	.	35.7217	33.6284
NZ_CP013138.1	3003310	3003589	WT_peak_155	336	.	35.7217	33.6284
NZ_CP013138.1	3021850	3022235	WT_peak_156	185	.	20.4994	18.5722
NZ_CP013138.1	3029473	3030641	WT_peak_157	2750	.	277.921	275.043
NZ_CP013138.1	3040177	3040649	WT_peak_158	330	.	35.085	33.0001
NZ_CP013138.1	3041313	3041526	WT_peak_159	201	.	22.104	20.1583
NZ_CP013138.1	293231	294082	WT_peak_16	1315	.	134.127	131.528
NZ_CP013138.1	3045403	3046735	WT_peak_160	1811	.	183.828	181.111
NZ_CP013138.1	3047083	3047401	WT_peak_161	249	.	26.991	24.9922
NZ_CP013138.1	3050178	3050513	WT_peak_162	2031	.	205.879	203.12
NZ_CP013138.1	3061638	3062085	WT_peak_163	185	.	20.4994	18.5722
NZ_CP013138.1	3062813	3063014	WT_peak_164	131	.	15.0013	13.1575
NZ_CP013138.1	3065661	3065861	WT_peak_165	95	.	11.3266	9.55273
NZ_CP013138.1	3066102	3066905	WT_peak_166	1209	.	123.551	120.99
NZ_CP013138.1	3067269	3067881	WT_peak_167	164	.	18.3713	16.4759
NZ_CP013138.1	3069338	3070049	WT_peak_168	544	.	56.6879	54.4238
NZ_CP013138.1	3073539	3074087	WT_peak_169	491	.	51.3402	49.1231
NZ_CP013138.1	367701	367929	WT_peak_17	196	.	21.5644	19.6229
NZ_CP013138.1	3083468	3084269	WT_peak_170	1627	.	165.46	162.776
NZ_CP013138.1	3085859	3086183	WT_peak_171	430	.	45.196	43.022
NZ_CP013138.1	3088088	3088493	WT_peak_172	456	.	47.7985	45.6037
NZ_CP013138.1	3114514	3114772	WT_peak_173	311	.	33.1978	31.1291
NZ_CP013138.1	3120211	3120750	WT_peak_174	280	.	30.131	28.0945
NZ_CP013138.1	3176138	3176546	WT_peak_175	117	.	13.6141	11.7921
NZ_CP013138.1	3201004	3201317	WT_peak_176	180	.	19.9742	18.0565
NZ_CP013138.1	3245575	3245775	WT_peak_177	119	.	13.7521	11.9297
NZ_CP013138.1	3287648	3287960	WT_peak_178	140	.	15.9538	14.0929
NZ_CP013138.1	3382410	3384616	WT_peak_179	2256	.	228.456	225.661
NZ_CP013138.1	384765	384995	WT_peak_18	244	.	26.3958	24.4062
NZ_CP013138.1	3386489	3386753	WT_peak_180	84	.	10.1726	8.41717
NZ_CP013138.1	3393410	3393859	WT_peak_181	686	.	71.0114	68.658
NZ_CP013138.1	3394293	3394518	WT_peak_182	68	.	8.60232	6.88422
NZ_CP013138.1	3396090	3396655	WT_peak_183	1175	.	120.075	117.523
NZ_CP013138.1	3399132	3399511	WT_peak_184	505	.	52.7891	50.5524
NZ_CP013138.1	3400158	3401343	WT_peak_185	37160	.	3719.69	3716.03
NZ_CP013138.1	3407613	3408218	WT_peak_186	29084	.	2911.99	2908.4
NZ_CP013138.1	3411834	3412035	WT_peak_187	206	.	22.6483	20.6941
NZ_CP013138.1	3446098	3446299	WT_peak_188	269	.	28.9326	26.909
NZ_CP013138.1	3467893	3468628	WT_peak_189	1102	.	112.76	110.237
NZ_CP013138.1	385549	385823	WT_peak_19	201	.	22.104	20.1583
NZ_CP013138.1	3481103	3481712	WT_peak_190	484	.	50.6312	48.4152
NZ_CP013138.1	3491479	3491885	WT_peak_191	908	.	93.3317	90.8769
NZ_CP013138.1	3520042	3521312	WT_peak_192	639	.	66.3033	63.9759
NZ_CP013138.1	3565512	3565928	WT_peak_193	180	.	19.9742	18.0565
NZ_CP013138.1	3566750	3567034	WT_peak_194	311	.	33.1978	31.1291
NZ_CP013138.1	3568076	3568385	WT_peak_195	96	.	11.4177	9.6392
NZ_CP013138.1	3577017	3577217	WT_peak_196	234	.	25.4388	23.4551
NZ_CP013138.1	3601966	3602167	WT_peak_197	150	.	16.9278	15.0495
NZ_CP013138.1	3634520	3635899	WT_peak_198	5473	.	550.526	547.385
NZ_CP013138.1	3659057	3659323	WT_peak_199	145	.	16.4381	14.5709
NZ_CP013138.1	52631	53358	WT_peak_2	280	.	30.131	28.0945
NZ_CP013138.1	385955	386159	WT_peak_20	160	.	17.9229	16.0283
NZ_CP013138.1	3661037	3661466	WT_peak_200	100160	.	10019.9	10016.1
NZ_CP013138.1	3677372	3677731	WT_peak_201	84	.	10.1726	8.41717
NZ_CP013138.1	3677891	3678139	WT_peak_202	206	.	22.6483	20.6941
NZ_CP013138.1	3681018	3681489	WT_peak_203	299	.	31.9591	29.902
NZ_CP013138.1	3702156	3702429	WT_peak_204	454	.	47.6018	45.4124
NZ_CP013138.1	3712069	3712383	WT_peak_205	257	.	27.7509	25.7406
NZ_CP013138.1	3734572	3735139	WT_peak_206	2693	.	272.192	269.326
NZ_CP013138.1	3757098	3757346	WT_peak_207	145	.	16.4381	14.5709
NZ_CP013138.1	3758785	3759179	WT_peak_208	1577	.	160.449	157.777
NZ_CP013138.1	3815631	3815856	WT_peak_209	240	.	26.0103	24.0215
NZ_CP013138.1	386418	386835	WT_peak_21	107	.	12.5233	10.728
NZ_CP013138.1	3822640	3822956	WT_peak_210	541	.	56.4474	54.184
NZ_CP013138.1	3837170	3837413	WT_peak_211	100	.	11.845	10.0558
NZ_CP013138.1	3873309	3873527	WT_peak_212	170	.	18.9385	17.0304
NZ_CP013138.1	3880387	3880677	WT_peak_213	292	.	31.3457	29.2978
NZ_CP013138.1	3893474	3893684	WT_peak_214	498	.	52.0667	49.8382
NZ_CP013138.1	3896939	3897705	WT_peak_215	815	.	83.9772	81.5703
NZ_CP013139.1	23583	24967	WT_peak_216	4433	.	446.409	443.336
NZ_CP013139.1	58098	58351	WT_peak_217	292	.	31.3457	29.2978
NZ_CP013139.1	60895	61166	WT_peak_218	470	.	49.2084	47.0015
NZ_CP013139.1	61826	63025	WT_peak_219	3839	.	386.943	383.935
NZ_CP013138.1	395910	396555	WT_peak_22	453	.	47.537	45.3477
NZ_CP013139.1	63856	64088	WT_peak_220	96	.	11.4177	9.6392
NZ_CP013139.1	81982	82938	WT_peak_221	12466	.	1250.04	1246.7
NZ_CP013139.1	86999	87967	WT_peak_222	1420	.	144.697	142.067
NZ_CP013139.1	93710	93983	WT_peak_223	72	.	8.98501	7.25282
NZ_CP013139.1	95288	96567	WT_peak_224	639	.	66.3033	63.9759
NZ_CP013139.1	97831	98610	WT_peak_225	1883	.	191.106	188.376
NZ_CP013139.1	102077	102376	WT_peak_226	394	.	41.6183	39.4728
NZ_CP013139.1	147112	147682	WT_peak_227	280	.	30.131	28.0945
NZ_CP013139.1	181761	183310	WT_peak_228	1731	.	175.817	173.111
NZ_CP013139.1	183523	184393	WT_peak_229	31504	.	3154.05	3150.44
NZ_CP013138.1	398778	399663	WT_peak_23	217	.	23.7285	21.7689
NZ_CP013139.1	194322	194522	WT_peak_230	131	.	15.0013	13.1575
NZ_CP013139.1	195692	195892	WT_peak_231	190	.	21.0295	19.0969
NZ_CP013139.1	297233	297837	WT_peak_232	185	.	20.4994	18.5722
NZ_CP013139.1	328906	329783	WT_peak_233	1075	.	110.05	107.537
NZ_CP013139.1	353605	354189	WT_peak_234	408	.	42.9678	40.8105
NZ_CP013139.1	362420	363189	WT_peak_235	63	.	8.01726	6.31808
NZ_CP013139.1	372857	373344	WT_peak_236	131	.	15.0013	13.1575
NZ_CP013139.1	380073	380333	WT_peak_237	185	.	20.4994	18.5722
NZ_CP013139.1	413257	413994	WT_peak_238	5192	.	522.372	519.247
NZ_CP013139.1	446847	447049	WT_peak_239	435	.	45.7081	43.5299
NZ_CP013138.1	414111	414387	WT_peak_24	228	.	24.8717	22.8926
NZ_CP013139.1	450040	450241	WT_peak_240	311	.	33.1978	31.1291
NZ_CP013139.1	533951	534522	WT_peak_241	196	.	21.5644	19.6229
NZ_CP013139.1	542244	543168	WT_peak_242	7374	.	740.697	737.454
NZ_CP013139.1	556967	557625	WT_peak_243	311	.	33.1978	31.1291
NZ_CP013139.1	567721	568020	WT_peak_244	65	.	8.22639	6.51539
NZ_CP013139.1	600653	600947	WT_peak_245	2400	.	242.888	240.06
NZ_CP013139.1	609215	609595	WT_peak_246	201	.	22.104	20.1583
NZ_CP013139.1	609769	610087	WT_peak_247	140	.	15.9538	14.0929
NZ_CP013139.1	633579	634002	WT_peak_248	311	.	33.1978	31.1291
NZ_CP013139.1	658937	659142	WT_peak_249	100	.	11.845	10.0558
NZ_CP013138.1	416436	416910	WT_peak_25	76	.	9.37436	7.63516
NZ_CP013139.1	684794	685014	WT_peak_250	361	.	38.306	36.1913
NZ_CP013139.1	704323	704621	WT_peak_251	140	.	15.9538	14.0929
NZ_CP013139.1	743499	743777	WT_peak_252	874	.	89.9142	87.4743
NZ_CP013139.1	752426	752858	WT_peak_253	718	.	74.2033	71.8362
NZ_CP013139.1	784668	784972	WT_peak_254	624	.	64.7558	62.4356
NZ_CP013139.1	794019	794268	WT_peak_255	327	.	34.8699	32.7886
NZ_CP013139.1	795685	796045	WT_peak_256	24897	.	2493.21	2489.7
NZ_CP013139.1	807676	807959	WT_peak_257	100	.	11.845	10.0558
NZ_CP013139.1	822585	822976	WT_peak_258	655	.	67.8618	65.5261
NZ_CP013139.1	823586	824136	WT_peak_259	4190	.	422.132	419.09
NZ_CP013138.1	450080	450589	WT_peak_26	718	.	74.2033	71.8362
NZ_CP013139.1	857211	857592	WT_peak_260	361	.	38.306	36.1913
NZ_CP013139.1	875394	876332	WT_peak_261	1780	.	180.732	178.018
NZ_CP013139.1	876466	876876	WT_peak_262	155	.	17.4317	15.5467
NZ_CP013139.1	880846	881048	WT_peak_263	165	.	18.4281	16.5281
NZ_CP013139.1	885686	885942	WT_peak_264	217	.	23.7509	21.7843
NZ_CP013138.1	460381	460967	WT_peak_27	421	.	44.3312	42.1651
NZ_CP013138.1	488592	488912	WT_peak_28	792	.	81.6821	79.2846
NZ_CP013138.1	489410	489721	WT_peak_29	160	.	17.9229	16.0283
NZ_CP013138.1	62357	62670	WT_peak_3	263	.	28.3396	26.3243
NZ_CP013138.1	512952	514048	WT_peak_30	1066	.	109.151	106.641
NZ_CP013138.1	524746	525641	WT_peak_31	3470	.	350.059	347.086
NZ_CP013138.1	549068	549537	WT_peak_32	1419	.	144.619	141.991
NZ_CP013138.1	561329	562502	WT_peak_33	193924	.	19396.6	19392.4
NZ_CP013138.1	579457	579818	WT_peak_34	113	.	13.1864	11.3747
NZ_CP013138.1	580207	580431	WT_peak_35	616	.	63.9861	61.6704
NZ_CP013138.1	619781	620061	WT_peak_36	201	.	22.104	20.1583
NZ_CP013138.1	621654	622159	WT_peak_37	245	.	26.5862	24.5883
NZ_CP013138.1	623051	623476	WT_peak_38	891	.	91.6184	89.1709
NZ_CP013138.1	651510	651988	WT_peak_39	234	.	25.4388	23.4551
NZ_CP013138.1	64150	64381	WT_peak_4	175	.	19.4538	17.5414
NZ_CP013138.1	656824	657025	WT_peak_40	1192	.	121.793	119.235
NZ_CP013138.1	697775	697975	WT_peak_41	109	.	12.7178	10.9121
NZ_CP013138.1	706401	706629	WT_peak_42	586	.	60.936	58.6416
NZ_CP013138.1	718634	719419	WT_peak_43	505	.	52.7891	50.5524
NZ_CP013138.1	779417	779766	WT_peak_44	456	.	47.7985	45.6037
NZ_CP013138.1	781196	781984	WT_peak_45	1557	.	158.456	155.791
NZ_CP013138.1	787967	788473	WT_peak_46	44	.	6.05099	4.40996
NZ_CP013138.1	789029	790748	WT_peak_47	2912	.	294.117	291.209
NZ_CP013138.1	800279	800485	WT_peak_48	201	.	22.104	20.1583
NZ_CP013138.1	814241	815638	WT_peak_49	2886	.	291.584	288.682
NZ_CP013138.1	64518	64781	WT_peak_5	58	.	7.49519	5.80439
NZ_CP013138.1	817914	818208	WT_peak_50	211	.	23.1041	21.1488
NZ_CP013138.1	833877	834132	WT_peak_51	223	.	24.309	22.3372
NZ_CP013138.1	836294	836530	WT_peak_52	206	.	22.6483	20.6941
NZ_CP013138.1	850856	851227	WT_peak_53	556	.	57.9318	55.6597
NZ_CP013138.1	889279	889495	WT_peak_54	311	.	33.1978	31.1291
NZ_CP013138.1	936640	937001	WT_peak_55	601	.	62.4554	60.1466
NZ_CP013138.1	938837	939459	WT_peak_56	586	.	60.936	58.6416
NZ_CP013138.1	957751	957954	WT_peak_57	196	.	21.5644	19.6229
NZ_CP013138.1	958745	959319	WT_peak_58	381	.	40.2827	38.1496
NZ_CP013138.1	977237	977559	WT_peak_59	280	.	30.131	28.0945
NZ_CP013138.1	71576	71833	WT_peak_6	313	.	33.3824	31.3135
NZ_CP013138.1	1004944	1005309	WT_peak_60	136	.	15.4748	13.6256
NZ_CP013138.1	1045335	1045672	WT_peak_61	27	.	4.28141	2.7014
NZ_CP013138.1	1045823	1046151	WT_peak_62	96	.	11.4177	9.6392
NZ_CP013138.1	1054053	1054687	WT_peak_63	463	.	48.5018	46.3027
NZ_CP013138.1	1070562	1071127	WT_peak_64	1075	.	110.05	107.537
NZ_CP013138.1	1107194	1107558	WT_peak_65	408	.	42.9678	40.8105
NZ_CP013138.1	1113941	1114146	WT_peak_66	257	.	27.7509	25.7406
NZ_CP013138.1	1137155	1137385	WT_peak_67	206	.	22.6483	20.6941
NZ_CP013138.1	1197853	1198265	WT_peak_68	647	.	67.0812	64.7509
NZ_CP013138.1	1266147	1266516	WT_peak_69	1894	.	192.152	189.42
NZ_CP013138.1	105304	105508	WT_peak_7	442	.	46.4016	44.217
NZ_CP013138.1	1267301	1267947	WT_peak_70	362	.	38.3473	36.2325
NZ_CP013138.1	1275293	1275568	WT_peak_71	540	.	56.2982	54.0376
NZ_CP013138.1	1288175	1288563	WT_peak_72	355	.	37.6544	35.5447
NZ_CP013138.1	1288702	1290269	WT_peak_73	742	.	76.6244	74.2449
NZ_CP013138.1	1292158	1292456	WT_peak_74	601	.	62.4554	60.1466
NZ_CP013138.1	1296592	1297366	WT_peak_75	534	.	55.7096	53.4502
NZ_CP013138.1	1301079	1301660	WT_peak_76	1759	.	178.675	175.964
NZ_CP013138.1	1346856	1347147	WT_peak_77	117	.	13.6141	11.7921
NZ_CP013138.1	1347303	1347799	WT_peak_78	330	.	35.085	33.0001
NZ_CP013138.1	1350648	1350983	WT_peak_79	336	.	35.7217	33.6284
NZ_CP013138.1	123878	124295	WT_peak_8	791	.	81.535	79.1376
NZ_CP013138.1	1351275	1351543	WT_peak_80	72	.	8.98501	7.25282
NZ_CP013138.1	1360735	1361962	WT_peak_81	1420	.	144.697	142.067
NZ_CP013138.1	1384178	1384510	WT_peak_82	336	.	35.7217	33.6284
NZ_CP013138.1	1391792	1392483	WT_peak_83	832	.	85.6947	83.2758
NZ_CP013138.1	1406475	1406795	WT_peak_84	68	.	8.60232	6.88422
NZ_CP013138.1	1410870	1411184	WT_peak_85	2854	.	288.307	285.409
NZ_CP013138.1	1424094	1424675	WT_peak_86	302685	.	30273.4	30268.5
NZ_CP013138.1	1444142	1445241	WT_peak_87	13925	.	1395.97	1392.59
NZ_CP013138.1	1482549	1482756	WT_peak_88	353	.	37.4682	35.3663
NZ_CP013138.1	1506629	1507151	WT_peak_89	578	.	60.1806	57.8927
NZ_CP013138.1	124560	124764	WT_peak_9	201	.	22.104	20.1583
NZ_CP013138.1	1521797	1522099	WT_peak_90	280	.	30.131	28.0945
NZ_CP013138.1	1526746	1527229	WT_peak_91	710	.	73.4014	71.0369
NZ_CP013138.1	1540801	1541121	WT_peak_92	196	.	21.5644	19.6229
NZ_CP013138.1	1542775	1543630	WT_peak_93	4689	.	472.06	468.965
NZ_CP013138.1	1547473	1547673	WT_peak_94	206	.	22.6483	20.6941
NZ_CP013138.1	1586609	1586917	WT_peak_95	217	.	23.7509	21.7843
NZ_CP013138.1	1614933	1615209	WT_peak_96	100	.	11.845	10.0558
NZ_CP013138.1	1617477	1617872	WT_peak_97	196	.	21.5644	19.6229
NZ_CP013138.1	1646837	1647372	WT_peak_98	421	.	44.3312	42.1651
NZ_CP013138.1	1649722	1650595	WT_peak_99	1708	.	173.561	170.858
NZ_CP013138.1	561202	562498	pf1_peak_32	152071	.	15211.6	15207.1
NZ_CP013138.1	3661040	3661460	pf1_peak_242	96413	.	9645.55	9641.39
NZ_CP013138.1	3407613	3408218	pf1_peak_229	29563	.	2960.19	2956.32
NZ_CP013139.1	183533	184341	pf1_peak_278	26578	.	2661.66	2657.83
NZ_CP013139.1	795686	796040	pf1_peak_310	23248	.	2328.62	2324.89
NZ_CP013138.1	3223899	3224152	pf1_peak_217	15401	.	1543.85	1540.18
NZ_CP013138.1	3634516	3636270	pf1_peak_240	14452	.	1448.86	1445.21
NZ_CP013138.1	1444134	1445242	pf1_peak_103	13715	.	1375.18	1371.56
NZ_CP013138.1	2608615	2609385	pf1_peak_160	12377	.	1241.33	1237.76
NZ_CP013139.1	542244	543426	pf1_peak_294	12212	.	1224.82	1221.26
NZ_CP013138.1	3400161	3401267	pf1_peak_228	9110	.	914.372	911.014
NZ_CP013138.1	524698	525669	pf1_peak_30	7566	.	759.883	756.602
NZ_CP013139.1	413253	414003	pf1_peak_289	6670	.	670.238	667.019
NZ_CP013138.1	3028999	3030890	pf1_peak_196	6086	.	611.873	608.692
NZ_CP013138.1	789010	790940	pf1_peak_55	5387	.	541.887	538.78
NZ_CP013138.1	1542778	1543630	pf1_peak_111	5026	.	505.683	502.601
NZ_CP013138.1	1410865	1411214	pf1_peak_100	4905	.	493.59	490.521
NZ_CP013139.1	23586	24939	pf1_peak_266	4593	.	462.358	459.313
NZ_CP013138.1	2126945	2129692	pf1_peak_141	4537	.	456.752	453.711
NZ_CP013138.1	3050156	3050800	pf1_peak_201	4528	.	455.91	452.869
NZ_CP013139.1	81995	82824	pf1_peak_271	4451	.	448.201	445.167
NZ_CP013139.1	61823	62949	pf1_peak_270	4400	.	443.078	440.05
NZ_CP013138.1	3045401	3047469	pf1_peak_200	4343	.	437.323	434.303
NZ_CP013138.1	1300559	1301662	pf1_peak_88	4273	.	430.331	427.32
NZ_CP013138.1	1360563	1362068	pf1_peak_93	3711	.	374.071	371.109
NZ_CP013139.1	684692	685082	pf1_peak_303	3662	.	369.162	366.203
NZ_CP013139.1	633252	634030	pf1_peak_299	3227	.	325.684	322.773
NZ_CP013138.1	3002752	3003087	pf1_peak_194	3085	.	311.487	308.593
NZ_CP013138.1	3734577	3735160	pf1_peak_248	3015	.	304.447	301.561
NZ_CP013138.1	1266121	1266515	pf1_peak_82	2992	.	302.109	299.226
NZ_CP013139.1	823593	823999	pf1_peak_313	2830	.	285.867	283.01
NZ_CP013138.1	2008015	2008535	pf1_peak_140	2761	.	278.974	276.127
NZ_CP013138.1	3382237	3384649	pf1_peak_221	2754	.	278.305	275.459
NZ_CP013138.1	512927	514086	pf1_peak_29	2636	.	266.446	263.622
NZ_CP013138.1	1654941	1655709	pf1_peak_120	2636	.	266.446	263.622
NZ_CP013138.1	3066101	3066909	pf1_peak_204	2375	.	240.282	237.524
NZ_CP013138.1	3758774	3759186	pf1_peak_252	2346	.	237.417	234.666
NZ_CP013138.1	1197452	1198327	pf1_peak_81	2281	.	230.84	228.105
NZ_CP013138.1	622987	623566	pf1_peak_39	2080	.	210.709	208.018
NZ_CP013138.1	549075	549538	pf1_peak_31	2033	.	206.007	203.326
NZ_CP013139.1	181723	183310	pf1_peak_277	2021	.	204.848	202.17
NZ_CP013138.1	1070540	1071626	pf1_peak_74	2002	.	202.892	200.216
NZ_CP013138.1	2569189	2569719	pf1_peak_155	2002	.	202.9	200.224
NZ_CP013138.1	3896866	3897713	pf1_peak_264	2000	.	202.766	200.091
NZ_CP013138.1	814241	815878	pf1_peak_58	1994	.	202.128	199.454
NZ_CP013138.1	3083418	3084271	pf1_peak_210	1970	.	199.728	197.059
NZ_CP013138.1	243687	244150	pf1_peak_11	1960	.	198.676	196.009
NZ_CP013138.1	1267297	1267998	pf1_peak_83	1912	.	193.901	191.247
NZ_CP013138.1	1506580	1507940	pf1_peak_107	1876	.	190.312	187.665
NZ_CP013138.1	3039778	3040681	pf1_peak_198	1855	.	188.236	185.595
NZ_CP013138.1	2702812	2703098	pf1_peak_165	1794	.	182.044	179.422
NZ_CP013138.1	123853	124773	pf1_peak_6	1774	.	180.078	177.464
NZ_CP013138.1	706113	706629	pf1_peak_46	1764	.	179.042	176.431
NZ_CP013138.1	2548213	2549004	pf1_peak_154	1726	.	175.277	172.681
NZ_CP013138.1	2961459	2962333	pf1_peak_189	1722	.	174.888	172.293
NZ_CP013139.1	600653	600947	pf1_peak_297	1712	.	173.872	171.279
NZ_CP013138.1	1107000	1107594	pf1_peak_77	1692	.	171.845	169.259
NZ_CP013138.1	16874	17921	pf1_peak_1	1662	.	168.816	166.245
NZ_CP013138.1	3085267	3086281	pf1_peak_211	1637	.	166.291	163.73
NZ_CP013138.1	2572428	2574392	pf1_peak_156	1554	.	158.033	155.498
NZ_CP013138.1	3073433	3074214	pf1_peak_209	1538	.	156.389	153.861
NZ_CP013138.1	781209	782000	pf1_peak_53	1484	.	150.948	148.436
NZ_CP013138.1	149399	149865	pf1_peak_7	1474	.	149.971	147.463
NZ_CP013138.1	64107	65121	pf1_peak_4	1416	.	144.146	141.658
NZ_CP013138.1	938782	939634	pf1_peak_66	1397	.	142.218	139.737
NZ_CP013138.1	3069075	3070051	pf1_peak_207	1393	.	141.82	139.34
NZ_CP013138.1	293198	294163	pf1_peak_14	1330	.	135.528	133.065
NZ_CP013138.1	450078	450608	pf1_peak_25	1264	.	128.926	126.482
NZ_CP013138.1	3566320	3568491	pf1_peak_238	1218	.	124.267	121.842
NZ_CP013139.1	328997	329806	pf1_peak_284	1172	.	119.655	117.248
NZ_CP013138.1	3491479	3491878	pf1_peak_235	1099	.	112.379	109.996
NZ_CP013139.1	875465	876238	pf1_peak_315	1090	.	111.479	109.098
NZ_CP013138.1	1292140	1292457	pf1_peak_86	1073	.	109.684	107.31
NZ_CP013139.1	97832	98608	pf1_peak_274	1073	.	109.684	107.31
NZ_CP013138.1	718492	719568	pf1_peak_47	1069	.	109.358	106.987
NZ_CP013138.1	1890378	1890855	pf1_peak_135	1055	.	107.897	105.532
NZ_CP013138.1	359780	360345	pf1_peak_16	1028	.	105.233	102.882
NZ_CP013138.1	651356	652392	pf1_peak_41	1020	.	104.349	102.001
NZ_CP013138.1	3396182	3396538	pf1_peak_226	1002	.	102.588	100.246
NZ_CP013138.1	283927	284574	pf1_peak_13	993	.	101.71	99.3734
NZ_CP013138.1	3565410	3565931	pf1_peak_237	967	.	99.0908	96.7655
NZ_CP013138.1	3399086	3399513	pf1_peak_227	950	.	97.3554	95.0389
NZ_CP013138.1	1288152	1290280	pf1_peak_85	950	.	97.3554	95.0389
NZ_CP013138.1	1724906	1725310	pf1_peak_123	933	.	95.6288	93.32
NZ_CP013138.1	833857	834252	pf1_peak_59	907	.	93.0557	90.7598
NZ_CP013138.1	1295681	1297368	pf1_peak_87	890	.	91.3516	89.0641
NZ_CP013138.1	580203	580431	pf1_peak_36	882	.	90.503	88.2189
NZ_CP013138.1	1873573	1874094	pf1_peak_130	865	.	88.8126	86.5359
NZ_CP013138.1	936594	937001	pf1_peak_65	856	.	87.9709	85.6985
NZ_CP013138.1	2336988	2337394	pf1_peak_148	840	.	86.2945	84.0297
NZ_CP013138.1	2963477	2964661	pf1_peak_191	831	.	85.4599	83.199
NZ_CP013139.1	752423	752894	pf1_peak_307	807	.	82.9702	80.7219
NZ_CP013138.1	1384086	1384526	pf1_peak_96	798	.	82.1451	79.8993
NZ_CP013138.1	1932960	1933220	pf1_peak_137	790	.	81.3225	79.0804
NZ_CP013138.1	1526654	1527229	pf1_peak_109	782	.	80.5023	78.2625
NZ_CP013138.1	3061276	3063072	pf1_peak_202	746	.	76.845	74.6288
NZ_CP013138.1	2637061	2638102	pf1_peak_162	742	.	76.4384	74.2229
NZ_CP013138.1	3467894	3468463	pf1_peak_232	742	.	76.4384	74.2229
NZ_CP013138.1	850670	851227	pf1_peak_61	737	.	75.9447	73.7326
NZ_CP013138.1	2216960	2217346	pf1_peak_142	734	.	75.6331	73.4218
NZ_CP013138.1	3893407	3893687	pf1_peak_263	710	.	73.2327	71.039
NZ_CP013138.1	1314706	1315448	pf1_peak_89	702	.	72.4377	70.247
NZ_CP013138.1	1113821	1114190	pf1_peak_78	686	.	70.8555	68.6732
NZ_CP013138.1	357600	358240	pf1_peak_15	671	.	69.2838	67.1119
NZ_CP013138.1	1649848	1650572	pf1_peak_117	655	.	67.7228	65.5611
NZ_CP013138.1	2748571	2749003	pf1_peak_172	655	.	67.7228	65.5611
NZ_CP013138.1	656825	657026	pf1_peak_42	624	.	64.6334	62.4912
NZ_CP013138.1	3088079	3088547	pf1_peak_212	617	.	63.8679	61.7325
NZ_CP013138.1	3393405	3393857	pf1_peak_225	594	.	61.5882	59.4669
NZ_CP013138.1	1346816	1347818	pf1_peak_91	572	.	59.334	57.2272
NZ_CP013138.1	2708776	2709114	pf1_peak_166	572	.	59.334	57.2272
NZ_CP013139.1	609203	610105	pf1_peak_298	557	.	57.8457	55.7472
NZ_CP013138.1	1405811	1407132	pf1_peak_99	556	.	57.7837	55.6876
NZ_CP013138.1	2995501	2995919	pf1_peak_192	535	.	55.6353	53.5472
NZ_CP013138.1	3021806	3022725	pf1_peak_195	535	.	55.6353	53.5472
NZ_CP013138.1	2915805	2916064	pf1_peak_184	520	.	54.1766	52.0963
NZ_CP013138.1	2962565	2962971	pf1_peak_190	513	.	53.4519	51.3768
NZ_CP013138.1	3287588	3287974	pf1_peak_219	506	.	52.7301	50.6587
NZ_CP013139.1	460414	460704	pf1_peak_291	506	.	52.7301	50.6587
NZ_CP013138.1	414110	414409	pf1_peak_21	499	.	52.0115	49.9465
NZ_CP013138.1	1586305	1586929	pf1_peak_112	487	.	50.7648	48.7084
NZ_CP013138.1	1350606	1351616	pf1_peak_92	485	.	50.5835	48.5275
NZ_CP013138.1	2604581	2604797	pf1_peak_159	474	.	49.4698	47.4219
NZ_CP013139.1	743502	743777	pf1_peak_306	471	.	49.1681	47.1206
NZ_CP013139.1	822585	822979	pf1_peak_312	471	.	49.1681	47.1206
NZ_CP013138.1	2921134	2922035	pf1_peak_185	464	.	48.4652	46.4211
NZ_CP013139.1	87003	87319	pf1_peak_272	464	.	48.4652	46.4211
NZ_CP013139.1	147107	147693	pf1_peak_276	457	.	47.7655	45.7275
NZ_CP013138.1	1137124	1137472	pf1_peak_79	452	.	47.2503	45.2157
NZ_CP013139.1	599125	599626	pf1_peak_296	450	.	47.069	45.0346
NZ_CP013138.1	3658921	3659324	pf1_peak_241	441	.	46.1514	44.1254
NZ_CP013138.1	3520617	3521311	pf1_peak_236	429	.	44.9994	42.9798
NZ_CP013138.1	398694	399844	pf1_peak_20	423	.	44.3161	42.3001
NZ_CP013138.1	1391771	1392487	pf1_peak_97	423	.	44.3161	42.3001
NZ_CP013138.1	2666300	2666552	pf1_peak_164	423	.	44.3161	42.3001
NZ_CP013138.1	3114513	3114772	pf1_peak_213	402	.	42.2866	40.2852
NZ_CP013138.1	1188962	1189386	pf1_peak_80	396	.	41.617	39.6192
NZ_CP013138.1	2628832	2629179	pf1_peak_161	396	.	41.617	39.6192
NZ_CP013138.1	2846234	2846594	pf1_peak_177	389	.	40.9508	38.9599
NZ_CP013138.1	3369337	3369817	pf1_peak_220	389	.	40.9508	38.9599
NZ_CP013138.1	1433901	1434521	pf1_peak_102	383	.	40.2882	38.3014
NZ_CP013138.1	1424073	1424275	pf1_peak_101	381	.	40.1629	38.1793
NZ_CP013139.1	95311	96556	pf1_peak_273	376	.	39.629	37.6469
NZ_CP013139.1	807583	807985	pf1_peak_311	376	.	39.629	37.6469
NZ_CP013138.1	621585	622314	pf1_peak_38	375	.	39.557	37.5805
NZ_CP013138.1	1599188	1599486	pf1_peak_114	369	.	38.9734	36.9983
NZ_CP013139.1	60909	61115	pf1_peak_269	369	.	38.9734	36.9983
NZ_CP013139.1	534158	534626	pf1_peak_293	363	.	38.3214	36.3504
NZ_CP013139.1	784673	785293	pf1_peak_308	363	.	38.3214	36.3504
NZ_CP013138.1	2807246	2808125	pf1_peak_175	363	.	38.3214	36.3504
NZ_CP013139.1	58097	58402	pf1_peak_268	363	.	38.3214	36.3504
NZ_CP013138.1	2777943	2778667	pf1_peak_173	350	.	37.0283	35.0693
NZ_CP013139.1	857210	857594	pf1_peak_314	350	.	37.0283	35.0693
NZ_CP013138.1	2893776	2894990	pf1_peak_180	350	.	37.0283	35.0693
NZ_CP013139.1	556894	557688	pf1_peak_295	350	.	37.0283	35.0693
NZ_CP013138.1	1382162	1382382	pf1_peak_95	344	.	36.3872	34.4347
NZ_CP013138.1	1874727	1875405	pf1_peak_131	338	.	35.7499	33.8007
NZ_CP013138.1	3446072	3446299	pf1_peak_231	338	.	35.7499	33.8007
NZ_CP013138.1	3880386	3880832	pf1_peak_261	338	.	35.7499	33.8007
NZ_CP013138.1	619779	620060	pf1_peak_37	338	.	35.7499	33.8007
NZ_CP013138.1	779443	779800	pf1_peak_52	331	.	35.1162	33.174
NZ_CP013138.1	52628	53407	pf1_peak_2	319	.	33.8604	31.9303
NZ_CP013138.1	367591	367929	pf1_peak_17	319	.	33.8604	31.9303
NZ_CP013138.1	158784	159008	pf1_peak_8	313	.	33.2381	31.3115
NZ_CP013139.1	634703	635290	pf1_peak_300	313	.	33.2381	31.3115
NZ_CP013138.1	2900716	2901350	pf1_peak_182	309	.	32.8666	30.9464
NZ_CP013138.1	579431	579848	pf1_peak_35	306	.	32.5587	30.6428
NZ_CP013138.1	3245571	3245776	pf1_peak_218	305	.	32.428	30.5125
NZ_CP013138.1	670032	670389	pf1_peak_44	300	.	32.0054	30.0905
NZ_CP013138.1	2730301	2730539	pf1_peak_170	300	.	32.0054	30.0905
NZ_CP013138.1	3756974	3757372	pf1_peak_251	300	.	32.0054	30.0905
NZ_CP013138.1	1043239	1043750	pf1_peak_71	300	.	32.0054	30.0905
NZ_CP013138.1	3815629	3815858	pf1_peak_255	300	.	32.0054	30.0905
NZ_CP013139.1	353617	354188	pf1_peak_285	300	.	32.0054	30.0905
NZ_CP013138.1	2952010	2952342	pf1_peak_187	294	.	31.3949	29.489
NZ_CP013138.1	2960692	2961129	pf1_peak_188	288	.	30.7884	28.8864
NZ_CP013138.1	3067216	3068039	pf1_peak_205	288	.	30.7412	28.8444
NZ_CP013139.1	658940	659332	pf1_peak_302	276	.	29.5874	27.6962
NZ_CP013138.1	958746	959345	pf1_peak_68	276	.	29.5874	27.6962
NZ_CP013138.1	1009168	1009480	pf1_peak_70	271	.	28.993	27.1092
NZ_CP013138.1	3065471	3065900	pf1_peak_203	268	.	28.734	26.8541
NZ_CP013138.1	1840154	1840452	pf1_peak_125	265	.	28.4028	26.5236
NZ_CP013138.1	2724631	2725060	pf1_peak_168	265	.	28.4028	26.5236
NZ_CP013138.1	3772052	3772526	pf1_peak_253	265	.	28.4028	26.5236
NZ_CP013138.1	2723942	2724238	pf1_peak_167	259	.	27.8167	25.9447
NZ_CP013138.1	3868506	3868784	pf1_peak_259	259	.	27.8167	25.9447
NZ_CP013138.1	432220	432421	pf1_peak_24	253	.	27.2348	25.3673
NZ_CP013138.1	2792691	2792974	pf1_peak_174	253	.	27.2348	25.3673
NZ_CP013138.1	2924948	2925502	pf1_peak_186	250	.	26.9265	25.0654
NZ_CP013138.1	646218	646848	pf1_peak_40	247	.	26.6572	24.7967
NZ_CP013138.1	671062	671426	pf1_peak_45	247	.	26.6572	24.7967
NZ_CP013139.1	704273	704623	pf1_peak_304	247	.	26.6572	24.7967
NZ_CP013138.1	1587537	1587742	pf1_peak_113	242	.	26.0838	24.228
NZ_CP013138.1	1889825	1890145	pf1_peak_134	242	.	26.0838	24.228
NZ_CP013138.1	3411832	3412034	pf1_peak_230	242	.	26.0838	24.228
NZ_CP013138.1	3885191	3885397	pf1_peak_262	240	.	25.9043	24.056
NZ_CP013139.1	211031	211359	pf1_peak_280	236	.	25.5148	23.6677
NZ_CP013139.1	794055	794269	pf1_peak_309	235	.	25.3618	23.5182
NZ_CP013138.1	2846971	2847185	pf1_peak_178	231	.	24.9502	23.1076
NZ_CP013138.1	105304	105507	pf1_peak_5	231	.	24.9502	23.1076
NZ_CP013138.1	267824	268082	pf1_peak_12	231	.	24.9502	23.1076
NZ_CP013139.1	380071	380410	pf1_peak_288	231	.	24.9502	23.1076
NZ_CP013138.1	3822651	3822856	pf1_peak_256	230	.	24.914	23.0785
NZ_CP013138.1	3068204	3068863	pf1_peak_206	227	.	24.6139	22.7794
NZ_CP013138.1	2257221	2257925	pf1_peak_143	225	.	24.3899	22.5558
NZ_CP013138.1	3120210	3120770	pf1_peak_214	225	.	24.3899	22.5558
NZ_CP013138.1	720788	721270	pf1_peak_48	220	.	23.8342	22.0048
NZ_CP013138.1	3677888	3678138	pf1_peak_243	220	.	23.8342	22.0048
NZ_CP013138.1	742422	742675	pf1_peak_49	220	.	23.8342	22.0048
NZ_CP013139.1	195692	195904	pf1_peak_279	220	.	23.8342	22.0048
NZ_CP013138.1	3151037	3151237	pf1_peak_215	219	.	23.7859	21.9638
NZ_CP013138.1	62304	62600	pf1_peak_3	214	.	23.2829	21.4626
NZ_CP013138.1	3837114	3837456	pf1_peak_258	214	.	23.2829	21.4626
NZ_CP013138.1	3175992	3176451	pf1_peak_216	209	.	22.7362	20.9211
NZ_CP013138.1	229377	229878	pf1_peak_10	209	.	22.7362	20.9211
NZ_CP013138.1	419674	419879	pf1_peak_23	209	.	22.7362	20.9211
NZ_CP013138.1	1881764	1882415	pf1_peak_133	203	.	22.194	20.3873
NZ_CP013139.1	446847	447049	pf1_peak_290	203	.	22.194	20.3873
NZ_CP013138.1	793574	794030	pf1_peak_56	198	.	21.6566	19.8543
NZ_CP013138.1	1922310	1922583	pf1_peak_136	198	.	21.6566	19.8543
NZ_CP013138.1	3747435	3747883	pf1_peak_250	198	.	21.6566	19.8543
NZ_CP013138.1	3712070	3712352	pf1_peak_246	198	.	21.6566	19.8543
NZ_CP013139.1	372961	373281	pf1_peak_287	198	.	21.6566	19.8543
NZ_CP013138.1	3481172	3481461	pf1_peak_234	193	.	21.1238	19.3304
NZ_CP013138.1	489519	489741	pf1_peak_28	188	.	20.5958	18.8084
NZ_CP013138.1	1362420	1362768	pf1_peak_94	188	.	20.5958	18.8084
NZ_CP013138.1	800270	800484	pf1_peak_57	188	.	20.5958	18.8084
NZ_CP013138.1	3681025	3681489	pf1_peak_244	188	.	20.5958	18.8084
NZ_CP013138.1	3041314	3041534	pf1_peak_199	182	.	20.0726	18.2936
NZ_CP013138.1	748242	748585	pf1_peak_50	177	.	19.5542	17.7795
NZ_CP013138.1	1521895	1522097	pf1_peak_108	177	.	19.5542	17.7795
NZ_CP013138.1	2342294	2342698	pf1_peak_149	172	.	19.0407	17.2745
NZ_CP013138.1	194906	195111	pf1_peak_9	167	.	18.5322	16.7702
NZ_CP013138.1	1721202	1721402	pf1_peak_122	167	.	18.5322	16.7702
NZ_CP013138.1	2997370	2997628	pf1_peak_193	167	.	18.5322	16.7702
NZ_CP013139.1	26842	27117	pf1_peak_267	167	.	18.5322	16.7702
NZ_CP013139.1	102172	102374	pf1_peak_275	167	.	18.5322	16.7702
NZ_CP013138.1	834954	835154	pf1_peak_60	162	.	18.0287	16.2754
NZ_CP013138.1	3827014	3827715	pf1_peak_257	161	.	17.8712	16.1224
NZ_CP013138.1	1398389	1398613	pf1_peak_98	157	.	17.5303	15.7823
NZ_CP013138.1	2842783	2842988	pf1_peak_176	157	.	17.5303	15.7823
NZ_CP013138.1	3601964	3602167	pf1_peak_239	157	.	17.5303	15.7823
NZ_CP013138.1	1287261	1287545	pf1_peak_84	152	.	17.037	15.2974
NZ_CP013138.1	3779665	3779926	pf1_peak_254	152	.	17.037	15.2974
NZ_CP013139.1	319480	319858	pf1_peak_283	152	.	17.0084	15.2716
NZ_CP013139.1	297260	297838	pf1_peak_281	148	.	16.5489	14.8137
NZ_CP013138.1	1004942	1005308	pf1_peak_69	148	.	16.5489	14.8137
NZ_CP013138.1	2575353	2575606	pf1_peak_157	148	.	16.5489	14.8137
NZ_CP013139.1	657826	658026	pf1_peak_301	148	.	16.5489	14.8137
NZ_CP013138.1	1847923	1848361	pf1_peak_128	144	.	16.1577	14.4307
NZ_CP013138.1	1054482	1054682	pf1_peak_73	143	.	16.0661	14.3393
NZ_CP013138.1	2481823	2482186	pf1_peak_152	143	.	16.0661	14.3393
NZ_CP013138.1	889288	889488	pf1_peak_63	138	.	15.5886	13.8668
NZ_CP013139.1	519715	520440	pf1_peak_292	138	.	15.5886	13.8668
NZ_CP013138.1	381614	381821	pf1_peak_18	134	.	15.1165	13.4037
NZ_CP013139.1	716510	716716	pf1_peak_305	134	.	15.1165	13.4037
NZ_CP013138.1	914959	915231	pf1_peak_64	131	.	14.8319	13.1237
NZ_CP013138.1	3873723	3873946	pf1_peak_260	129	.	14.6498	12.942
NZ_CP013138.1	2901641	2902072	pf1_peak_183	129	.	14.6968	12.9889
NZ_CP013138.1	957604	957951	pf1_peak_67	124	.	14.1886	12.4901
NZ_CP013138.1	2661734	2662102	pf1_peak_163	124	.	14.1886	12.4901
NZ_CP013138.1	1841261	1841505	pf1_peak_127	120	.	13.733	12.0398
NZ_CP013138.1	2848567	2848792	pf1_peak_179	120	.	13.733	12.0398
NZ_CP013138.1	1654410	1654610	pf1_peak_119	120	.	13.733	12.0398
NZ_CP013138.1	2315111	2315311	pf1_peak_145	120	.	13.733	12.0398
NZ_CP013138.1	2466500	2466764	pf1_peak_151	120	.	13.733	12.0398
NZ_CP013139.1	885694	885938	pf1_peak_319	120	.	13.733	12.0398
NZ_CP013138.1	2725367	2725567	pf1_peak_169	115	.	13.2831	11.5992
NZ_CP013138.1	3904339	3904626	pf1_peak_265	115	.	13.2831	11.5992
NZ_CP013139.1	362414	363192	pf1_peak_286	113	.	13.0677	11.3887
NZ_CP013138.1	3072500	3072875	pf1_peak_208	112	.	12.9583	11.2795
NZ_CP013138.1	486184	486492	pf1_peak_27	111	.	12.8389	11.1604
NZ_CP013138.1	571128	571487	pf1_peak_34	111	.	12.8389	11.1604
NZ_CP013138.1	2362667	2362869	pf1_peak_150	111	.	12.8389	11.1604
NZ_CP013138.1	1082322	1082684	pf1_peak_75	111	.	12.8389	11.1604
NZ_CP013139.1	885107	885338	pf1_peak_318	111	.	12.8389	11.1604
NZ_CP013138.1	3702157	3702425	pf1_peak_245	111	.	12.7917	11.1222
NZ_CP013138.1	870732	870932	pf1_peak_62	107	.	12.4004	10.7317
NZ_CP013138.1	570377	570666	pf1_peak_33	107	.	12.3864	10.721
NZ_CP013138.1	2898739	2898940	pf1_peak_181	106	.	12.2713	10.6061
NZ_CP013138.1	416370	416816	pf1_peak_22	103	.	11.9679	10.3034
NZ_CP013138.1	657386	657751	pf1_peak_43	103	.	11.9679	10.3034
NZ_CP013138.1	2510570	2510773	pf1_peak_153	103	.	11.9679	10.3034
NZ_CP013138.1	1470887	1471126	pf1_peak_105	103	.	11.9679	10.3034
NZ_CP013138.1	2577524	2577724	pf1_peak_158	103	.	11.9679	10.3034
NZ_CP013139.1	876509	876711	pf1_peak_316	103	.	11.9679	10.3034
NZ_CP013138.1	1482553	1482753	pf1_peak_106	100	.	11.6569	10.0005
NZ_CP013138.1	1103782	1103997	pf1_peak_76	98	.	11.5413	9.88519
NZ_CP013138.1	1875983	1876185	pf1_peak_132	98	.	11.5413	9.88519
NZ_CP013138.1	3035037	3035239	pf1_peak_197	98	.	11.5413	9.88519
NZ_CP013138.1	3473356	3473568	pf1_peak_233	98	.	11.5413	9.88519
NZ_CP013138.1	395911	396543	pf1_peak_19	98	.	11.4805	9.82842
NZ_CP013138.1	1969792	1970965	pf1_peak_138	90	.	10.7064	9.06402
NZ_CP013138.1	2739280	2739480	pf1_peak_171	90	.	10.7064	9.06402
NZ_CP013138.1	1045524	1046159	pf1_peak_72	86	.	10.2981	8.66095
NZ_CP013138.1	1646854	1647357	pf1_peak_116	86	.	10.2981	8.66095
NZ_CP013138.1	1861023	1861242	pf1_peak_129	86	.	10.2981	8.66095
NZ_CP013138.1	3746090	3746377	pf1_peak_249	86	.	10.2981	8.66095
NZ_CP013138.1	1691067	1691376	pf1_peak_121	78	.	9.5006	7.87962
NZ_CP013138.1	2320239	2320440	pf1_peak_147	75	.	9.11149	7.50104
NZ_CP013138.1	3389682	3389882	pf1_peak_224	75	.	9.11149	7.50104
NZ_CP013138.1	1652909	1653265	pf1_peak_118	71	.	8.72893	7.12479
NZ_CP013138.1	1972809	1973039	pf1_peak_139	71	.	8.72893	7.12479
NZ_CP013138.1	1540921	1541175	pf1_peak_110	67	.	8.35302	6.76143
NZ_CP013138.1	1775394	1775594	pf1_peak_124	63	.	7.98387	6.39976
NZ_CP013138.1	1340378	1340579	pf1_peak_90	63	.	7.98387	6.39976
NZ_CP013138.1	3385236	3385437	pf1_peak_222	63	.	7.98387	6.39976
NZ_CP013139.1	311872	312210	pf1_peak_282	63	.	7.98387	6.39976
NZ_CP013139.1	879685	879885	pf1_peak_317	63	.	7.98387	6.39976
NZ_CP013138.1	3386572	3386789	pf1_peak_223	60	.	7.62155	6.05117
NZ_CP013138.1	2319506	2319945	pf1_peak_146	57	.	7.2662	5.70273
NZ_CP013138.1	3727294	3727641	pf1_peak_247	50	.	6.57676	5.03503
NZ_CP013138.1	755889	756191	pf1_peak_51	50	.	6.57676	5.03503
NZ_CP013138.1	471228	471665	pf1_peak_26	47	.	6.2429	4.71598
NZ_CP013138.1	1840630	1841123	pf1_peak_126	47	.	6.2429	4.71598
NZ_CP013138.1	787965	788473	pf1_peak_54	39	.	5.44223	3.94529
NZ_CP013138.1	1459299	1459625	pf1_peak_104	37	.	5.28611	3.79008
NZ_CP013138.1	1614931	1615131	pf1_peak_115	35	.	4.98252	3.50121
NZ_CP013138.1	2258537	2258847	pf1_peak_144	33	.	4.81158	3.3387
NZ_CP013138.1	64146	64349	pf12_peak_1	139	.	16.153	13.9681
NZ_CP013138.1	64555	64955	pf12_peak_2	60	.	8.02344	6.06537
NZ_CP013138.1	123878	124310	pf12_peak_3	912	.	94.1218	91.2349
NZ_CP013138.1	149449	149763	pf12_peak_4	407	.	43.322	40.7949
NZ_CP013138.1	158775	159145	pf12_peak_5	3017	.	305.178	301.726
NZ_CP013138.1	228551	228808	pf12_peak_6	407	.	43.322	40.7949
NZ_CP013138.1	243770	244115	pf12_peak_7	525	.	55.1457	52.5273
NZ_CP013138.1	293318	293925	pf12_peak_8	326	.	35.0668	32.6061
NZ_CP013138.1	313693	313932	pf12_peak_9	60	.	8.02344	6.06537
NZ_CP013138.1	319025	319721	pf12_peak_10	181	.	20.4031	18.1351
NZ_CP013138.1	332901	333156	pf12_peak_11	42	.	6.17463	4.29212
NZ_CP013138.1	359898	360099	pf12_peak_12	129	.	15.1473	12.9889
NZ_CP013138.1	414191	414409	pf12_peak_13	256	.	28.0167	25.6368
NZ_CP013138.1	450083	450589	pf12_peak_14	306	.	33.0927	30.6527
NZ_CP013138.1	487691	488227	pf12_peak_15	115	.	13.6838	11.5589
NZ_CP013138.1	513202	513641	pf12_peak_16	134	.	15.6472	13.4787
NZ_CP013138.1	524708	525617	pf12_peak_17	4402	.	443.961	440.278
NZ_CP013138.1	549090	549473	pf12_peak_18	245	.	26.9599	24.5964
NZ_CP013138.1	571129	571459	pf12_peak_19	80	.	10.0622	8.03974
NZ_CP013138.1	579439	579744	pf12_peak_20	244	.	26.7924	24.4295
NZ_CP013138.1	580203	580431	pf12_peak_21	852	.	88.1554	85.2983
NZ_CP013138.1	621807	622040	pf12_peak_22	197	.	22.0857	19.7924
NZ_CP013138.1	622989	623501	pf12_peak_23	966	.	99.5351	96.6205
NZ_CP013138.1	646147	646437	pf12_peak_24	306	.	33.0927	30.6527
NZ_CP013138.1	651357	651850	pf12_peak_25	106	.	12.7392	10.6394
NZ_CP013138.1	656825	657025	pf12_peak_26	326	.	35.0668	32.6061
NZ_CP013138.1	670101	670302	pf12_peak_27	160	.	18.2338	16.0107
NZ_CP013138.1	706286	706633	pf12_peak_28	1707	.	173.918	170.722
NZ_CP013138.1	718632	719537	pf12_peak_29	308	.	33.2734	30.8327
NZ_CP013138.1	720791	721219	pf12_peak_30	64	.	8.4165	6.44799
NZ_CP013138.1	779443	779766	pf12_peak_31	450	.	47.6518	45.0887
NZ_CP013138.1	781511	781807	pf12_peak_32	97	.	11.8202	9.74567
NZ_CP013138.1	787966	788473	pf12_peak_33	40	.	5.9004	4.03572
NZ_CP013138.1	789095	790594	pf12_peak_34	1135	.	116.556	113.544
NZ_CP013138.1	814281	815614	pf12_peak_35	767	.	79.4874	76.701
NZ_CP013138.1	815868	816160	pf12_peak_36	97	.	11.8202	9.74567
NZ_CP013138.1	819204	819581	pf12_peak_37	68	.	8.81703	6.84001
NZ_CP013138.1	827260	827686	pf12_peak_38	482	.	50.873	48.2925
NZ_CP013138.1	850670	851186	pf12_peak_39	281	.	30.5196	28.1109
NZ_CP013138.1	867266	867481	pf12_peak_40	1173	.	120.34	117.31
NZ_CP013138.1	915050	915250	pf12_peak_41	97	.	11.8202	9.74567
NZ_CP013138.1	936702	936904	pf12_peak_42	129	.	15.1473	12.9889
NZ_CP013138.1	938918	939201	pf12_peak_43	220	.	24.4001	22.0711
NZ_CP013138.1	940975	941182	pf12_peak_44	93	.	11.3706	9.30669
NZ_CP013138.1	1043498	1043741	pf12_peak_45	203	.	22.6568	20.3572
NZ_CP013138.1	1070586	1071064	pf12_peak_46	352	.	37.7561	35.2724
NZ_CP013138.1	1107194	1107562	pf12_peak_47	306	.	33.0927	30.6527
NZ_CP013138.1	1113941	1114182	pf12_peak_48	262	.	28.6357	26.249
NZ_CP013138.1	1137125	1137331	pf12_peak_49	165	.	18.768	16.5362
NZ_CP013138.1	1189153	1189353	pf12_peak_50	160	.	18.2338	16.0107
NZ_CP013138.1	1197488	1198325	pf12_peak_51	1388	.	141.966	138.862
NZ_CP013138.1	1266147	1266472	pf12_peak_52	1348	.	137.97	134.877
NZ_CP013138.1	1267309	1267951	pf12_peak_53	507	.	53.3642	50.7674
NZ_CP013138.1	1288844	1289253	pf12_peak_54	39	.	5.82911	3.96467
NZ_CP013138.1	1289806	1290036	pf12_peak_55	139	.	16.153	13.9681
NZ_CP013138.1	1296772	1297360	pf12_peak_56	144	.	16.6647	14.4725
NZ_CP013138.1	1301017	1301574	pf12_peak_57	1014	.	104.379	101.43
NZ_CP013138.1	1361455	1361962	pf12_peak_58	1192	.	122.299	119.257
NZ_CP013138.1	1391833	1392487	pf12_peak_59	197	.	22.0857	19.7924
NZ_CP013138.1	1405909	1406188	pf12_peak_60	115	.	13.6838	11.5589
NZ_CP013138.1	1406445	1406775	pf12_peak_61	64	.	8.4165	6.44799
NZ_CP013138.1	1410862	1411224	pf12_peak_62	7417	.	745.745	741.71
NZ_CP013138.1	1424064	1424275	pf12_peak_63	2715	.	274.943	271.581
NZ_CP013138.1	1424505	1424706	pf12_peak_64	373	.	39.8147	37.3174
NZ_CP013138.1	1433942	1434180	pf12_peak_65	106	.	12.7392	10.6394
NZ_CP013138.1	1442045	1442300	pf12_peak_66	139	.	16.153	13.9681
NZ_CP013138.1	1442647	1442999	pf12_peak_67	238	.	26.1872	23.8318
NZ_CP013138.1	1444142	1445220	pf12_peak_68	3599	.	363.54	359.99
NZ_CP013138.1	1458284	1458673	pf12_peak_69	186	.	20.9588	18.6841
NZ_CP013138.1	1472026	1472264	pf12_peak_70	548	.	57.4582	54.8233
NZ_CP013138.1	1493405	1493767	pf12_peak_71	171	.	19.42	17.1746
NZ_CP013138.1	1506676	1507671	pf12_peak_72	226	.	24.991	22.65
NZ_CP013138.1	1542799	1543248	pf12_peak_73	449	.	47.537	44.9792
NZ_CP013138.1	1567501	1567775	pf12_peak_74	366	.	39.1246	36.6306
NZ_CP013138.1	1586381	1586928	pf12_peak_75	603	.	62.986	60.314
NZ_CP013138.1	1655240	1655644	pf12_peak_76	844	.	87.2772	84.4255
NZ_CP013138.1	1840152	1840451	pf12_peak_77	125	.	14.6534	12.5123
NZ_CP013138.1	1841261	1841461	pf12_peak_78	84	.	10.4915	8.45832
NZ_CP013138.1	1890550	1890857	pf12_peak_79	602	.	62.9641	60.2922
NZ_CP013138.1	1932988	1933212	pf12_peak_80	154	.	17.7051	15.4899
NZ_CP013138.1	2008073	2008494	pf12_peak_81	897	.	92.5841	89.7033
NZ_CP013138.1	2115201	2115507	pf12_peak_82	587	.	61.3756	58.7099
NZ_CP013138.1	2128346	2129057	pf12_peak_83	1060	.	109.019	106.054
NZ_CP013138.1	2129334	2129632	pf12_peak_84	139	.	16.153	13.9681
NZ_CP013138.1	2217023	2217295	pf12_peak_85	244	.	26.7924	24.4295
NZ_CP013138.1	2235337	2235636	pf12_peak_86	60	.	8.02344	6.06537
NZ_CP013138.1	2258305	2258895	pf12_peak_87	84	.	10.4915	8.45832
NZ_CP013138.1	2336988	2337371	pf12_peak_88	683	.	71.0845	68.357
NZ_CP013138.1	2342295	2342730	pf12_peak_89	332	.	35.7331	33.2661
NZ_CP013138.1	2548213	2548983	pf12_peak_90	1524	.	155.629	152.482
NZ_CP013138.1	2569346	2569698	pf12_peak_91	603	.	63.0625	60.3904
NZ_CP013138.1	2573533	2573875	pf12_peak_92	149	.	17.1821	14.982
NZ_CP013138.1	2574088	2574310	pf12_peak_93	144	.	16.6647	14.4725
NZ_CP013138.1	2579050	2579401	pf12_peak_94	977	.	100.708	97.784
NZ_CP013138.1	2604567	2604850	pf12_peak_95	5896	.	593.528	589.693
NZ_CP013138.1	2608665	2609319	pf12_peak_96	2974	.	300.913	297.474
NZ_CP013138.1	2628968	2629169	pf12_peak_97	144	.	16.6647	14.4725
NZ_CP013138.1	2651708	2651927	pf12_peak_98	154	.	17.7051	15.4899
NZ_CP013138.1	2652663	2652863	pf12_peak_99	101	.	12.2765	10.1927
NZ_CP013138.1	2702131	2702337	pf12_peak_100	758	.	78.6349	75.854
NZ_CP013138.1	2702826	2703040	pf12_peak_101	209	.	23.233	20.925
NZ_CP013138.1	2748650	2748891	pf12_peak_102	93	.	11.3706	9.30669
NZ_CP013138.1	2777958	2778574	pf12_peak_103	134	.	15.6472	13.4787
NZ_CP013138.1	2839721	2839961	pf12_peak_104	386	.	41.2063	38.6958
NZ_CP013138.1	2857184	2857609	pf12_peak_105	92	.	11.2638	9.21774
NZ_CP013138.1	2895850	2896245	pf12_peak_106	53	.	7.26023	5.33211
NZ_CP013138.1	2900747	2902088	pf12_peak_107	113	.	13.4723	11.3625
NZ_CP013138.1	2915808	2916059	pf12_peak_108	203	.	22.6568	20.3572
NZ_CP013138.1	2918790	2919072	pf12_peak_109	287	.	31.1565	28.7415
NZ_CP013138.1	2924942	2925531	pf12_peak_110	352	.	37.7561	35.2724
NZ_CP013138.1	2952043	2952857	pf12_peak_111	293	.	31.7976	29.3722
NZ_CP013138.1	2960733	2961022	pf12_peak_112	88	.	10.9276	8.88282
NZ_CP013138.1	2961467	2961797	pf12_peak_113	414	.	44.0346	41.4978
NZ_CP013138.1	2963757	2964131	pf12_peak_114	429	.	45.4707	42.9234
NZ_CP013138.1	3002797	3003072	pf12_peak_115	809	.	83.7893	80.9632
NZ_CP013138.1	3028841	3029574	pf12_peak_116	64	.	8.42029	6.45174
NZ_CP013138.1	3029861	3030640	pf12_peak_117	1438	.	147.003	143.879
NZ_CP013138.1	3040176	3040617	pf12_peak_118	339	.	36.4034	33.928
NZ_CP013138.1	3045502	3047467	pf12_peak_119	968	.	99.7956	96.8752
NZ_CP013138.1	3050179	3050510	pf12_peak_120	838	.	86.7073	83.8617
NZ_CP013138.1	3057959	3058987	pf12_peak_121	249	.	27.3141	24.9499
NZ_CP013138.1	3061588	3062087	pf12_peak_122	170	.	19.3076	17.0629
NZ_CP013138.1	3062251	3062531	pf12_peak_123	72	.	9.2249	7.23081
NZ_CP013138.1	3062814	3063090	pf12_peak_124	192	.	21.5197	19.2376
NZ_CP013138.1	3065661	3065929	pf12_peak_125	273	.	29.7532	27.3588
NZ_CP013138.1	3066102	3066905	pf12_peak_126	1171	.	120.142	117.114
NZ_CP013138.1	3067215	3067878	pf12_peak_127	129	.	15.149	12.9901
NZ_CP013138.1	3069085	3070050	pf12_peak_128	788	.	81.6739	78.8724
NZ_CP013138.1	3073600	3074084	pf12_peak_129	294	.	31.8724	29.4462
NZ_CP013138.1	3083913	3084266	pf12_peak_130	339	.	36.4034	33.928
NZ_CP013138.1	3085777	3086182	pf12_peak_131	707	.	73.4751	70.7364
NZ_CP013138.1	3088202	3088504	pf12_peak_132	192	.	21.5197	19.2376
NZ_CP013138.1	3223895	3224168	pf12_peak_133	25043	.	2508.61	2504.33
NZ_CP013138.1	3245512	3245777	pf12_peak_134	801	.	82.9237	80.1038
NZ_CP013138.1	3246575	3246775	pf12_peak_135	60	.	8.02344	6.06537
NZ_CP013138.1	3382777	3383040	pf12_peak_136	256	.	28.0167	25.6368
NZ_CP013138.1	3384351	3384614	pf12_peak_137	256	.	28.0167	25.6368
NZ_CP013138.1	3400468	3400884	pf12_peak_138	1116	.	114.659	111.662
NZ_CP013138.1	3407619	3407825	pf12_peak_139	1231	.	126.169	123.113
NZ_CP013138.1	3455357	3455557	pf12_peak_140	97	.	11.8202	9.74567
NZ_CP013138.1	3491364	3491824	pf12_peak_141	134	.	15.6472	13.4787
NZ_CP013138.1	3534466	3534735	pf12_peak_142	115	.	13.6838	11.5589
NZ_CP013138.1	3565413	3565807	pf12_peak_143	244	.	26.7924	24.4295
NZ_CP013138.1	3566754	3567033	pf12_peak_144	226	.	24.991	22.65
NZ_CP013138.1	3567720	3568397	pf12_peak_145	287	.	31.1565	28.7415
NZ_CP013138.1	3611252	3611504	pf12_peak_146	134	.	15.6472	13.4787
NZ_CP013138.1	3634713	3635652	pf12_peak_147	2741	.	277.528	274.163
NZ_CP013138.1	3661041	3661448	pf12_peak_148	130458	.	13050.8	13045.9
NZ_CP013138.1	3700904	3701145	pf12_peak_149	3139	.	317.442	313.958
NZ_CP013138.1	3734807	3735072	pf12_peak_150	154	.	17.7051	15.4899
NZ_CP013138.1	3758879	3759169	pf12_peak_151	274	.	29.8872	27.4837
NZ_CP013138.1	3764409	3764609	pf12_peak_152	142	.	16.4339	14.248
NZ_CP013138.1	3822641	3822857	pf12_peak_153	455	.	48.1486	45.5839
NZ_CP013138.1	3827515	3827760	pf12_peak_154	667	.	69.4373	66.72
NZ_CP013138.1	3885141	3885401	pf12_peak_155	691	.	71.9124	69.1784
NZ_CP013138.1	3893476	3893684	pf12_peak_156	170	.	19.3076	17.0629
NZ_CP013138.1	3896870	3897710	pf12_peak_157	1009	.	103.928	100.988
NZ_CP013138.1	3921712	3921944	pf12_peak_158	3808	.	384.379	380.817
NZ_CP013139.1	23885	24840	pf12_peak_159	1233	.	126.418	123.361
NZ_CP013139.1	61855	62191	pf12_peak_160	826	.	85.5281	82.6883
NZ_CP013139.1	62551	62753	pf12_peak_161	64	.	8.4165	6.44799
NZ_CP013139.1	181900	182455	pf12_peak_162	149	.	17.1821	14.982
NZ_CP013139.1	183608	184123	pf12_peak_163	4442	.	447.944	444.253
NZ_CP013139.1	211017	211237	pf12_peak_164	160	.	18.2338	16.0107
NZ_CP013139.1	213500	214039	pf12_peak_165	386	.	41.2063	38.6958
NZ_CP013139.1	319472	319859	pf12_peak_166	76	.	9.68236	7.67855
NZ_CP013139.1	329089	329299	pf12_peak_167	129	.	15.1473	12.9889
NZ_CP013139.1	362483	363011	pf12_peak_168	26	.	4.46013	2.6781
NZ_CP013139.1	379570	379772	pf12_peak_169	197	.	22.0857	19.7924
NZ_CP013139.1	380073	380431	pf12_peak_170	76	.	9.64001	7.63634
NZ_CP013139.1	413273	413954	pf12_peak_171	510	.	53.6202	51.0156
NZ_CP013139.1	439474	439792	pf12_peak_172	50	.	6.94482	5.0373
NZ_CP013139.1	440161	440432	pf12_peak_173	93	.	11.3706	9.30669
NZ_CP013139.1	542273	542935	pf12_peak_174	2279	.	231.242	227.94
NZ_CP013139.1	609740	609971	pf12_peak_175	101	.	12.2765	10.1927
NZ_CP013139.1	633578	634022	pf12_peak_176	571	.	59.7993	57.1451
NZ_CP013139.1	684792	685014	pf12_peak_177	306	.	33.0927	30.6527
NZ_CP013139.1	752607	752810	pf12_peak_178	106	.	12.7392	10.6394
NZ_CP013139.1	794030	794288	pf12_peak_179	357	.	38.2308	35.7453
NZ_CP013139.1	795687	795997	pf12_peak_180	12356	.	1239.82	1235.68
NZ_CP013139.1	807565	807959	pf12_peak_181	250	.	27.4023	25.0329
NZ_CP013139.1	823730	823982	pf12_peak_182	852	.	88.1554	85.2983
NZ_CP013139.1	875579	875871	pf12_peak_183	56	.	7.63797	5.69787
NZ_CP013138.1	64144	64381	pf123_peak_1	522	.	54.7778	52.2094
NZ_CP013138.1	71674	71878	pf123_peak_2	443	.	46.8702	44.357
NZ_CP013138.1	149400	149795	pf123_peak_3	453	.	47.9165	45.3931
NZ_CP013138.1	158781	158998	pf123_peak_4	162	.	18.5088	16.2704
NZ_CP013138.1	217889	218494	pf123_peak_5	268	.	29.1638	26.8047
NZ_CP013138.1	243688	244149	pf123_peak_6	2692	.	272.516	269.248
NZ_CP013138.1	293317	293848	pf123_peak_7	293	.	31.7604	29.3721
NZ_CP013138.1	313694	313951	pf123_peak_8	64	.	8.44658	6.40946
NZ_CP013138.1	319095	319455	pf123_peak_9	77	.	9.77056	7.7006
NZ_CP013138.1	330240	330440	pf123_peak_10	72	.	9.27416	7.21919
NZ_CP013138.1	359898	360103	pf123_peak_11	219	.	24.2317	21.9241
NZ_CP013138.1	398778	399266	pf123_peak_12	98	.	11.9329	9.80916
NZ_CP013138.1	414111	414393	pf123_peak_13	224	.	24.7467	22.4381
NZ_CP013138.1	450189	450590	pf123_peak_14	274	.	29.8152	27.4435
NZ_CP013138.1	524695	525636	pf123_peak_15	7151	.	719.127	715.176
NZ_CP013138.1	549077	549473	pf123_peak_16	338	.	36.299	33.8685
NZ_CP013138.1	571126	571491	pf123_peak_17	180	.	20.3158	18.0563
NZ_CP013138.1	580206	580431	pf123_peak_18	1019	.	104.824	101.992
NZ_CP013138.1	616923	617166	pf123_peak_19	141	.	16.375	14.1685
NZ_CP013138.1	706400	706633	pf123_peak_20	2043	.	207.445	204.312
NZ_CP013138.1	718578	719557	pf123_peak_21	614	.	64.067	61.4433
NZ_CP013138.1	720853	721220	pf123_peak_22	49	.	6.88546	4.90065
NZ_CP013138.1	779460	779741	pf123_peak_23	225	.	24.8327	22.5172
NZ_CP013138.1	781510	781762	pf123_peak_24	168	.	19.0567	16.8085
NZ_CP013138.1	789987	790404	pf123_peak_25	353	.	37.8302	35.3817
NZ_CP013138.1	793715	793933	pf123_peak_26	157	.	17.9667	15.7346
NZ_CP013138.1	814320	815630	pf123_peak_27	1191	.	122.074	119.182
NZ_CP013138.1	827258	827622	pf123_peak_28	673	.	70.0454	67.3924
NZ_CP013138.1	833875	834138	pf123_peak_29	353	.	37.8302	35.3817
NZ_CP013138.1	850856	851185	pf123_peak_30	173	.	19.6101	17.3563
NZ_CP013138.1	936704	936904	pf123_peak_31	107	.	12.8749	10.7319
NZ_CP013138.1	938845	939372	pf123_peak_32	553	.	57.9154	55.3252
NZ_CP013138.1	1070572	1070932	pf123_peak_33	468	.	49.4168	46.8842
NZ_CP013138.1	1107180	1107552	pf123_peak_34	243	.	26.6653	24.3311
NZ_CP013138.1	1113928	1114150	pf123_peak_35	424	.	44.9591	42.4567
NZ_CP013138.1	1189146	1189354	pf123_peak_36	300	.	32.4177	30.0224
NZ_CP013138.1	1197416	1198325	pf123_peak_37	1682	.	171.275	168.254
NZ_CP013138.1	1230108	1230343	pf123_peak_38	545	.	57.126	54.5397
NZ_CP013138.1	1266148	1266472	pf123_peak_39	1888	.	191.887	188.804
NZ_CP013138.1	1267297	1267979	pf123_peak_40	982	.	101.113	98.2999
NZ_CP013138.1	1288840	1289219	pf123_peak_41	131	.	15.3437	13.1555
NZ_CP013138.1	1289750	1290110	pf123_peak_42	237	.	26.0495	23.7219
NZ_CP013138.1	1292162	1292364	pf123_peak_43	213	.	23.6357	21.3338
NZ_CP013138.1	1295680	1296349	pf123_peak_44	89	.	11.0183	8.91589
NZ_CP013138.1	1296744	1297278	pf123_peak_45	107	.	12.8749	10.7319
NZ_CP013138.1	1301093	1301467	pf123_peak_46	568	.	59.5037	56.8988
NZ_CP013138.1	1315041	1315446	pf123_peak_47	326	.	35.0902	32.6716
NZ_CP013138.1	1343456	1343656	pf123_peak_48	116	.	13.8432	11.6798
NZ_CP013138.1	1361365	1361993	pf123_peak_49	2316	.	234.8	231.601
NZ_CP013138.1	1410864	1411221	pf123_peak_50	7616	.	765.663	761.649
NZ_CP013138.1	1424066	1424275	pf123_peak_51	2064	.	209.605	206.468
NZ_CP013138.1	1442055	1442334	pf123_peak_52	157	.	17.9667	15.7346
NZ_CP013138.1	1444141	1445232	pf123_peak_53	4597	.	463.365	459.791
NZ_CP013138.1	1482699	1482961	pf123_peak_54	627	.	65.412	62.7799
NZ_CP013138.1	1506630	1507190	pf123_peak_55	742	.	76.9196	74.2348
NZ_CP013138.1	1507474	1507770	pf123_peak_56	52	.	7.26365	5.2677
NZ_CP013138.1	1529185	1529410	pf123_peak_57	768	.	79.5114	76.8015
NZ_CP013138.1	1542803	1543111	pf123_peak_58	757	.	78.4039	75.7076
NZ_CP013138.1	1586306	1586930	pf123_peak_59	540	.	56.6527	54.0735
NZ_CP013138.1	1587541	1587771	pf123_peak_60	207	.	23.0449	20.7509
NZ_CP013138.1	1655245	1655644	pf123_peak_61	742	.	76.9196	74.2348
NZ_CP013138.1	1691066	1691342	pf123_peak_62	168	.	19.0567	16.8085
NZ_CP013138.1	1724917	1725208	pf123_peak_63	157	.	17.9667	15.7346
NZ_CP013138.1	1840252	1840454	pf123_peak_64	237	.	26.0495	23.7219
NZ_CP013138.1	1841257	1841498	pf123_peak_65	80	.	10.1317	8.05265
NZ_CP013138.1	1873623	1873866	pf123_peak_66	131	.	15.3437	13.1555
NZ_CP013138.1	1890409	1890858	pf123_peak_67	1066	.	109.543	106.691
NZ_CP013138.1	1932963	1933219	pf123_peak_68	641	.	66.8067	64.1674
NZ_CP013138.1	2008071	2008529	pf123_peak_69	1370	.	140.008	137.07
NZ_CP013138.1	2128453	2129036	pf123_peak_70	514	.	54.0017	51.437
NZ_CP013138.1	2217023	2217296	pf123_peak_71	237	.	26.0495	23.7219
NZ_CP013138.1	2336985	2337424	pf123_peak_72	1201	.	123.053	120.159
NZ_CP013138.1	2548205	2549146	pf123_peak_73	5244	.	528.114	524.447
NZ_CP013138.1	2555456	2555861	pf123_peak_74	116	.	13.8432	11.6798
NZ_CP013138.1	2569294	2569710	pf123_peak_75	2645	.	267.769	264.512
NZ_CP013138.1	2608668	2609336	pf123_peak_76	3636	.	367.101	363.662
NZ_CP013138.1	2628970	2629170	pf123_peak_77	121	.	14.3371	12.1678
NZ_CP013138.1	2702826	2703046	pf123_peak_78	268	.	29.1759	26.8087
NZ_CP013138.1	2748620	2748873	pf123_peak_79	146	.	16.8997	14.6861
NZ_CP013138.1	2777955	2778538	pf123_peak_80	300	.	32.4177	30.0224
NZ_CP013138.1	2921648	2921848	pf123_peak_81	126	.	14.8373	12.6612
NZ_CP013138.1	2924940	2925505	pf123_peak_82	144	.	16.6263	14.4189
NZ_CP013138.1	2952010	2952437	pf123_peak_83	609	.	63.53	60.9072
NZ_CP013138.1	2960735	2960935	pf123_peak_84	76	.	9.69925	7.62949
NZ_CP013138.1	2961462	2962018	pf123_peak_85	927	.	95.5603	92.7682
NZ_CP013138.1	2963759	2964498	pf123_peak_86	855	.	88.3247	85.5673
NZ_CP013138.1	3002752	3003076	pf123_peak_87	1725	.	175.564	172.528
NZ_CP013138.1	3021851	3022144	pf123_peak_88	107	.	12.8749	10.7319
NZ_CP013138.1	3029854	3030597	pf123_peak_89	545	.	57.126	54.5397
NZ_CP013138.1	3040222	3040460	pf123_peak_90	237	.	26.0495	23.7219
NZ_CP013138.1	3045403	3046752	pf123_peak_91	2692	.	272.516	269.248
NZ_CP013138.1	3046890	3047391	pf123_peak_92	225	.	24.8327	22.5172
NZ_CP013138.1	3050196	3050499	pf123_peak_93	529	.	55.5572	52.9814
NZ_CP013138.1	3052123	3052615	pf123_peak_94	131	.	15.3437	13.1555
NZ_CP013138.1	3057955	3058971	pf123_peak_95	91	.	11.239	9.13577
NZ_CP013138.1	3061510	3062087	pf123_peak_96	195	.	21.8787	19.5946
NZ_CP013138.1	3065661	3066905	pf123_peak_97	1562	.	159.256	156.272
NZ_CP013138.1	3067215	3068408	pf123_peak_98	576	.	60.3027	57.6951
NZ_CP013138.1	3069672	3070050	pf123_peak_99	864	.	89.2571	86.4976
NZ_CP013138.1	3073795	3074084	pf123_peak_100	280	.	30.4591	28.083
NZ_CP013138.1	3083962	3084265	pf123_peak_101	157	.	17.9667	15.7346
NZ_CP013138.1	3085860	3086182	pf123_peak_102	794	.	82.1276	79.4018
NZ_CP013138.1	3223890	3224193	pf123_peak_103	38420	.	3848.11	3842.03
NZ_CP013138.1	3342097	3342478	pf123_peak_104	402	.	42.7799	40.293
NZ_CP013138.1	3382776	3383058	pf123_peak_105	346	.	37.139	34.6991
NZ_CP013138.1	3384083	3384506	pf123_peak_106	98	.	11.9329	9.80916
NZ_CP013138.1	3400571	3400771	pf123_peak_107	121	.	14.3371	12.1678
NZ_CP013138.1	3407619	3407831	pf123_peak_108	1640	.	167.013	164.001
NZ_CP013138.1	3468104	3468311	pf123_peak_109	141	.	16.375	14.1685
NZ_CP013138.1	3565410	3565860	pf123_peak_110	424	.	44.9591	42.4567
NZ_CP013138.1	3566754	3567032	pf123_peak_111	195	.	21.8787	19.5946
NZ_CP013138.1	3567718	3568458	pf123_peak_112	992	.	102.02	99.201
NZ_CP013138.1	3601963	3602180	pf123_peak_113	141	.	16.375	14.1685
NZ_CP013138.1	3634709	3635651	pf123_peak_114	4425	.	446.08	442.52
NZ_CP013138.1	3647311	3647511	pf123_peak_115	28	.	4.79611	2.89359
NZ_CP013138.1	3659052	3659320	pf123_peak_116	141	.	16.375	14.1685
NZ_CP013138.1	3700897	3701173	pf123_peak_117	5760	.	579.743	576.033
NZ_CP013138.1	3734753	3735090	pf123_peak_118	306	.	33.0793	30.68
NZ_CP013138.1	3758847	3759175	pf123_peak_119	811	.	83.8851	81.1501
NZ_CP013138.1	3763863	3764155	pf123_peak_120	64	.	8.52629	6.48869
NZ_CP013138.1	3764410	3764611	pf123_peak_121	234	.	25.7566	23.437
NZ_CP013138.1	3827173	3827391	pf123_peak_122	162	.	18.5088	16.2704
NZ_CP013138.1	3897079	3897563	pf123_peak_123	76	.	9.69925	7.62949
NZ_CP013138.1	3921669	3921996	pf123_peak_124	9940	.	998.42	994.098
NZ_CP013139.1	24425	24808	pf123_peak_125	1441	.	147.156	144.196
NZ_CP013139.1	61880	62153	pf123_peak_126	201	.	22.4592	20.1696
NZ_CP013139.1	102172	102372	pf123_peak_127	168	.	19.0567	16.8085
NZ_CP013139.1	183598	184123	pf123_peak_128	3331	.	336.528	333.134
NZ_CP013139.1	319454	319876	pf123_peak_129	199	.	22.2136	19.9286
NZ_CP013139.1	380073	380331	pf123_peak_130	89	.	11.0183	8.91589
NZ_CP013139.1	439242	439666	pf123_peak_131	84	.	10.5714	8.47717
NZ_CP013139.1	440167	440430	pf123_peak_132	64	.	8.44658	6.40946
NZ_CP013139.1	542312	542672	pf123_peak_133	72	.	9.27416	7.21919
NZ_CP013139.1	557231	557569	pf123_peak_134	146	.	16.8997	14.6861
NZ_CP013139.1	599125	599358	pf123_peak_135	346	.	37.139	34.6991
NZ_CP013139.1	600669	600869	pf123_peak_136	184	.	20.7336	18.4645
NZ_CP013139.1	609372	609576	pf123_peak_137	84	.	10.5714	8.47717
NZ_CP013139.1	633578	634029	pf123_peak_138	927	.	95.5603	92.7682
NZ_CP013139.1	634707	634931	pf123_peak_139	213	.	23.6357	21.3338
NZ_CP013139.1	684701	685044	pf123_peak_140	1162	.	119.15	116.266
NZ_CP013139.1	752594	752853	pf123_peak_141	184	.	20.7336	18.4645
NZ_CP013139.1	795685	795997	pf123_peak_142	13302	.	1334.95	1330.23
NZ_CP013139.1	807525	807984	pf123_peak_143	666	.	69.2958	66.6437
NZ_CP013139.1	823740	823978	pf123_peak_144	461	.	48.6648	46.137
NZ_CP013139.1	875576	875847	pf123_peak_145	68	.	8.85656	6.81149
