# Supplementary material for: Dynamic and intricate regulation by the Csr sRNAs in the Arctic Pseudoalteromonas fuliginea
Source: Commun Biol. 2025 Mar 5;8:369. doi: 10.1038/s42003-025-07780-y (PMC11882849; doi:10.1038/s42003-025-07780-y)
Supplement: Supplementary file 5 — Supplementary Data 3 [file 42003_2025_7780_MOESM5_ESM.xlsx]

## Sheet: mRNA targets
Supplementary Data 3. The mRNA targets detected by RIP-Seq and their KEGG enrichment analysis.
Locus_tag	Gene ID	Description	WT	ΔPf1	ΔPf12	ΔPf123	KO_id	KO_name	KO_description	Pathways
D172_RS00065	def	peptide deformylase	×	×	×	√	K01462	def	peptide deformylase [EC:3.5.1.88]
D172_RS00085		calmodulin	√	√	√	×
D172_RS00090		calmodulin	√	√	√	×
D172_RS00095		calmodulin-like protein	√	√	√	×
D172_RS00120	slt	transglycosylase SLT domain-containing protein	√	×	×	×	K08309	slt	soluble lytic murein transglycosylase [EC:4.2.2.-]
D172_RS00160	gyrB	DNA topoisomerase (ATP-hydrolyzing) subunit B	×	√	×	×	K02470	gyrB	DNA gyrase subunit B [EC:5.99.1.3]
D172_RS00235	atpB	F0F1 ATP synthase subunit A	√	√	×	×	K02108	atpB	F-type H+-transporting ATPase subunit a	map00195(Photosynthesis); map00190(Oxidative phosphorylation)
D172_RS00240	atpE	F0F1 ATP synthase subunit C	√	√	×	×	K02110	atpE	F-type H+-transporting ATPase subunit c	map00195(Photosynthesis); map00190(Oxidative phosphorylation)
D172_RS00245	atpF	F0F1 ATP synthase subunit B	√	√	×	×	K02109	atpF	F-type H+-transporting ATPase subunit b	map00195(Photosynthesis); map00190(Oxidative phosphorylation)
D172_RS00250	atpH	F0F1 ATP synthase subunit delta	√	×	×	×	K02113	atpH	F-type H+-transporting ATPase subunit delta	map00195(Photosynthesis); map00190(Oxidative phosphorylation)
D172_RS00255	atpA	F0F1 ATP synthase subunit alpha	√	×	×	×	K02111	atpA	F-type H+-transporting ATPase subunit alpha [EC:3.6.3.14]	map00195(Photosynthesis); map00190(Oxidative phosphorylation)
D172_RS00260	atpG	F0F1 ATP synthase subunit gamma	√	×	×	×	K02115	atpG	F-type H+-transporting ATPase subunit gamma	map00195(Photosynthesis); map00190(Oxidative phosphorylation)
D172_RS00280	glmU	UDP-N-acetylglucosamine diphosphorylase/glucosamine-1-phosphate N-acetyltransferase	√	√	×	×	K04042	glmU	bifunctional UDP-N-acetylglucosamine pyrophosphorylase / Glucosamine-1-phosphate N-acetyltransferase [EC:2.7.7.23 2.3.1.157]	map00520(Amino sugar and nucleotide sugar metabolism)
D172_RS00285		hypothetical protein	√	√	×	×
D172_RS00295		IS481 family transposase	√	√	√	√
D172_RS00325			√	√	×	√
D172_RS00425		DEAD/DEAH box helicase	√	√	√	×
D172_RS00430		hypothetical protein	√	×	√	×
D172_RS00455	cspA	cold-shock protein	√	×	×	×	K03704	cspA	cold shock protein (beta-ribbon, CspA family)
D172_RS00495		hypothetical protein	√	√	√	×
D172_RS00585		cytochrome c	√	√	√	√
D172_RS00590		DUF2721 domain-containing protein	×	√	×	×
D172_RS00615		hypothetical protein	√	√	√	√
D172_RS00625		DUF4870 domain-containing protein	√	√	×	×	K09940	0	uncharacterized protein
D172_RS00765	cyaY	iron donor protein CyaY	×	√	×	×	K06202	cyaY	CyaY protein
D172_RS00770		carboxylesterase	×	√	×	×	K06999	0	phospholipase/carboxylesterase
D172_RS00780	hemC	hydroxymethylbilane synthase	×	√	×	×	K01749	hemC	hydroxymethylbilane synthase [EC:2.5.1.61]	map00860(Porphyrin and chlorophyll metabolism)
D172_RS00795		response regulator	√	√	×	√
D172_RS00860		response regulator	×	√	×	×
D172_RS00885			×	×	×	√
D172_RS00890			×	×	×	√
D172_RS00915		hypothetical protein	×	×	√	×
D172_RS00925	dut	dUTP diphosphatase	√	√	√	×	K01520	dut	dUTP pyrophosphatase [EC:3.6.1.23]	map00240(Pyrimidine metabolism)
D172_RS00930	mutT	NUDIX hydrolase	√	√	×	×	K03574	mutT	8-oxo-dGTP diphosphatase [EC:3.6.1.55]
D172_RS01000		EAL domain-containing protein	√	√	√	√
D172_RS01010	cheV	chemotaxis protein CheV	×	√	√	√	K03415	cheV	two-component system, chemotaxis family, chemotaxis protein CheV	map02030(Bacterial chemotaxis); map02020(Two-component system)
D172_RS01025	tesB	acyl-CoA thioesterase II	×	×	√	×	K10805	tesB	acyl-CoA thioesterase II [EC:3.1.2.-]	map01040(Biosynthesis of unsaturated fatty acids)
D172_RS01095		endonuclease I	×	√	×	√
D172_RS01120	acnA	aconitate hydratase AcnA	√	√	×	×	K01681	acnA	aconitate hydratase [EC:4.2.1.3]	map00020(Citrate cycle (TCA cycle)); map00630(Glyoxylate and dicarboxylate metabolism); map00720(Carbon fixation pathways in prokaryotes)
D172_RS01125	ybcJ	RNA-binding S4 domain-containing protein	×	√	×	×	K14761	ybcJ	ribosome-associated protein
D172_RS01160	glnA	glutamate--ammonia ligase	√	×	×	×	K01915	glnA	glutamine synthetase [EC:6.3.1.2]	map00630(Glyoxylate and dicarboxylate metabolism); map00220(Arginine biosynthesis); map00910(Nitrogen metabolism); map02020(Two-component system); map00250(Alanine, aspartate and glutamate metabolism); map04727(GABAergic synapse); map04724(Glutamatergic synapse)
D172_RS01195		virulence factor BrkB family protein	√	√	×	×	K07058	0	membrane protein
D172_RS01200	dtd	D-tyrosyl-tRNA(Tyr) deacylase	√	√	×	×	K07560	dtd	D-aminoacyl-tRNA deacylase [EC:3.1.1.96]
D172_RS01210		GNAT family N-acetyltransferase	√	√	√	√
D172_RS01250		OmpA family protein	√	√	√	√	K03286	0	OmpA-OmpF porin, OOP family
D172_RS01315	galM	galactose mutarotase	×	×	√	√	K01785	galM	aldose 1-epimerase [EC:5.1.3.3]	map00010(Glycolysis / Gluconeogenesis); map00052(Galactose metabolism)
D172_RS01320		TonB-dependent receptor	×	×	√	√
D172_RS01340	galA	alpha-galactosidase	×	×	√	√	K07407	galA	alpha-galactosidase [EC:3.2.1.22]	map00600(Sphingolipid metabolism); map00603(Glycosphingolipid biosynthesis - globo and isoglobo series); map00561(Glycerolipid metabolism); map00052(Galactose metabolism)
D172_RS01360	glpA	glycerol-3-phosphate dehydrogenase	×	×	√	√	K00111	glpA	glycerol-3-phosphate dehydrogenase [EC:1.1.5.3]	map00564(Glycerophospholipid metabolism)
D172_RS01365	glpK	glycerol kinase GlpK	×	×	√	√	K00864	glpK	glycerol kinase [EC:2.7.1.30]	map04626(Plant-pathogen interaction); map00561(Glycerolipid metabolism); map03320(PPAR signaling pathway)
D172_RS01380		galactokinase	×	×	√	√
D172_RS01385	galT	UDP-glucose--hexose-1-phosphate uridylyltransferase	×	×	√	×	K00965	galT	UDPglucose--hexose-1-phosphate uridylyltransferase [EC:2.7.7.12]	map00520(Amino sugar and nucleotide sugar metabolism); map04917(Prolactin signaling pathway); map00052(Galactose metabolism)
D172_RS01390		UDP-glucose 4-epimerase GalE	×	×	√	×
D172_RS01480	nemA	alkene reductase	√	√	√	√	K10680	nemA	N-ethylmaleimide reductase [EC:1.-.-.-]	map00633(Nitrotoluene degradation)
D172_RS01485		EamA family transporter	√	√	√	√
D172_RS01490	upp	uracil phosphoribosyltransferase	×	√	×	×	K00761	upp	uracil phosphoribosyltransferase [EC:2.4.2.9]	map00240(Pyrimidine metabolism)
D172_RS01495		phosphoribosylanthranilate isomerase	×	√	√	√
D172_RS01535	cysQ	3'(2')%2C5'-bisphosphate nucleotidase CysQ	√	√	×	√	K01082	cysQ	3'(2'), 5'-bisphosphate nucleotidase [EC:3.1.3.7]	map00920(Sulfur metabolism)
D172_RS01540	cysC	adenylyl-sulfate kinase	√	√	×	√	K00860	cysC	adenylylsulfate kinase [EC:2.7.1.25]	map00230(Purine metabolism); map00920(Sulfur metabolism)
D172_RS01590	secE	preprotein translocase subunit SecE	√	√	×	×	K03073	secE	preprotein translocase subunit SecE	map02024(Quorum sensing); map03070(Bacterial secretion system); map03060(Protein export)
D172_RS01615	rplL	50S ribosomal protein L7/L12	√	×	×	×	K02935	rplL	large subunit ribosomal protein L7/L12	map03010(Ribosome)
D172_RS01620	rpoB	DNA-directed RNA polymerase subunit beta	√	√	×	×	K03043	rpoB	DNA-directed RNA polymerase subunit beta [EC:2.7.7.6]	map00240(Pyrimidine metabolism); map03020(RNA polymerase); map00230(Purine metabolism)
D172_RS01640	fusA	elongation factor G	√	√	×	×	K02355	fusA	elongation factor G
D172_RS01645	tuf	elongation factor Tu	×	×	√	√	K02358	tuf	elongation factor Tu
D172_RS01650	nnrE;nnr	bifunctional ADP-dependent NAD(P)H-hydrate dehydratase/NAD(P)H-hydrate epimerase	√	√	√	√	K17759;K17758	nnrE;nnr	NAD(P)H-hydrate epimerase [EC:5.1.99.6];ADP-dependent NAD(P)H-hydrate dehydratase [EC:4.2.1.136]
D172_RS01665		hypothetical protein	×	√	×	×
D172_RS01725	miaA	tRNA (adenosine(37)-N6)-dimethylallyltransferase MiaA	×	√	×	×	K00791	miaA	tRNA dimethylallyltransferase [EC:2.5.1.75]	map00908(Zeatin biosynthesis)
D172_RS01730	hfq	RNA chaperone Hfq	√	√	√	√	K03666	hfq	host factor-I protein	map03018(RNA degradation); map02024(Quorum sensing); map05111(Biofilm formation - Vibrio cholerae)
D172_RS01735	hflX	GTPase HflX	×	√	√	√	K03665	hflX	GTPase
D172_RS01740	hflK	FtsH protease activity modulator HflK	√	√	×	×	K04088	hflK	membrane protease subunit HflK [EC:3.4.-.-]
D172_RS01755	motX	sel1 repeat family protein	×	√	√	×	K21217	motX	sodium-type polar flagellar protein MotX	map02040(Flagellar assembly)
D172_RS01790			×	√	√	×
D172_RS01815		c-type cytochrome	×	×	√	×
D172_RS01840		hypothetical protein	×	√	×	×
D172_RS01870	mltD	transglycosylase SLT domain-containing protein	√	×	×	×	K08307	mltD	membrane-bound lytic murein transglycosylase D [EC:4.2.2.-]
D172_RS01875		MBL fold metallo-hydrolase	√	×	×	×
D172_RS01890	rlmJ	23S rRNA (adenine(2030)-N(6))-methyltransferase RlmJ	√	√	√	√	K07115	rlmJ	23S rRNA (adenine2030-N6)-methyltransferase [EC:2.1.1.266]
D172_RS01930		hypothetical protein	√	×	×	×
D172_RS01935	ppx-gppA	exopolyphosphatase	√	×	×	×	K01524	ppx-gppA	exopolyphosphatase / guanosine-5'-triphosphate,3'-diphosphate pyrophosphatase [EC:3.6.1.11 3.6.1.40]	map00230(Purine metabolism)
D172_RS01945		glycine cleavage system protein R	×	√	×	√
D172_RS01965	phoU	phosphate signaling complex protein PhoU	×	√	×	×	K02039	phoU	phosphate transport system protein
D172_RS01970		TIGR00153 family protein	×	√	×	×	K07220	0	uncharacterized protein
D172_RS01990		EAL domain-containing protein	×	√	×	×
D172_RS02030	suhB	inositol-1-monophosphatase	×	√	√	√	K01092	suhB	myo-inositol-1(or 4)-monophosphatase [EC:3.1.3.25]	map00521(Streptomycin biosynthesis); map04070(Phosphatidylinositol signaling system); map00562(Inositol phosphate metabolism)
D172_RS02040		DUF1707 and DUF2154 domain-containing protein	×	√	√	×
D172_RS02045		BON domain-containing protein	√	×	×	×
D172_RS02050			√	√	√	×
D172_RS02065		hypothetical protein	√	√	×	×
D172_RS02115		histone deacetylase family protein	√	√	×	×
D172_RS02150	fis	DNA-binding transcriptional regulator Fis	√	√	√	√	K03557	fis	Fis family transcriptional regulator, factor for inversion stimulation protein	map05111(Biofilm formation - Vibrio cholerae)
D172_RS02155	dusB	tRNA dihydrouridine synthase DusB	√	√	√	√	K05540	dusB	tRNA-dihydrouridine synthase B [EC:1.-.-.-]
D172_RS02180	rpsU	30S ribosomal protein S21	×	×	√	×	K02970	rpsU	small subunit ribosomal protein S21	map03010(Ribosome)
D172_RS02205	rpoH	RNA polymerase sigma factor RpoH	√	√	√	√	K03089	rpoH	RNA polymerase sigma-32 factor
D172_RS02215	prc	S41 family peptidase	×	√	×	√	K03797	prc	carboxyl-terminal processing protease [EC:3.4.21.102]
D172_RS02220		peptidoglycan DD-metalloendopeptidase family protein	×	√	×	√
D172_RS02255		transporter substrate-binding domain-containing protein	×	√	×	×
D172_RS02325	pilA	pilin	√	√	√	√	K02650	pilA	type IV pilus assembly protein PilA	map02020(Two-component system)
D172_RS02365	yfiP	DTW domain-containing protein	√	√	×	×	K05812	yfiP	DTW domain-containing protein
D172_RS02370		hypothetical protein	√	√	×	×
D172_RS02400	mdh	malate dehydrogenase	√	√	√	×	K00024	mdh	malate dehydrogenase [EC:1.1.1.37]	map00630(Glyoxylate and dicarboxylate metabolism); map00270(Cysteine and methionine metabolism); map00720(Carbon fixation pathways in prokaryotes); map00710(Carbon fixation in photosynthetic organisms); map00680(Methane metabolism); map00620(Pyruvate metabolism); map00020(Citrate cycle (TCA cycle))
D172_RS02410	rplU	50S ribosomal protein L21	×	√	√	×	K02888	rplU	large subunit ribosomal protein L21	map03010(Ribosome)
D172_RS02415	rpmA	50S ribosomal protein L27	×	√	√	×	K02899	rpmA	large subunit ribosomal protein L27	map03010(Ribosome)
D172_RS02420	obgE	Obg family GTPase CgtA	×	√	√	√	K03979	obgE	GTPase [EC:3.6.5.-]
D172_RS02455	rpmB	50S ribosomal protein L28	√	√	√	×	K02902	rpmB	large subunit ribosomal protein L28	map03010(Ribosome)
D172_RS02460	rpmG	50S ribosomal protein L33	√	√	√	×	K02913	rpmG	large subunit ribosomal protein L33	map03010(Ribosome)
D172_RS02470		NAD(P)/FAD-dependent oxidoreductase	×	√	×	×	K07007	0	uncharacterized protein
D172_RS02565	surA	peptidylprolyl isomerase SurA	√	×	×	×	K03771	surA	peptidyl-prolyl cis-trans isomerase SurA [EC:5.2.1.8]
D172_RS02575	amgK	phosphotransferase	√	√	×	×	K07102	amgK	N-acetylmuramate 1-kinase [EC:2.7.1.221]	map00520(Amino sugar and nucleotide sugar metabolism)
D172_RS02580	murU	nucleotidyltransferase family protein	√	√	×	×	K00992	murU	N-acetyl-alpha-D-muramate 1-phosphate uridylyltransferase [EC:2.7.7.99]	map00520(Amino sugar and nucleotide sugar metabolism)
D172_RS02605	phoH2	PhoH family protein	×	√	×	√	K07175	phoH2	PhoH-like ATPase
D172_RS02610		response regulator	√	√	√	√
D172_RS02615		diguanylate cyclase	√	√	√	√
D172_RS02620		DUF3192 domain-containing protein	√	√	√	×
D172_RS02660	yfiQ	bifunctional acetate--CoA ligase family protein/GNAT family N-acetyltransferase	×	×	√	×	K09181	yfiQ	acetyltransferase
D172_RS02700	proC	pyrroline-5-carboxylate reductase	×	√	×	×	K00286	proC	pyrroline-5-carboxylate reductase [EC:1.5.1.2]	map00330(Arginine and proline metabolism)
D172_RS02720	ruvX	Holliday junction resolvase RuvX	√	√	√	×	K07447	ruvX	putative holliday junction resolvase [EC:3.1.-.-]
D172_RS02730	gshB	glutathione synthase	×	√	×	×	K01920	gshB	glutathione synthase [EC:6.3.2.3]	map00270(Cysteine and methionine metabolism); map00480(Glutathione metabolism)
D172_RS02750	glnE	bifunctional [glutamate--ammonia ligase]-adenylyl-L-tyrosine phosphorylase/[glutamate--ammonia-ligase] adenylyltransferase	√	√	√	√	K00982	glnE	[glutamine synthetase] adenylyltransferase / [glutamine synthetase]-adenylyl-L-tyrosine phosphorylase [EC:2.7.7.42 2.7.7.89]
D172_RS02765	tolC	outer membrane channel protein TolC	√	√	√	√	K12340	tolC	outer membrane protein	map03070(Bacterial secretion system); map01501(beta-Lactam resistance); map01503(Cationic antimicrobial peptide (CAMP) resistance); map02020(Two-component system); map04626(Plant-pathogen interaction); map05133(Pertussis)
D172_RS02770	nudF	NUDIX domain-containing protein	√	√	×	×	K01515	nudF	ADP-ribose pyrophosphatase [EC:3.6.1.13]	map00230(Purine metabolism)
D172_RS02775		DUF1249 domain-containing protein	√	√	×	×	K09920	0	uncharacterized protein
D172_RS02805	plsC	1-acylglycerol-3-phosphate O-acyltransferase	×	×	×	√	K00655	plsC	1-acyl-sn-glycerol-3-phosphate acyltransferase [EC:2.3.1.51]	map00564(Glycerophospholipid metabolism); map00561(Glycerolipid metabolism)
D172_RS02810	rraB	ribonuclease E inhibitor RraB	×	×	×	√	K09893	rraB	regulator of ribonuclease activity B
D172_RS02825		ATP-dependent zinc protease	√	√	√	√
D172_RS02830	rimK	30S ribosomal protein S6--L-glutamate ligase	×	√	√	√	K05844	rimK	ribosomal protein S6--L-glutamate ligase [EC:6.3.2.-]
D172_RS02835		succinylglutamate desuccinylase/aspartoacylase family protein	×	√	×	×	K06987	0	uncharacterized protein
D172_RS02910	btuF	cobalamin-binding protein	×	√	×	×	K06858	btuF	vitamin B12 transport system substrate-binding protein	map02010(ABC transporters)
D172_RS02915		uracil-DNA glycosylase	√	√	×	×	K03648	0	uracil-DNA glycosylase [EC:3.2.2.27]	map05340(Primary immunodeficiency); map03410(Base excision repair)
D172_RS02960	amyA	alpha-amylase	√	√	×	×	K01176	amyA	alpha-amylase [EC:3.2.1.1]	map04973(Carbohydrate digestion and absorption); map00500(Starch and sucrose metabolism)
D172_RS03000		hypothetical protein	×	√	×	×
D172_RS03005			×	√	√	√
D172_RS03010			√	√	√	√
D172_RS03060		hypothetical protein	×	√	√	√
D172_RS03065	rpoE	sigma-70 family RNA polymerase sigma factor	√	√	√	√	K03088	rpoE	RNA polymerase sigma-70 factor, ECF subfamily
D172_RS03070	tonB	energy transducer TonB	√	√	√	√	K03832	tonB	periplasmic protein TonB
D172_RS03085		DUF3016 domain-containing protein	√	√	√	√
D172_RS03125	hslJ	META domain-containing protein	√	×	×	×	K03668	hslJ	heat shock protein HslJ
D172_RS03195	cheX	chemotaxis protein CheX	×	×	×	√	K03409	cheX	chemotaxis protein CheX	map02030(Bacterial chemotaxis)
D172_RS03210		hypothetical protein	×	√	×	√
D172_RS03225		hypothetical protein	×	√	×	×
D172_RS03245		hypothetical protein	√	√	√	√
D172_RS03265		hypothetical protein	√	×	×	×
D172_RS03270		non-ribosomal peptide synthetase	√	√	×	×
D172_RS03285	speC	type III PLP-dependent enzyme	√	√	√	√	K01581	speC	ornithine decarboxylase [EC:4.1.1.17]	map00480(Glutathione metabolism); map00330(Arginine and proline metabolism)
D172_RS03295		efflux RND transporter periplasmic adaptor subunit	√	√	√	√	K02005	0	HlyD family secretion protein
D172_RS03300		ABC transporter ATP-binding protein	√	√	×	×	K02003	0	putative ABC transport system ATP-binding protein
D172_RS03315		IS3 family transposase	×	√	×	×	K07497	0	putative transposase
D172_RS03330	pspA	phage shock protein A	√	√	√	×	K03969	pspA	phage shock protein A
D172_RS03335		PspC domain-containing protein	√	√	√	×
D172_RS03340		hypothetical protein	√	√	√	×
D172_RS03345	pccA	copper chaperone PCu(A)C	√	√	√	√	K09796	pccA	periplasmic copper chaperone A
D172_RS03350		DUF2333 family protein	√	√	√	√
D172_RS03355		TIGR04219 family outer membrane beta-barrel protein	×	√	×	×
D172_RS03370		EAL domain-containing protein	×	√	√	√
D172_RS03375		YgiQ family radical SAM protein	×	√	×	×
D172_RS03390	ptsO	HPr family phosphocarrier protein	√	√	×	×	K08485	ptsO	phosphocarrier protein NPr	map02060(Phosphotransferase system (PTS))
D172_RS03445	mlaF	ATP-binding cassette domain-containing protein	√	√	×	×	K02065	mlaF	phospholipid/cholesterol/gamma-HCH transport system ATP-binding protein	map02010(ABC transporters)
D172_RS03485	degQ	Do family serine endopeptidase	√	√	√	√	K04772	degQ	serine protease DegQ [EC:3.4.21.-]
D172_RS03490		YhcB family protein	×	√	√	×	K09908	0	uncharacterized protein
D172_RS03500	rplM	50S ribosomal protein L13	√	×	×	×	K02871	rplM	large subunit ribosomal protein L13	map03010(Ribosome)
D172_RS03505	rpsI	30S ribosomal protein S9	√	×	×	×	K02996	rpsI	small subunit ribosomal protein S9	map03010(Ribosome)
D172_RS03510	petA	ubiquinol-cytochrome c reductase iron-sulfur subunit	×	√	√	×	K00411	petA	ubiquinol-cytochrome c reductase iron-sulfur subunit [EC:1.10.2.2]	map00190(Oxidative phosphorylation); map04260(Cardiac muscle contraction); map02020(Two-component system); map05012(Parkinson's disease); map05010(Alzheimer's disease); map05016(Huntington's disease); map04932(Non-alcoholic fatty liver disease (NAFLD))
D172_RS03555	rsmI	16S rRNA (cytidine(1402)-2'-O)-methyltransferase	×	√	√	√	K07056	rsmI	16S rRNA (cytidine1402-2'-O)-methyltransferase [EC:2.1.1.198]
D172_RS03565		AAA family ATPase	√	×	×	×
D172_RS03570	uvrD	ATP-dependent helicase	√	×	×	×	K03657	uvrD	DNA helicase II / ATP-dependent DNA helicase PcrA [EC:3.6.4.12]	map03430(Mismatch repair); map03420(Nucleotide excision repair)
D172_RS03575		IS481 family transposase	√	√	√	√
D172_RS03580		hypothetical protein	×	√	×	×
D172_RS03585		hypothetical protein	√	×	×	×
D172_RS03605		aldo/keto reductase	√	×	×	×
D172_RS03640	arcB	aerobic respiration two-component sensor histidine kinase ArcB	×	√	×	×	K07648	arcB	two-component system, OmpR family, aerobic respiration control sensor histidine kinase ArcB [EC:2.7.13.3]	map02026(Biofilm formation - Escherichia coli); map02020(Two-component system)
D172_RS03645	arcA	two-component system response regulator ArcA	√	√	√	√	K07773	arcA	two-component system, OmpR family, aerobic respiration control protein ArcA	map02026(Biofilm formation - Escherichia coli); map02020(Two-component system)
D172_RS03735	ubiH	2-octaprenyl-6-methoxyphenyl hydroxylase	√	√	×	×	K03185	ubiH	2-octaprenyl-6-methoxyphenol hydroxylase [EC:1.14.13.-]	map00130(Ubiquinone and other terpenoid-quinone biosynthesis)
D172_RS03740	ubiI	protein visC	√	√	×	×	K18800	ubiI	2-polyprenylphenol 6-hydroxylase [EC:1.14.13.240]	map00130(Ubiquinone and other terpenoid-quinone biosynthesis)
D172_RS03805		IS30 family transposase	√	√	×	×
D172_RS03850		hypothetical protein	√	×	×	×
D172_RS03905	rpsF	30S ribosomal protein S6	×	√	√	×	K02990	rpsF	small subunit ribosomal protein S6	map03010(Ribosome)
D172_RS04030		DUF1842 domain-containing protein	√	√	√	√
D172_RS04040		amidohydrolase	√	√	√	√	K01436	0	amidohydrolase [EC:3.5.1.-]
D172_RS04050		hypothetical protein	×	×	√	×
D172_RS04055		MFS transporter	×	×	√	×	K03449	0	MFS transporter, CP family, cyanate transporter
D172_RS04135		response regulator	√	√	×	×
D172_RS04140		hybrid sensor histidine kinase/response regulator	√	√	×	×
D172_RS04160	dinB	DNA polymerase IV	×	√	×	×	K02346	dinB	DNA polymerase IV [EC:2.7.7.7]
D172_RS04220		hypothetical protein	√	√	×	×
D172_RS04225		hypothetical protein	√	√	×	×
D172_RS04350		IS3 family transposase	√	√	×	×	K07497	0	putative transposase
D172_RS04365		SUMF1/EgtB/PvdO family nonheme iron enzyme	×	√	×	×
D172_RS04380		serine hydrolase	√	√	×	√
D172_RS04395		sensor domain-containing diguanylate cyclase	×	√	×	×
D172_RS04485		PilZ domain-containing protein	√	√	√	√
D172_RS04490	radA	DNA repair protein RadA	√	√	×	×	K04485	radA	DNA repair protein RadA/Sms
D172_RS04495		hypothetical protein	√	√	×	×
D172_RS04530		hypothetical protein	√	√	×	×
D172_RS04550		ribosome-associated translation inhibitor RaiA	√	×	×	√
D172_RS04635	nlpD	peptidoglycan DD-metalloendopeptidase family protein	√	√	√	√	K06194	nlpD	lipoprotein NlpD
D172_RS04640	rpoS	RNA polymerase sigma factor RpoS	√	√	√	√	K03087	rpoS	RNA polymerase nonessential primary-like sigma factor	map02026(Biofilm formation - Escherichia coli); map05111(Biofilm formation - Vibrio cholerae)
D172_RS04670	acs	acetate--CoA ligase	√	√	×	×	K01895	acs	acetyl-CoA synthetase [EC:6.2.1.1]	map00680(Methane metabolism); map00010(Glycolysis / Gluconeogenesis); map00720(Carbon fixation pathways in prokaryotes); map00640(Propanoate metabolism); map00620(Pyruvate metabolism)
D172_RS04745	mcp	methyl-accepting chemotaxis protein	√	√	×	×	K03406	mcp	methyl-accepting chemotaxis protein	map02030(Bacterial chemotaxis); map02020(Two-component system)
D172_RS04760	mgtE	magnesium transporter	√	√	√	√	K06213	mgtE	magnesium transporter
D172_RS04785	phnD	phosphate/phosphite/phosphonate ABC transporter substrate-binding protein	×	×	×	√	K02044	phnD	phosphonate transport system substrate-binding protein	map02010(ABC transporters)
D172_RS04790		response regulator	√	√	√	√
D172_RS04845	lasB	peptidase M4 family protein	√	×	×	×	K01399	lasB	pseudolysin [EC:3.4.24.26]	map02024(Quorum sensing); map01503(Cationic antimicrobial peptide (CAMP) resistance)
D172_RS04860		helix-turn-helix transcriptional regulator	√	√	√	√
D172_RS04900	nqrA	Na(+)-translocating NADH-quinone reductase subunit A	×	×	√	×	K00346	nqrA	Na+-transporting NADH:ubiquinone oxidoreductase subunit A [EC:1.6.5.8]
D172_RS05025		energy-dependent translational throttle protein EttA	×	√	×	×
D172_RS05045		hypothetical protein	√	√	×	×
D172_RS05090		response regulator	×	√	×	×
D172_RS05100		GHKL domain-containing protein	×	√	√	√
D172_RS05290		DNA ligase	×	√	×	√	K10747	0	DNA ligase 1 [EC:6.5.1.1 6.5.1.6 6.5.1.7]	map03430(Mismatch repair); map03410(Base excision repair); map03420(Nucleotide excision repair); map03030(DNA replication)
D172_RS05380		cellulose biosynthesis protein BcsE	×	√	×	×
D172_RS05395		hypothetical protein	√	√	√	√
D172_RS05405	ompW	outer membrane beta-barrel protein	√	√	√	√	K07275	ompW	outer membrane protein
D172_RS05415		lysophospholipid acyltransferase family protein	×	√	×	√
D172_RS05440	rpsT	30S ribosomal protein S20	√	×	√	×	K02968	rpsT	small subunit ribosomal protein S20	map03010(Ribosome)
D172_RS05500	pilY1	pilus assembly protein PilY1	√	√	√	√	K02674	pilY1	type IV pilus assembly protein PilY1
D172_RS05505	pilE	prepilin-type N-terminal cleavage/methylation domain-containing protein	√	√	×	√	K02655	pilE	type IV pilus assembly protein PilE
D172_RS05510		type IV pilus biogenesis protein	√	√	×	×
D172_RS05515	fimT	prepilin-type N-terminal cleavage/methylation domain-containing protein	√	√	×	×	K08084	fimT	type IV fimbrial biogenesis protein FimT
D172_RS05520	glnB	nitrogen regulatory protein P-II	√	√	√	√	K04751	glnB	nitrogen regulatory protein P-II 1	map02020(Two-component system)
D172_RS05540	clpB	ATP-dependent chaperone ClpB	√	√	√	√	K03695	clpB	ATP-dependent Clp protease ATP-binding subunit ClpB	map04213(Longevity regulating pathway - multiple species)
D172_RS05550	gshA	glutamate--cysteine ligase	√	√	√	√	K01919	gshA	glutamate--cysteine ligase [EC:6.3.2.2]	map00270(Cysteine and methionine metabolism); map00480(Glutathione metabolism)
D172_RS05555		hypothetical protein	√	√	×	×
D172_RS05610		translation initiation factor	√	√	×	√	K03113	0	translation initiation factor 1	map03013(RNA transport)
D172_RS05615	hsbA	STAS domain-containing protein	√	√	√	√	K20978	hsbA	HptB-dependent secretion and biofilm anti anti-sigma factor	map02025(Biofilm formation - Pseudomonas aeruginosa); map02020(Two-component system)
D172_RS05620	hsbR	fused response regulator/phosphatase	×	√	×	√	K20977	hsbR	two-component system, HptB-dependent secretion and biofilm response regulator	map02025(Biofilm formation - Pseudomonas aeruginosa); map02020(Two-component system)
D172_RS05720		MmcQ/YjbR family DNA-binding protein	√	√	×	×
D172_RS05735		class I SAM-dependent methyltransferase	×	√	×	√
D172_RS05760		phage tail protein	√	√	×	×
D172_RS05765		phage tail protein	√	√	√	√
D172_RS05770		phage tail protein	×	√	×	×
D172_RS05780		TIGR03032 family protein	√	√	√	√
D172_RS05785		tandem-95 repeat protein	√	√	√	√
D172_RS05790	efp	elongation factor P-like protein YeiP	×	√	√	×	K02356	efp	elongation factor P
D172_RS05835	prmB	50S ribosomal protein L3 N(5)-glutamine methyltransferase	×	×	×	√	K07320	prmB	ribosomal protein L3 glutamine methyltransferase [EC:2.1.1.298]
D172_RS05840	aroC	chorismate synthase	√	×	×	×	K01736	aroC	chorismate synthase [EC:4.2.3.5]	map00400(Phenylalanine, tyrosine and tryptophan biosynthesis)
D172_RS05845		lipase family protein	√	√	×	×
D172_RS05850		hypothetical protein	√	√	×	×
D172_RS05895	deaD	DEAD/DEAH box helicase	√	√	×	×	K05592	deaD	ATP-dependent RNA helicase DeaD [EC:3.6.4.13]	map03018(RNA degradation)
D172_RS05930		IS110 family transposase	×	√	×	×
D172_RS05940		IS3 family transposase	√	√	√	√	K07497	0	putative transposase
D172_RS05955		hypothetical protein	×	√	×	×
D172_RS05975		late competence development ComFB family protein	√	√	×	√
D172_RS06005		TonB-dependent receptor	√	√	√	√
D172_RS06020	hns	H-NS histone family protein	√	√	√	√	K03746	hns	DNA-binding protein H-NS
D172_RS06070		DUF2789 domain-containing protein	×	√	×	×
D172_RS06080		DUF3301 domain-containing protein	×	√	√	×
D172_RS06130		TIGR03503 family protein	×	√	×	×
D172_RS06135			√	√	√	×
D172_RS06140			√	√	√	×
D172_RS06145			×	√	√	×
D172_RS06150			×	√	√	×
D172_RS06155			×	√	√	×
D172_RS06160			×	√	×	×
D172_RS06190	fadE	acyl-CoA dehydrogenase	×	√	√	√	K06445	fadE	acyl-CoA dehydrogenase [EC:1.3.99.-]	map00071(Fatty acid degradation)
D172_RS06200		DUF3108 domain-containing protein	√	√	√	√
D172_RS06205	purN	phosphoribosylglycinamide formyltransferase	√	√	√	√	K11175	purN	phosphoribosylglycinamide formyltransferase 1 [EC:2.1.2.2]	map00230(Purine metabolism); map00670(One carbon pool by folate)
D172_RS06275	yhfA;K06889	OsmC family protein	×	×	√	√	K06889;K07397	yhfA;K06889	uncharacterized protein;putative redox protein
D172_RS06280		isopenicillin N synthase family oxygenase	×	√	√	×
D172_RS06330		putative porin	√	√	×	×
D172_RS06335		acyl-CoA dehydrogenase	√	√	√	√
D172_RS06355	uvrY	UvrY/SirA/GacA family response regulator transcription factor	×	√	×	×	K07689	uvrY	two-component system, NarL family, invasion response regulator UvrY	map02026(Biofilm formation - Escherichia coli); map02025(Biofilm formation - Pseudomonas aeruginosa); map05111(Biofilm formation - Vibrio cholerae); map02020(Two-component system)
D172_RS06415			√	√	×	√
D172_RS06420			×	×	×	√
D172_RS06445	pheT	phenylalanine--tRNA ligase subunit beta	×	×	√	×	K01890	pheT	phenylalanyl-tRNA synthetase beta chain [EC:6.1.1.20]	map00970(Aminoacyl-tRNA biosynthesis)
D172_RS06450	ihfA	integration host factor subunit alpha	×	×	√	×	K04764	ihfA	integration host factor subunit alpha
D172_RS06455		DUF2989 domain-containing protein	×	×	×	√
D172_RS06505		cytochrome c oxidase accessory protein CcoG	√	√	√	√
D172_RS06555		hypothetical protein	√	√	×	×
D172_RS06575		ATP-binding protein	√	√	×	×	K06926	0	uncharacterized protein
D172_RS06580		RloB domain-containing protein	√	√	√	√
D172_RS06645	tolQ	protein TolQ	×	×	×	×	K03562	tolQ	biopolymer transport protein TolQ
D172_RS06650	tolR	protein TolR	×	×	×	×	K03560	tolR	biopolymer transport protein TolR
D172_RS06655	tolA	cell envelope integrity protein TolA	√	√	×	×	K03646	tolA	colicin import membrane protein
D172_RS06660	tolB	Tol-Pal system protein TolB	√	√	√	√	K03641	tolB	TolB protein
D172_RS06665	pal	peptidoglycan-associated lipoprotein Pal	√	√	√	√	K03640	pal	peptidoglycan-associated lipoprotein
D172_RS06725		response regulator	√	√	×	×
D172_RS06775		TonB-dependent receptor	×	×	√	√	K02014	0	iron complex outermembrane recepter protein
D172_RS06805	mcp	PAS domain S-box protein	×	√	×	×	K03406	mcp	methyl-accepting chemotaxis protein	map02030(Bacterial chemotaxis); map02020(Two-component system)
D172_RS06810		hypothetical protein	√	√	×	×
D172_RS06825	uspE	universal stress protein UspE	√	√	√	√	K14055	uspE	universal stress protein E
D172_RS06830	fnr	FNR family transcription factor	×	√	×	√	K01420	fnr	CRP/FNR family transcriptional regulator, anaerobic regulatory protein
D172_RS06835		sulfite exporter TauE/SafE family protein	×	√	×	√	K09792	0	uncharacterized protein
D172_RS06880		TonB-dependent receptor	×	√	×	×
D172_RS06940	rpoE	RNA polymerase sigma factor	√	√	×	×	K03088	rpoE	RNA polymerase sigma-70 factor, ECF subfamily
D172_RS06945		DUF4974 domain-containing protein	√	×	×	×
D172_RS06950		TonB-dependent receptor	√	√	×	×	K02014	0	iron complex outermembrane recepter protein
D172_RS06960		PA2169 family four-helix-bundle protein	√	√	×	×
D172_RS07070	pilZ	pilus biosynthesis protein PilZ	√	×	×	×	K02676	pilZ	type IV pilus assembly protein PilZ
D172_RS07095	prpB	methylisocitrate lyase	√	√	×	×	K03417	prpB	methylisocitrate lyase [EC:4.1.3.30]	map00640(Propanoate metabolism)
D172_RS07100	prpC	2-methylcitrate synthase	√	√	×	×	K01659	prpC	2-methylcitrate synthase [EC:2.3.3.5]	map00640(Propanoate metabolism)
D172_RS07105	acnD	Fe/S-dependent 2-methylisocitrate dehydratase AcnD	√	√	×	×	K20455	acnD	2-methylcitrate dehydratase (2-methyl-trans-aconitate forming) [EC:4.2.1.117]	map00640(Propanoate metabolism)
D172_RS07115		hypothetical protein	√	√	√	√
D172_RS07200	moaD	molybdopterin synthase sulfur carrier subunit	√	×	×	×	K03636	moaD	sulfur-carrier protein	map04122(Sulfur relay system)
D172_RS07205	moaE	molybdopterin synthase catalytic subunit MoaE	√	×	×	×	K03635	moaE	molybdopterin synthase catalytic subunit [EC:2.8.1.12]	map04122(Sulfur relay system); map00790(Folate biosynthesis)
D172_RS07260	doc	type II toxin-antitoxin system death-on-curing family toxin	×	√	×	√	K07341	doc	death on curing protein
D172_RS07265		hypothetical protein	×	√	×	√
D172_RS07415		hypothetical protein	√	√	√	√
D172_RS07605		MerR family transcriptional regulator	×	√	×	×
D172_RS07620		LysR family transcriptional regulator	×	√	×	√
D172_RS07645		ClbS/DfsB family four-helix bundle protein	√	√	×	√
D172_RS07860	cspA	cold shock domain-containing protein CspD	×	√	√	√	K03704	cspA	cold shock protein (beta-ribbon, CspA family)
D172_RS07865	clpS	ATP-dependent Clp protease adapter ClpS	×	√	√	√	K06891	clpS	ATP-dependent Clp protease adaptor protein ClpS
D172_RS07870	clpA	ATP-dependent Clp protease ATP-binding subunit ClpA	×	√	√	√	K03694	clpA	ATP-dependent Clp protease ATP-binding subunit ClpA
D172_RS07900	ald	alanine dehydrogenase	√	√	√	√	K00259	ald	alanine dehydrogenase [EC:1.4.1.1]	map00250(Alanine, aspartate and glutamate metabolism); map00430(Taurine and hypotaurine metabolism)
D172_RS07940		IS30 family transposase	×	√	×	×	K07482	0	transposase, IS30 family
D172_RS07970		hypothetical protein	√	√	×	√
D172_RS08000	rstB	two-component sensor histidine kinase	√	√	×	×	K07639	rstB	two-component system, OmpR family, sensor histidine kinase RstB [EC:2.7.13.3]	map02020(Two-component system)
D172_RS08005	rstA	response regulator transcription factor	√	√	×	×	K07661	rstA	two-component system, OmpR family, response regulator RstA	map02020(Two-component system)
D172_RS08025		HlyD family efflux transporter periplasmic adaptor subunit	√	√	√	√	K01993	0	HlyD family secretion protein
D172_RS08030	rbbA	ribosome-associated ATPase/putative transporter RbbA	√	√	√	×	K13926	rbbA	ribosome-dependent ATPase
D172_RS08050		beta-agarase	√	√	×	×
D172_RS08085		DUF4826 family protein	√	√	√	√
D172_RS08090		GNAT family N-acetyltransferase	×	√	√	√
D172_RS08095	ycfD	cupin domain-containing protein	×	√	√	√	K18850	ycfD	50S ribosomal protein L16 3-hydroxylase [EC:1.14.11.47]
D172_RS08240		NAD-glutamate dehydrogenase	√	√	√	√	K15371	0	glutamate dehydrogenase [EC:1.4.1.2]	map00220(Arginine biosynthesis); map00250(Alanine, aspartate and glutamate metabolism); map00910(Nitrogen metabolism); map00430(Taurine and hypotaurine metabolism)
D172_RS08275		DUF2062 domain-containing protein	√	√	√	√	K09928	0	uncharacterized protein
D172_RS08370		DUF3083 family protein	×	√	×	×
D172_RS08425	bkdA2	branched-chain alpha-keto acid dehydrogenase E1 component subunit beta	√	×	×	×	K00167	bkdA2	2-oxoisovalerate dehydrogenase E1 component beta subunit [EC:1.2.4.4]	map00640(Propanoate metabolism); map00280(Valine, leucine and isoleucine degradation)
D172_RS08430	bkdB	dihydrolipoyllysine-residue acetyltransferase	√	√	×	×	K09699	bkdB	2-oxoisovalerate dehydrogenase E2 component (dihydrolipoyl transacylase) [EC:2.3.1.168]	map00640(Propanoate metabolism); map00280(Valine, leucine and isoleucine degradation)
D172_RS08445		M28 family peptidase	√	√	×	√
D172_RS08450		DUF3025 domain-containing protein	×	√	×	×
D172_RS08455	natA	ATP-binding cassette domain-containing protein	√	√	×	×	K09697	natA	sodium transport system ATP-binding protein [EC:3.6.3.7]	map02010(ABC transporters); map02020(Two-component system)
D172_RS08460	natB	ABC transporter permease	√	√	×	×	K09696	natB	sodium transport system permease protein	map02010(ABC transporters); map02020(Two-component system)
D172_RS08485		outer membrane beta-barrel protein	√	×	×	×
D172_RS08495		electron transfer flavoprotein-ubiquinone oxidoreductase	√	×	×	×	K00311	0	electron-transferring-flavoprotein dehydrogenase [EC:1.5.5.1]
D172_RS08575	htpX	protease HtpX	×	×	√	×	K03799	htpX	heat shock protein HtpX [EC:3.4.24.-]
D172_RS08610		cold shock domain-containing protein	√	√	×	√
D172_RS08700		ABC-F family ATPase	√	√	×	×
D172_RS08720		S9 family peptidase	√	×	×	×
D172_RS09000		enoyl-CoA hydratase/isomerase family protein	√	×	×	×
D172_RS09015	mmsA	CoA-acylating methylmalonate-semialdehyde dehydrogenase	√	×	×	×	K00140	mmsA	malonate-semialdehyde dehydrogenase (acetylating) / methylmalonate-semialdehyde dehydrogenase [EC:1.2.1.18 1.2.1.27]	map00640(Propanoate metabolism); map00280(Valine, leucine and isoleucine degradation); map00410(beta-Alanine metabolism); map00562(Inositol phosphate metabolism)
D172_RS09020	atoB	acetyl-CoA C-acyltransferase	√	√	×	×	K00626	atoB	acetyl-CoA C-acetyltransferase [EC:2.3.1.9]	map00630(Glyoxylate and dicarboxylate metabolism); map00310(Lysine degradation); map02020(Two-component system); map00280(Valine, leucine and isoleucine degradation); map00650(Butanoate metabolism); map00720(Carbon fixation pathways in prokaryotes); map00620(Pyruvate metabolism); map00900(Terpenoid backbone biosynthesis); map00362(Benzoate degradation); map00072(Synthesis and degradation of keton…
D172_RS09170	ihfB	integration host factor subunit beta	×	√	×	×	K05788	ihfB	integration host factor subunit beta
D172_RS09175	rpsA	30S ribosomal protein S1	√	√	√	√	K02945	rpsA	small subunit ribosomal protein S1	map03010(Ribosome)
D172_RS09180	cmk	(d)CMP kinase	√	√	√	√	K00945	cmk	CMP/dCMP kinase [EC:2.7.4.25]	map00240(Pyrimidine metabolism)
D172_RS09185	aroA	3-phosphoshikimate 1-carboxyvinyltransferase	√	×	×	×	K00800	aroA	3-phosphoshikimate 1-carboxyvinyltransferase [EC:2.5.1.19]	map00400(Phenylalanine, tyrosine and tryptophan biosynthesis)
D172_RS09300		TonB-dependent receptor	√	×	×	×
D172_RS09505		hypothetical protein	√	√	√	√
D172_RS09510		NAD(P)H nitroreductase	×	√	×	×
D172_RS09515		DoxX family protein	×	×	√	×
D172_RS09525	sppA	signal peptide peptidase SppA	×	×	√	×	K04773	sppA	protease IV [EC:3.4.21.-]
D172_RS09580	infC	translation initiation factor IF-3	×	√	√	×	K02520	infC	translation initiation factor IF-3
D172_RS09585	thrS	threonine--tRNA ligase	×	×	√	×	K01868	thrS	threonyl-tRNA synthetase [EC:6.1.1.3]	map00970(Aminoacyl-tRNA biosynthesis)
D172_RS09625		LysR family transcriptional regulator	√	√	×	×
D172_RS09640		hypothetical protein	√	√	×	×
D172_RS09680		GNAT family N-acetyltransferase	×	√	√	×
D172_RS09685		RimK family protein	×	√	√	×
D172_RS09780	edd	phosphogluconate dehydratase	×	√	×	×	K01690	edd	phosphogluconate dehydratase [EC:4.2.1.12]	map00030(Pentose phosphate pathway)
D172_RS09860	malZ	alpha-glucosidase	√	√	×	×	K01187	malZ	alpha-glucosidase [EC:3.2.1.20]	map00500(Starch and sucrose metabolism); map00052(Galactose metabolism)
D172_RS09880		hypothetical protein	×	√	×	√
D172_RS09895		Lipase-like protein	×	√	√	×
D172_RS09915		EF-hand domain-containing protein	√	√	×	×
D172_RS09925	xthA	exodeoxyribonuclease III	×	√	×	×	K01142	xthA	exodeoxyribonuclease III [EC:3.1.11.2]	map03410(Base excision repair)
D172_RS09995		hypothetical protein	√	√	√	√
D172_RS10010		penicillin-binding protein activator LpoB	√	×	×	×	K07337	0	penicillin-binding protein activator
D172_RS10025		Hpt domain-containing protein	√	√	√	√
D172_RS10070	qor	zinc-binding dehydrogenase	√	√	×	×	K00344	qor	NADPH2:quinone reductase [EC:1.6.5.5]
D172_RS10135		threonylcarbamoyl-AMP synthase	×	√	×	×
D172_RS10140		PHP domain-containing protein	√	√	√	√	K07053	0	3',5'-nucleoside bisphosphate phosphatase [EC:3.1.3.97]
D172_RS10295	ilvE	branched-chain amino acid aminotransferase	×	√	√	√	K00826	ilvE	branched-chain amino acid aminotransferase [EC:2.6.1.42]	map00270(Cysteine and methionine metabolism); map00770(Pantothenate and CoA biosynthesis); map00280(Valine, leucine and isoleucine degradation); map00290(Valine, leucine and isoleucine biosynthesis)
D172_RS10320		DUF4062 domain-containing protein	×	√	×	×
D172_RS10390	bglX	glycoside hydrolase family 3 protein	√	×	×	×	K05349	bglX	beta-glucosidase [EC:3.2.1.21]	map00460(Cyanoamino acid metabolism); map00940(Phenylpropanoid biosynthesis); map00500(Starch and sucrose metabolism)
D172_RS10625		hypothetical protein	√	√	×	×
D172_RS10725		NAD(P)-dependent oxidoreductase	√	√	×	×
D172_RS10820		LysR family transcriptional regulator	×	√	×	√
D172_RS10850	nfnB	NAD(P)H-dependent oxidoreductase	√	√	√	×	K10679	nfnB	nitroreductase / dihydropteridine reductase [EC:1.-.-.- 1.5.1.34]	map00633(Nitrotoluene degradation)
D172_RS10990		superoxide dismutase	√	×	×	×	K04564	0	superoxide dismutase, Fe-Mn family [EC:1.15.1.1]	map04013(MAPK signaling pathway - fly); map04068(FoxO signaling pathway); map05016(Huntington's disease); map04212(Longevity regulating pathway - worm); map04213(Longevity regulating pathway - multiple species); map04146(Peroxisome); map04211(Longevity regulating pathway)
D172_RS10995	prkA	PrkA family serine protein kinase	×	√	√	√	K07180	prkA	serine protein kinase
D172_RS11000		YeaH/YhbH family protein	×	√	×	×	K09786	0	uncharacterized protein
D172_RS11015		diguanylate cyclase	×	√	×	×
D172_RS11020		response regulator	×	√	√	√
D172_RS11035	htpG	molecular chaperone HtpG	√	√	×	×	K04079	htpG	molecular chaperone HtpG	map05215(Prostate cancer); map04657(IL-17 signaling pathway); map04915(Estrogen signaling pathway); map04659(Th17 cell differentiation); map05200(Pathways in cancer); map04612(Antigen processing and presentation); map04621(NOD-like receptor signaling pathway); map04626(Plant-pathogen interaction); map05418(Fluid shear stress and atherosclerosis); map04914(Progesterone-mediated oocyte maturation);…
D172_RS11075		DUF692 domain-containing protein	×	√	√	√	K09930	0	uncharacterized protein
D172_RS11080		hypothetical protein	√	√	√	√
D172_RS11100		tetratricopeptide repeat protein	√	√	√	√
D172_RS11105	tonB	energy transducer TonB	√	√	√	√	K03832	tonB	periplasmic protein TonB
D172_RS11110	exbD	biopolymer transporter ExbD	√	√	√	×	K03559	exbD	biopolymer transport protein ExbD
D172_RS11115	exbB	MotA/TolQ/ExbB proton channel family protein	√	×	×	×	K03561	exbB	biopolymer transport protein ExbB
D172_RS11120	exbB	MotA/TolQ/ExbB proton channel family protein	√	√	×	×	K03561	exbB	biopolymer transport protein ExbB
D172_RS11125		DUF3450 domain-containing protein	√	√	×	×
D172_RS11130	cspA	cold-shock protein	×	√	√	√	K03704	cspA	cold shock protein (beta-ribbon, CspA family)
D172_RS11245			×	√	√	√
D172_RS11250			×	√	√	√
D172_RS11270	rlmI	methyltransferase domain-containing protein	√	√	×	×	K06969	rlmI	23S rRNA (cytosine1962-C5)-methyltransferase [EC:2.1.1.191]
D172_RS11275		PilZ domain-containing protein	√	√	√	√
D172_RS11280		response regulator	√	√	√	√
D172_RS11285	hrpA	ATP-dependent RNA helicase HrpA	×	√	×	√	K03578	hrpA	ATP-dependent helicase HrpA [EC:3.6.4.13]
D172_RS11305	zwf	glucose-6-phosphate dehydrogenase	√	×	×	×	K00036	zwf	glucose-6-phosphate 1-dehydrogenase [EC:1.1.1.49 1.1.1.363]	map00480(Glutathione metabolism); map00030(Pentose phosphate pathway); map05230(Central carbon metabolism in cancer)
D172_RS11310	pgi	glucose-6-phosphate isomerase	√	×	×	×	K01810	pgi	glucose-6-phosphate isomerase [EC:5.3.1.9]	map00010(Glycolysis / Gluconeogenesis); map00500(Starch and sucrose metabolism); map00030(Pentose phosphate pathway); map00520(Amino sugar and nucleotide sugar metabolism)
D172_RS11355		ankyrin repeat domain-containing protein	√	√	√	√
D172_RS11375	bamC	outer membrane protein assembly factor BamC	×	×	√	√	K07287	bamC	outer membrane protein assembly factor BamC
D172_RS11390		IS110 family transposase	×	×	√	×
D172_RS11400		TIR domain-containing protein	√	√	×	√
D172_RS11405		TIR domain-containing protein	√	√	×	×
D172_RS11410		DUF4071 domain-containing protein	√	√	×	×
D172_RS11485			×	×	√	×
D172_RS11490			×	×	√	×
D172_RS11495			×	×	√	×
D172_RS11505		GGDEF domain-containing protein	×	×	√	×
D172_RS11545		hypothetical protein	√	√	×	×
D172_RS11570		AAA family ATPase	√	√	√	√
D172_RS11575		hypothetical protein	√	√	×	√
D172_RS11580		hypothetical protein	√	√	×	×
D172_RS11685	gloA	lactoylglutathione lyase	×	√	×	×	K01759	gloA	lactoylglutathione lyase [EC:4.4.1.5]	map00620(Pyruvate metabolism)
D172_RS11735			×	√	√	×
D172_RS11790	msrB	peptide-methionine (R)-S-oxide reductase MsrB	√	√	√	×	K07305	msrB	peptide-methionine (R)-S-oxide reductase [EC:1.8.4.12]
D172_RS11855	speB	agmatinase	√	√	×	×	K01480	speB	agmatinase [EC:3.5.3.11]	map00330(Arginine and proline metabolism)
D172_RS11860	speA	biosynthetic arginine decarboxylase	×	√	√	×	K01585	speA	arginine decarboxylase [EC:4.1.1.19]	map00330(Arginine and proline metabolism)
D172_RS11905	gcvA	transcriptional regulator GcvA	×	√	×	×	K03566	gcvA	LysR family transcriptional regulator, glycine cleavage system transcriptional activator	map02026(Biofilm formation - Escherichia coli)
D172_RS11930		DUF3369 domain-containing protein	×	√	×	×
D172_RS11980		IS30 family transposase	√	√	√	√
D172_RS12145		hypothetical protein	√	√	×	×
D172_RS12170	ybeB	ribosome silencing factor	√	√	√	√	K09710	ybeB	ribosome-associated protein
D172_RS12175	rlmH	23S rRNA (pseudouridine(1915)-N(3))-methyltransferase RlmH	√	√	√	√	K00783	rlmH	23S rRNA (pseudouridine1915-N3)-methyltransferase [EC:2.1.1.177]
D172_RS12180	mrdA	penicillin-binding protein 2	√	√	×	×	K05515	mrdA	penicillin-binding protein 2 [EC:3.4.16.4]	map00550(Peptidoglycan biosynthesis); map01501(beta-Lactam resistance)
D172_RS12250		calmodulin-like protein	√	√	×	×
D172_RS12255		hypothetical protein	√	√	×	×
D172_RS12260		calmodulin	√	√	×	×
D172_RS12305		hypothetical protein	√	√	×	×
D172_RS12315		hypothetical protein	×	√	×	×
D172_RS12405	pnp	polyribonucleotide nucleotidyltransferase	√	√	×	×	K00962	pnp	polyribonucleotide nucleotidyltransferase [EC:2.7.7.8]	map00240(Pyrimidine metabolism); map03018(RNA degradation); map00230(Purine metabolism)
D172_RS12470	ibpA	Hsp20 family protein	×	√	√	√	K04080	ibpA	molecular chaperone IbpA
D172_RS12495		hypothetical protein	√	√	×	×
D172_RS12510		IS3 family transposase	√	×	×	×	K07497	0	putative transposase
D172_RS12515		group II intron reverse transcriptase/maturase	√	×	×	×
D172_RS12520		IS3 family transposase	√	√	√	×	K07497	0	putative transposase
D172_RS12530		hypothetical protein	√	×	×	×
D172_RS12560		GGDEF domain-containing protein	×	×	√	×
D172_RS12620		pectate trisaccharide-lyase	×	×	√	×
D172_RS12635	lpxD	UDP-3-O-(3-hydroxymyristoyl)glucosamine N-acyltransferase	√	√	×	×	K02536	lpxD	UDP-3-O-[3-hydroxymyristoyl] glucosamine N-acyltransferase [EC:2.3.1.191]	map00540(Lipopolysaccharide biosynthesis)
D172_RS12640	hlpA	OmpH family outer membrane protein	√	×	×	×	K06142	hlpA	outer membrane protein
D172_RS12645	bamA	outer membrane protein assembly factor BamA	√	×	×	×	K07277	bamA	outer membrane protein insertion porin family
D172_RS12685	rpsB	30S ribosomal protein S2	√	×	×	×	K02967	rpsB	small subunit ribosomal protein S2	map03010(Ribosome)
D172_RS12705		lipase family protein	√	√	×	×
D172_RS12710		hypothetical protein	√	√	×	×
D172_RS12720	phhA	phenylalanine 4-monooxygenase	×	×	√	√	K00500	phhA	phenylalanine-4-hydroxylase [EC:1.14.16.1]	map00400(Phenylalanine, tyrosine and tryptophan biosynthesis); map00360(Phenylalanine metabolism)
D172_RS12735		YcjX family protein	√	√	√	×	K06918	0	uncharacterized protein
D172_RS12740	pspC	envelope stress response membrane protein PspC	√	√	√	×	K03973	pspC	phage shock protein C
D172_RS12745	pspB	envelope stress response membrane protein PspB	√	√	√	×	K03970	pspB	phage shock protein B
D172_RS12750	pspA	phage shock protein PspA	√	√	√	×	K03969	pspA	phage shock protein A
D172_RS12800	lon	endopeptidase La	√	√	×	×	K01338	lon	ATP-dependent Lon protease [EC:3.4.21.53]	map04112(Cell cycle - Caulobacter)
D172_RS12805	clpX	ATP-dependent protease ATP-binding subunit ClpX	√	√	√	√	K03544	clpX	ATP-dependent Clp protease ATP-binding subunit ClpX	map04112(Cell cycle - Caulobacter)
D172_RS12810	clpP	ATP-dependent Clp endopeptidase proteolytic subunit ClpP	√	√	√	√	K01358	clpP	ATP-dependent Clp protease, protease subunit [EC:3.4.21.92]	map04212(Longevity regulating pathway - worm); map04112(Cell cycle - Caulobacter)
D172_RS12825			×	×	√	×
D172_RS12830			×	√	√	×
D172_RS12835			×	√	√	×
D172_RS12840			×	√	√	×
D172_RS12850	cysS	cysteine--tRNA ligase	√	√	×	√	K01883	cysS	cysteinyl-tRNA synthetase [EC:6.1.1.16]	map00970(Aminoacyl-tRNA biosynthesis)
D172_RS12855	ppiB	peptidyl-prolyl cis-trans isomerase	√	√	×	×	K03768	ppiB	peptidyl-prolyl cis-trans isomerase B (cyclophilin B) [EC:5.2.1.8]
D172_RS12875		YIP1 family protein	×	√	√	√
D172_RS12910	fimV	hypothetical protein	√	×	×	×	K08086	fimV	pilus assembly protein FimV
D172_RS12965	rpoE	sigma-70 family RNA polymerase sigma factor	√	√	√	√	K03088	rpoE	RNA polymerase sigma-70 factor, ECF subfamily
D172_RS12970		DUF3379 family protein	√	√	√	√
D172_RS12990		hypothetical protein	√	√	×	×
D172_RS13000		porin	×	√	√	×
D172_RS13005		phosphate ABC transporter substrate-binding protein	×	√	√	√
D172_RS13010		porin	√	√	√	√
D172_RS13015		hypothetical protein	√	√	√	√
D172_RS13020		methyl-accepting chemotaxis protein	√	√	√	√
D172_RS13040	glmM	phosphoglucosamine mutase	×	√	×	×	K03431	glmM	phosphoglucosamine mutase [EC:5.4.2.10]	map00520(Amino sugar and nucleotide sugar metabolism)
D172_RS13080	mipA	MipA/OmpV family protein	√	×	×	×	K07274	mipA	MipA family protein
D172_RS13085		DUF3019 domain-containing protein	√	×	×	×
D172_RS13090		response regulator transcription factor	√	×	×	×
D172_RS13155	ilvC	ketol-acid reductoisomerase	×	×	×	√	K00053	ilvC	ketol-acid reductoisomerase [EC:1.1.1.86]	map00770(Pantothenate and CoA biosynthesis); map00290(Valine, leucine and isoleucine biosynthesis)
D172_RS13170	bamE	outer membrane protein assembly factor BamE	×	×	√	×	K06186	bamE	outer membrane protein assembly factor BamE
D172_RS13190		TonB-dependent receptor	√	√	√	√
D172_RS13225	comEA	ComEA family DNA-binding protein	√	√	√	√	K02237	comEA	competence protein ComEA
D172_RS13230		YebG family protein	√	×	×	×	K09918	0	uncharacterized protein
D172_RS13330	motA	flagellar motor protein	×	×	×	×	K02556	motA	chemotaxis protein MotA	map02030(Bacterial chemotaxis); map02040(Flagellar assembly); map02020(Two-component system)
D172_RS13335	cheB	chemotaxis response regulator protein-glutamate methylesterase	√	√	√	√	K03412	cheB	two-component system, chemotaxis family, protein-glutamate methylesterase/glutaminase [EC:3.1.1.61 3.5.1.44]	map02030(Bacterial chemotaxis); map02020(Two-component system)
D172_RS13350	cheY	chemotaxis protein CheY	×	×	×	√	K03413	cheY	two-component system, chemotaxis family, chemotaxis protein CheY	map02030(Bacterial chemotaxis); map02020(Two-component system)
D172_RS13355	fliA	RNA polymerase sigma factor FliA	×	×	×	√	K02405	fliA	RNA polymerase sigma factor for flagellar operon FliA	map02026(Biofilm formation - Escherichia coli); map02025(Biofilm formation - Pseudomonas aeruginosa); map02040(Flagellar assembly); map05111(Biofilm formation - Vibrio cholerae); map02020(Two-component system)
D172_RS13360	flhG	MinD/ParA family protein	×	√	×	√	K04562	flhG	flagellar biosynthesis protein FlhG
D172_RS13365	flhF	flagellar biosynthesis protein FlhF	√	√	√	√	K02404	flhF	flagellar biosynthesis protein FlhF
D172_RS13370	flhA	flagellar biosynthesis protein FlhA	√	√	√	√	K02400	flhA	flagellar biosynthesis protein FlhA	map02040(Flagellar assembly)
D172_RS13400	fliNY	flagellar motor switch protein FliN	×	√	√	√	K02417	fliNY	flagellar motor switch protein FliN/FliY	map02030(Bacterial chemotaxis); map02040(Flagellar assembly)
D172_RS13405	fliM	flagellar motor switch protein FliM	×	√	√	√	K02416	fliM	flagellar motor switch protein FliM	map02030(Bacterial chemotaxis); map02040(Flagellar assembly)
D172_RS13425	fliI	flagellar protein export ATPase FliI	√	√	√	√	K02412	fliI	flagellum-specific ATP synthase [EC:3.6.3.14]	map02040(Flagellar assembly)
D172_RS13430	fliH	flagellar assembly protein FliH	√	√	×	√	K02411	fliH	flagellar assembly protein FliH	map02040(Flagellar assembly)
D172_RS13440	fliF	flagellar basal body M-ring protein FliF	×	×	×	×	K02409	fliF	flagellar M-ring protein FliF	map02040(Flagellar assembly)
D172_RS13450	flrC	sigma-54-dependent Fis family transcriptional regulator	√	√	√	√	K10943	flrC	two-component system, response regulator FlrC	map05111(Biofilm formation - Vibrio cholerae); map02020(Two-component system)
D172_RS13455	flrB	sensor histidine kinase	√	√	√	√	K10942	flrB	two-component system, sensor histidine kinase FlrB [EC:2.7.13.3]	map05111(Biofilm formation - Vibrio cholerae); map02020(Two-component system)
D172_RS13465	fleQ	sigma-54-dependent Fis family transcriptional regulator	×	×	√	√	K10941	fleQ	sigma-54 dependent transcriptional regulator, flagellar regulatory protein	map02025(Biofilm formation - Pseudomonas aeruginosa); map05111(Biofilm formation - Vibrio cholerae); map02020(Two-component system)
D172_RS13470	fliS	flagellar export chaperone FliS	√	√	√	√	K02422	fliS	flagellar protein FliS	map02040(Flagellar assembly)
D172_RS13475		hypothetical protein	√	√	√	√
D172_RS13480	fliD	flagellar filament capping protein FliD	×	×	√	√	K02407	fliD	flagellar hook-associated protein 2	map02040(Flagellar assembly)
D172_RS13485	flaG	flagellar protein FlaG	×	×	√	√	K06603	flaG	flagellar protein FlaG
D172_RS13500	fliC	flagellin	×	√	√	√	K02406	fliC	flagellin	map02040(Flagellar assembly); map02020(Two-component system); map05134(Legionellosis); map04621(NOD-like receptor signaling pathway); map04626(Plant-pathogen interaction); map05132(Salmonella infection)
D172_RS13505	flgL	flagellar hook-associated protein 3	×	√	√	√	K02397	flgL	flagellar hook-associated protein 3 FlgL	map02040(Flagellar assembly)
D172_RS13510	flgK	flagellar hook-associated protein FlgK	√	√	√	√	K02396	flgK	flagellar hook-associated protein 1 FlgK	map02040(Flagellar assembly)
D172_RS13515	flgJ	flagellar assembly peptidoglycan hydrolase FlgJ	√	√	√	√	K02395	flgJ	flagellar protein FlgJ
D172_RS13530	flgG	flagellar basal-body rod protein FlgG	√	√	√	√	K02392	flgG	flagellar basal-body rod protein FlgG	map02040(Flagellar assembly)
D172_RS13535	flgF	flagellar basal body rod protein FlgF	√	√	√	√	K02391	flgF	flagellar basal-body rod protein FlgF	map02040(Flagellar assembly)
D172_RS13540	flgE	flagellar hook protein FlgE	√	√	√	√	K02390	flgE	flagellar hook protein FlgE	map02040(Flagellar assembly)
D172_RS13545	flgD	flagellar hook assembly protein FlgD	√	√	√	√	K02389	flgD	flagellar basal-body rod modification protein FlgD	map02040(Flagellar assembly)
D172_RS13550	flgC	flagellar basal body rod protein FlgC	√	√	√	√	K02388	flgC	flagellar basal-body rod protein FlgC	map02040(Flagellar assembly)
D172_RS13555	flgB	flagellar basal body rod protein FlgB	√	√	√	√	K02387	flgB	flagellar basal-body rod protein FlgB	map02040(Flagellar assembly)
D172_RS13565	cheV	chemotaxis protein CheV	√	√	√	√	K03415	cheV	two-component system, chemotaxis family, chemotaxis protein CheV	map02030(Bacterial chemotaxis); map02020(Two-component system)
D172_RS13570	flgA	flagellar basal body P-ring formation protein FlgA	√	√	√	√	K02386	flgA	flagella basal body P-ring formation protein FlgA	map02040(Flagellar assembly)
D172_RS13575	flgM	flagellar biosynthesis anti-sigma factor FlgM	×	√	×	×	K02398	flgM	negative regulator of flagellin synthesis FlgM	map02026(Biofilm formation - Escherichia coli); map02025(Biofilm formation - Pseudomonas aeruginosa); map02040(Flagellar assembly); map02020(Two-component system)
D172_RS13580	flgN	flagellar protein FlgN	√	√	√	√	K02399	flgN	flagella synthesis protein FlgN	map02040(Flagellar assembly)
D172_RS13585		hypothetical protein	√	√	√	√	K09860	0	uncharacterized protein
D172_RS13590		flagellar protein FlgT	×	×	√	×
D172_RS13630		ScaI family restriction endonuclease	×	√	×	×
D172_RS13635	yhdJ	site-specific DNA-methyltransferase	√	√	√	√	K07319	yhdJ	adenine-specific DNA-methyltransferase [EC:2.1.1.72]
D172_RS13650		hypothetical protein	√	√	√	√
D172_RS13655		hypothetical protein	√	√	√	√
D172_RS13665		IS30 family transposase	√	√	√	√
D172_RS13710	pyrG	CTP synthase	×	√	×	×	K01937	pyrG	CTP synthase [EC:6.3.4.2]	map00240(Pyrimidine metabolism)
D172_RS13745	era	GTPase Era	√	√	×	×	K03595	era	GTPase
D172_RS13750	rnc	ribonuclease III	√	√	×	×	K03685	rnc	ribonuclease III [EC:3.1.26.3]	map05205(Proteoglycans in cancer); map03008(Ribosome biogenesis in eukaryotes)
D172_RS13770	rseB	anti-sigma E factor	√	√	√	√	K03598	rseB	sigma-E factor negative regulatory protein RseB
D172_RS13775	rseA	sigma-E factor negative regulatory protein RseA	×	×	×	√	K03597	rseA	sigma-E factor negative regulatory protein RseA
D172_RS13780	rpoE	RNA polymerase sigma factor RpoE	×	×	×	√	K03088	rpoE	RNA polymerase sigma-70 factor, ECF subfamily
D172_RS13810		hypothetical protein	√	√	√	×
D172_RS13815		DUF481 domain-containing protein	√	√	√	×
D172_RS13825		crotonase/enoyl-CoA hydratase family protein	√	√	×	×
D172_RS13865	gspA	AAA family ATPase	√	√	×	×	K02450	gspA	general secretion pathway protein A
D172_RS13875		DUF1566 domain-containing protein	×	√	√	√
D172_RS13965		hypothetical protein	×	√	×	×
D172_RS14000	gadB	putative pyridoxal-dependent aspartate 1-decarboxylase	×	√	×	×	K01580	gadB	glutamate decarboxylase [EC:4.1.1.15]	map00650(Butanoate metabolism); map02024(Quorum sensing); map00430(Taurine and hypotaurine metabolism); map00250(Alanine, aspartate and glutamate metabolism); map04940(Type I diabetes mellitus); map04727(GABAergic synapse); map00410(beta-Alanine metabolism)
D172_RS14055	tsaD	tRNA (adenosine(37)-N6)-threonylcarbamoyltransferase complex transferase subunit TsaD	×	√	×	×	K01409	tsaD	N6-L-threonylcarbamoyladenine synthase [EC:2.3.1.234]
D172_RS14095		PKD domain-containing protein	√	√	×	×
D172_RS14190		hypothetical protein	√	×	×	×
D172_RS14195		capsule assembly Wzi family protein	√	√	×	×
D172_RS14230		hypothetical protein	×	×	×	√
D172_RS14280			√	√	√	√
D172_RS14375	glyA	serine hydroxymethyltransferase	√	√	√	×	K00600	glyA	glycine hydroxymethyltransferase [EC:2.1.2.1]	map00630(Glyoxylate and dicarboxylate metabolism); map00460(Cyanoamino acid metabolism); map00680(Methane metabolism); map00260(Glycine, serine and threonine metabolism); map01523(Antifolate resistance); map00670(One carbon pool by folate)
D172_RS14475	fbaA	fructose-bisphosphate aldolase class II	√	√	×	×	K01624	fbaA	fructose-bisphosphate aldolase, class II [EC:4.1.2.13]	map00680(Methane metabolism); map00010(Glycolysis / Gluconeogenesis); map00030(Pentose phosphate pathway); map00051(Fructose and mannose metabolism); map00710(Carbon fixation in photosynthetic organisms)
D172_RS14530		serine/threonine phosphatase	√	√	√	√
D172_RS14675	prpE	propionyl-CoA synthetase	√	√	×	×	K01908	prpE	propionyl-CoA synthetase [EC:6.2.1.17]	map00640(Propanoate metabolism)
D172_RS14755		TonB-dependent receptor	×	√	×	√
D172_RS14785	katE	catalase	√	×	×	×	K03781	katE	catalase [EC:1.11.1.6]	map00630(Glyoxylate and dicarboxylate metabolism); map04016(MAPK signaling pathway - plant); map04011(MAPK signaling pathway - yeast); map04068(FoxO signaling pathway); map05014(Amyotrophic lateral sclerosis (ALS)); map04212(Longevity regulating pathway - worm); map04213(Longevity regulating pathway - multiple species); map04146(Peroxisome); map04211(Longevity regulating pathway); map00380(Trypto…
D172_RS14860		response regulator	×	√	√	√
D172_RS14865		response regulator	×	√	√	×
D172_RS14925	lpxC	UDP-3-O-acyl-N-acetylglucosamine deacetylase	√	√	√	√	K02535	lpxC	UDP-3-O-[3-hydroxymyristoyl] N-acetylglucosamine deacetylase [EC:3.5.1.108]	map00540(Lipopolysaccharide biosynthesis)
D172_RS14930	ftsZ	cell division protein FtsZ	√	√	√	√	K03531	ftsZ	cell division protein FtsZ	map04112(Cell cycle - Caulobacter)
D172_RS14935	ftsA	cell division protein FtsA	√	√	√	√	K03590	ftsA	cell division protein FtsA	map04112(Cell cycle - Caulobacter)
D172_RS14940	ftsQ	FtsQ-type POTRA domain-containing protein	√	√	×	×	K03589	ftsQ	cell division protein FtsQ	map04112(Cell cycle - Caulobacter)
D172_RS14945	ddl	D-alanine--D-alanine ligase	√	√	×	×	K01921	ddl	D-alanine-D-alanine ligase [EC:6.3.2.4]	map00473(D-Alanine metabolism); map00550(Peptidoglycan biosynthesis); map01502(Vancomycin resistance)
D172_RS14955	murG	undecaprenyldiphospho-muramoylpentapeptide beta-N-acetylglucosaminyltransferase	√	√	×	×	K02563	murG	UDP-N-acetylglucosamine--N-acetylmuramyl-(pentapeptide) pyrophosphoryl-undecaprenol N-acetylglucosamine transferase [EC:2.4.1.227]	map04112(Cell cycle - Caulobacter); map00550(Peptidoglycan biosynthesis); map01502(Vancomycin resistance)
D172_RS14960	ftsW	cell division protein FtsW	√	√	×	×	K03588	ftsW	cell division protein FtsW	map04112(Cell cycle - Caulobacter)
D172_RS14970	mraY	phospho-N-acetylmuramoyl-pentapeptide-transferase	√	×	×	×	K01000	mraY	phospho-N-acetylmuramoyl-pentapeptide-transferase [EC:2.7.8.13]	map00550(Peptidoglycan biosynthesis); map01502(Vancomycin resistance)
D172_RS14975	murF	UDP-N-acetylmuramoyl-tripeptide--D-alanyl-D-alanine ligase	√	√	×	×	K01929	murF	UDP-N-acetylmuramoyl-tripeptide--D-alanyl-D-alanine ligase [EC:6.3.2.10]	map00550(Peptidoglycan biosynthesis); map00300(Lysine biosynthesis); map01502(Vancomycin resistance)
D172_RS14980	murE	UDP-N-acetylmuramoyl-L-alanyl-D-glutamate--2%2C6-diaminopimelate ligase	√	√	×	×	K01928	murE	UDP-N-acetylmuramoyl-L-alanyl-D-glutamate--2,6-diaminopimelate ligase [EC:6.3.2.13]	map00550(Peptidoglycan biosynthesis); map00300(Lysine biosynthesis)
D172_RS14985	ftsI	peptidoglycan glycosyltransferase FtsI	√	√	×	×	K03587	ftsI	cell division protein FtsI (penicillin-binding protein 3) [EC:3.4.16.4]	map00550(Peptidoglycan biosynthesis); map01501(beta-Lactam resistance)
D172_RS14995	mraW	16S rRNA (cytosine(1402)-N(4))-methyltransferase RsmH	√	√	√	×	K03438	mraW	16S rRNA (cytosine1402-N4)-methyltransferase [EC:2.1.1.199]
D172_RS15000	mraZ	division/cell wall cluster transcriptional repressor MraZ	√	√	√	×	K03925	mraZ	MraZ protein
D172_RS15005		hypothetical protein	√	√	√	√
D172_RS15010		hypothetical protein	√	√	√	√
D172_RS15015		hypothetical protein	√	√	×	×
D172_RS15020		glutathione S-transferase family protein	×	√	×	×	K07393	0	glutathionyl-hydroquinone reductase [EC:1.8.5.7]
D172_RS15050	csrA	carbon storage regulator CsrA	√	√	√	√	K03563	csrA	carbon storage regulator	map02026(Biofilm formation - Escherichia coli); map02025(Biofilm formation - Pseudomonas aeruginosa); map05111(Biofilm formation - Vibrio cholerae); map02020(Two-component system)
D172_RS15055	lysC	aspartate kinase	√	√	×	×	K00928	lysC	aspartate kinase [EC:2.7.2.4]	map00270(Cysteine and methionine metabolism); map00300(Lysine biosynthesis); map00260(Glycine, serine and threonine metabolism); map00261(Monobactam biosynthesis)
D172_RS15060	alaS	alanine--tRNA ligase	√	√	×	×	K01872	alaS	alanyl-tRNA synthetase [EC:6.1.1.7]	map00970(Aminoacyl-tRNA biosynthesis)
D172_RS15065	recX	regulatory protein RecX	√	√	×	×	K03565	recX	regulatory protein
D172_RS15085		hypothetical protein	√	√	×	×
D172_RS15175	tagD	adenylyltransferase/cytidyltransferase family protein	×	√	×	×	K00980	tagD	glycerol-3-phosphate cytidylyltransferase [EC:2.7.7.39]	map00564(Glycerophospholipid metabolism)
D172_RS15180		hypothetical protein	×	√	×	×
D172_RS15190		DUF3034 family protein	×	×	√	×
D172_RS15250	galU	UTP--glucose-1-phosphate uridylyltransferase GalU	√	√	×	×	K00963	galU	UTP--glucose-1-phosphate uridylyltransferase [EC:2.7.7.9]	map00520(Amino sugar and nucleotide sugar metabolism); map00040(Pentose and glucuronate interconversions); map00500(Starch and sucrose metabolism); map00052(Galactose metabolism)
D172_RS15255	ugd	nucleotide sugar dehydrogenase	×	×	√	×	K00012	ugd	UDPglucose 6-dehydrogenase [EC:1.1.1.22]	map00520(Amino sugar and nucleotide sugar metabolism); map00040(Pentose and glucuronate interconversions); map00053(Ascorbate and aldarate metabolism)
D172_RS15310		hypothetical protein	√	√	×	×
D172_RS15315	neuB	pseudaminic acid synthase	√	√	√	√	K01654	neuB	N-acetylneuraminate synthase [EC:2.5.1.56]	map00520(Amino sugar and nucleotide sugar metabolism)
D172_RS15330		aldo/keto reductase	√	×	×	×
D172_RS15335		UDP-4-amino-4%2C6-dideoxy-N-acetyl-beta-L-altrosamine transaminase	√	√	×	×
D172_RS15360	manB	phosphomannomutase	√	√	×	×	K01840	manB	phosphomannomutase [EC:5.4.2.8]	map00520(Amino sugar and nucleotide sugar metabolism); map00051(Fructose and mannose metabolism)
D172_RS15365	manC	mannose-1-phosphate guanylyltransferase/mannose-6-phosphate isomerase	√	√	×	×	K00971	manC	mannose-1-phosphate guanylyltransferase [EC:2.7.7.13]	map00520(Amino sugar and nucleotide sugar metabolism); map00051(Fructose and mannose metabolism)
D172_RS15380		hypothetical protein	√	√	×	×
D172_RS15415	rfbA	glucose-1-phosphate thymidylyltransferase RfbA	√	√	√	√	K00973	rfbA	glucose-1-phosphate thymidylyltransferase [EC:2.7.7.24]	map00521(Streptomycin biosynthesis); map00523(Polyketide sugar unit biosynthesis); map00525(Acarbose and validamycin biosynthesis)
D172_RS15420	rfbB	dTDP-glucose 4%2C6-dehydratase	√	√	√	√	K01710	rfbB	dTDP-glucose 4,6-dehydratase [EC:4.2.1.46]	map00521(Streptomycin biosynthesis); map00523(Polyketide sugar unit biosynthesis); map00525(Acarbose and validamycin biosynthesis); map01055(Biosynthesis of vancomycin group antibiotics)
D172_RS15450			√	√	×	×
D172_RS15520	iscS	IscS subfamily cysteine desulfurase	√	√	√	√	K04487	iscS	cysteine desulfurase [EC:2.8.1.7]	map00730(Thiamine metabolism); map04122(Sulfur relay system)
D172_RS15525	iscR	Fe-S cluster assembly transcriptional regulator IscR	√	√	×	×	K13643	iscR	Rrf2 family transcriptional regulator, iron-sulfur cluster assembly transcription factor
D172_RS15560		SusC/RagA family TonB-linked outer membrane protein	×	×	√	×
D172_RS15565	rsmJ	class I SAM-dependent methyltransferase	×	√	√	√	K15984	rsmJ	16S rRNA (guanine1516-N2)-methyltransferase [EC:2.1.1.242]
D172_RS15610		hypothetical protein	√	√	×	×
D172_RS15670		hypothetical protein	√	√	√	√
D172_RS15675		hypothetical protein	√	√	√	√
D172_RS15720	rpoE	RNA polymerase sigma factor	√	√	√	×	K03088	rpoE	RNA polymerase sigma-70 factor, ECF subfamily
D172_RS15790	ssb	single-stranded DNA-binding protein	×	×	√	×	K03111	ssb	single-strand DNA-binding protein	map03430(Mismatch repair); map03440(Homologous recombination); map03030(DNA replication)
D172_RS15800	uvrA	excinuclease ABC subunit UvrA	√	√	√	√	K03701	uvrA	excinuclease ABC subunit A	map03420(Nucleotide excision repair)
D172_RS15835		hypothetical protein	×	√	√	×
D172_RS15850	aroB	3-dehydroquinate synthase	×	×	√	×	K01735	aroB	3-dehydroquinate synthase [EC:4.2.3.4]	map00400(Phenylalanine, tyrosine and tryptophan biosynthesis)
D172_RS15860	pilQ	type IV pilus secretin PilQ family protein	×	×	√	×	K02666	pilQ	type IV pilus assembly protein PilQ
D172_RS15935		DUF971 domain-containing protein	√	√	√	√
D172_RS15940	mcp	methyl-accepting chemotaxis protein	√	√	√	√	K03406	mcp	methyl-accepting chemotaxis protein	map02030(Bacterial chemotaxis); map02020(Two-component system)
D172_RS15990		hypothetical protein	×	√	√	×
D172_RS16030	hemN	oxygen-independent coproporphyrinogen III oxidase	√	√	×	√	K02495	hemN	oxygen-independent coproporphyrinogen III oxidase [EC:1.3.98.3]	map00860(Porphyrin and chlorophyll metabolism)
D172_RS16040		GTPase-activating protein	×	√	×	×	K09894	0	uncharacterized protein
D172_RS16045		cytochrome c4	×	×	×	√
D172_RS16110		diguanylate cyclase (GGDEF domain) with PAS/PAC sensor	√	√	×	×
D172_RS16120	ilvD	dihydroxy-acid dehydratase	√	√	×	×	K01687	ilvD	dihydroxy-acid dehydratase [EC:4.2.1.9]	map00770(Pantothenate and CoA biosynthesis); map00290(Valine, leucine and isoleucine biosynthesis)
D172_RS16175		hypothetical protein	×	√	×	×
D172_RS16180		VOC family protein	×	√	×	×	K06996	0	uncharacterized protein
D172_RS16190			×	√	×	×
D172_RS16195			√	√	√	√
D172_RS16275	rplX	50S ribosomal protein L24	×	√	×	×	K02895	rplX	large subunit ribosomal protein L24	map03010(Ribosome)
D172_RS16280	rplN	50S ribosomal protein L14	×	√	×	×	K02874	rplN	large subunit ribosomal protein L14	map03010(Ribosome)
D172_RS16285	asmA	AsmA family protein	√	√	×	×	K07289	asmA	AsmA protein
D172_RS16365	pulA	DUF3372 domain-containing protein	√	√	×	×	K01200	pulA	pullulanase [EC:3.2.1.41]	map00500(Starch and sucrose metabolism)
D172_RS16380		DUF3224 domain-containing protein	√	√	√	√
D172_RS16385		ATP-binding cassette domain-containing protein	√	√	×	×	K06147	0	ATP-binding cassette, subfamily B, bacterial
D172_RS16430	mcp	methyl-accepting chemotaxis protein	√	√	√	×	K03406	mcp	methyl-accepting chemotaxis protein	map02030(Bacterial chemotaxis); map02020(Two-component system)
D172_RS16435		hypothetical protein	×	√	√	√
D172_RS16440		methylamine utilization protein	×	×	√	√
D172_RS16465	envZ	two-component system sensor histidine kinase EnvZ	√	√	√	√	K07638	envZ	two-component system, OmpR family, osmolarity sensor histidine kinase EnvZ [EC:2.7.13.3]	map02026(Biofilm formation - Escherichia coli); map02020(Two-component system)
D172_RS16470	ompR	two-component system response regulator OmpR	√	√	√	√	K07659	ompR	two-component system, OmpR family, phosphate regulon response regulator OmpR	map02026(Biofilm formation - Escherichia coli); map02020(Two-component system)
D172_RS16480		hypothetical protein	×	√	×	×
D172_RS16485		CBS domain-containing protein	×	√	√	√
D172_RS16495		SrpA-related protein	√	√	√	√
D172_RS16500		hypothetical protein	×	√	√	√
D172_RS16505	bioH	pimeloyl-ACP methyl ester esterase BioH	×	×	√	×	K02170	bioH	pimeloyl-[acyl-carrier protein] methyl ester esterase [EC:3.1.1.85]	map00780(Biotin metabolism)
D172_RS16535		polysaccharide deacetylase family protein	×	√	×	×
D172_RS16540	cheB	chemotaxis response regulator protein-glutamate methylesterase	√	√	√	√	K03412	cheB	two-component system, chemotaxis family, protein-glutamate methylesterase/glutaminase [EC:3.1.1.61 3.5.1.44]	map02030(Bacterial chemotaxis); map02020(Two-component system)
D172_RS16555	mcp	methyl-accepting chemotaxis protein	×	√	×	×	K03406	mcp	methyl-accepting chemotaxis protein	map02030(Bacterial chemotaxis); map02020(Two-component system)
D172_RS16565	cheA	chemotaxis protein CheA	×	√	×	×	K03407	cheA	two-component system, chemotaxis family, sensor kinase CheA [EC:2.7.13.3]	map02030(Bacterial chemotaxis); map02020(Two-component system)
D172_RS16570	cheY	response regulator	×	√	×	√	K03413	cheY	two-component system, chemotaxis family, chemotaxis protein CheY	map02030(Bacterial chemotaxis); map02020(Two-component system)
D172_RS16575		STAS domain-containing protein	×	√	×	√
D172_RS16625	lexA	repressor LexA	×	√	×	×	K01356	lexA	repressor LexA [EC:3.4.21.88]
D172_RS16725		HTH-type transcriptional repressor FabR	√	√	×	×
D172_RS16730	desC	acyl-CoA desaturase	×	√	×	×	K00507	desC	stearoyl-CoA desaturase (Delta-9 desaturase) [EC:1.14.19.1]	map04152(AMPK signaling pathway); map01040(Biosynthesis of unsaturated fatty acids); map03320(PPAR signaling pathway); map04212(Longevity regulating pathway - worm)
D172_RS16740	hemE	uroporphyrinogen decarboxylase	√	√	×	×	K01599	hemE	uroporphyrinogen decarboxylase [EC:4.1.1.37]	map00860(Porphyrin and chlorophyll metabolism)
D172_RS16780		hydrolase	√	×	×	×	K07019	0	uncharacterized protein
D172_RS16795	tuf	elongation factor Tu	√	√	×	√	K02358	tuf	elongation factor Tu
D172_RS16800			√	√	×	√
D172_RS16805			√	√	×	√
D172_RS16810			×	√	√	√
D172_RS16815			×	√	√	√
D172_RS16860		hypothetical protein	√	√	×	×
D172_RS16865		hypothetical protein	√	√	×	×
D172_RS16930		diguanylate cyclase	√	√	×	×
D172_RS17000	fusA	elongation factor G	√	√	√	√	K02355	fusA	elongation factor G
D172_RS17020		IS3 family transposase	√	×	√	×	K07497	0	putative transposase
D172_RS17030		hypothetical protein	√	√	×	×
D172_RS17035		hypothetical protein	√	√	×	×
D172_RS17040		hypothetical protein	√	√	×	×
D172_RS17045	rbgA	ribosome biogenesis GTPase YlqF	×	√	×	×	K14540	rbgA	ribosome biogenesis GTPase A
D172_RS17055		alpha/beta hydrolase	×	√	√	×
D172_RS17060		hypothetical protein	×	√	√	×
D172_RS17065	dps	DNA starvation/stationary phase protection protein	×	√	×	×	K04047	dps	starvation-inducible DNA-binding protein
D172_RS17090		hypothetical protein	√	√	√	√
D172_RS17120		YggN family protein	√	√	√	√
D172_RS17155		DUF1864 family protein	√	√	×	√
D172_RS17225		phage shock protein A	√	×	√	√
D172_RS17255			×	×	√	√
D172_RS17260		-	×	√	√	√
D172_RS17375		IS3 family transposase	√	√	√	√	K07497	0	putative transposase
D172_RS17380		IS110 family transposase	√	×	×	×
D172_RS17385		hypothetical protein	√	√	×	×
D172_RS17525		hypothetical protein	√	√	×	×
D172_RS17535	impI	type VI secretion system-associated FHA domain protein TagH	√	√	√	√	K11894	impI	type VI secretion system protein ImpI
D172_RS17540	vasD	type VI secretion system lipoprotein TssJ	√	√	√	√	K11906	vasD	type VI secretion system protein VasD	map03070(Bacterial secretion system)
D172_RS17545	impJ	type VI secretion system baseplate subunit TssK	√	√	√	√	K11893	impJ	type VI secretion system protein ImpJ	map02025(Biofilm formation - Pseudomonas aeruginosa)
D172_RS17550	impK	type VI secretion system protein TssL	√	×	×	×	K11892	impK	type VI secretion system protein ImpK	map03070(Bacterial secretion system)
D172_RS17560	impM	type VI secretion system-associated protein TagF	√	×	×	×	K11890	impM	type VI secretion system protein ImpM	map02025(Biofilm formation - Pseudomonas aeruginosa)
D172_RS17600	impG	type VI secretion system baseplate subunit TssF	√	×	×	×	K11896	impG	type VI secretion system protein ImpG
D172_RS17610	vasG	type VI secretion system ATPase TssH	√	√	×	×	K11907	vasG	type VI secretion system protein VasG	map03070(Bacterial secretion system); map02025(Biofilm formation - Pseudomonas aeruginosa)
D172_RS17615	hcp	type VI secretion system tube protein Hcp	√	√	×	×	K11903	hcp	type VI secretion system secreted protein Hcp	map03070(Bacterial secretion system); map02025(Biofilm formation - Pseudomonas aeruginosa)
D172_RS17620	vgrG	type VI secretion system tip protein VgrG	√	√	×	×	K11904	vgrG	type VI secretion system secreted protein VgrG	map03070(Bacterial secretion system)
D172_RS17625		hypothetical protein	√	×	×	×
D172_RS17630		type VI secretion protein	√	×	×	×
D172_RS17635		hypothetical protein	√	√	×	×
D172_RS17640		hypothetical protein	√	√	×	×
D172_RS17645		sugar-binding protein	√	√	×	×
D172_RS17655		DUF1911 domain-containing protein	√	×	×	×
D172_RS17665		hypothetical protein	√	×	×	×
D172_RS17670		hypothetical protein	√	√	×	×
D172_RS17675		hypothetical protein	√	√	×	×
D172_RS17680		hypothetical protein	√	√	×	×
D172_RS17690		hypothetical protein	√	√	×	×
D172_RS17695		lipase family protein	√	√	×	×
D172_RS17700	soxR	redox-sensitive transcriptional activator SoxR	√	√	×	×	K13639	soxR	MerR family transcriptional regulator, redox-sensitive transcriptional activator SoxR
D172_RS17705		flavodoxin family protein	√	√	×	×
D172_RS17715		SGNH/GDSL hydrolase family protein	√	√	√	√
D172_RS17720		EAL domain-containing protein	√	√	√	√
D172_RS17920		2OG-Fe(II) oxygenase	√	√	√	×
D172_RS17925		DUF1272 domain-containing protein	√	√	×	×	K09984	0	uncharacterized protein
D172_RS18085	aldB	aldehyde dehydrogenase	√	√	√	√	K00138	aldB	aldehyde dehydrogenase [EC:1.2.1.-]	map00010(Glycolysis / Gluconeogenesis); map00620(Pyruvate metabolism)
D172_RS18090		hypothetical protein	√	√	√	√
D172_RS18095		hypothetical protein	√	√	√	√
D172_RS18165		SDR family oxidoreductase	√	×	×	×	K07124	0	uncharacterized protein
D172_RS18225		DUF547 domain-containing protein	√	√	√	×
D172_RS18230		SidA/IucD/PvdA family monooxygenase	×	×	√	×
D172_RS18235		TonB-dependent receptor plug domain-containing protein	×	×	√	×
D172_RS18245		hemerythrin domain-containing protein	√	×	×	×
D172_RS18310		hypothetical protein	√	√	×	×
D172_RS18400		TonB-dependent receptor	√	×	×	×
D172_RS18445		DUF2971 domain-containing protein	√	×	×	×
D172_RS18580		SMP-30/gluconolactonase/LRE family protein	√	√	√	×
D172_RS18615		hypothetical protein	√	×	×	×
D172_RS18630		alcohol dehydrogenase	√	√	×	×
D172_RS18670	bfr	bacterioferritin	×	×	√	×	K03594	bfr	bacterioferritin [EC:1.16.3.1]	map00860(Porphyrin and chlorophyll metabolism)
D172_RS18675	bfr	bacterioferritin	×	√	√	√	K03594	bfr	bacterioferritin [EC:1.16.3.1]	map00860(Porphyrin and chlorophyll metabolism)
D172_RS18695		PAS domain-containing protein	√	√	√	√
D172_RS18700		GNAT family N-acetyltransferase	√	√	√	√
D172_RS18775		amidohydrolase family protein	√	×	×	×
D172_RS18780		DUF4440 domain-containing protein	√	×	×	×
D172_RS18820		sel1 repeat family protein	√	√	×	×
D172_RS18825		hypothetical protein	√	√	×	×
D172_RS18865	udp	uridine phosphorylase	√	√	√	√	K00757	udp	uridine phosphorylase [EC:2.4.2.3]	map00240(Pyrimidine metabolism); map00983(Drug metabolism - other enzymes)
D172_RS18880		HlyC/CorC family transporter	×	×	√	×
D172_RS18895	oprM	efflux transporter outer membrane subunit	√	√	×	×	K18139	oprM	outer membrane protein, multidrug efflux system	map02024(Quorum sensing); map01501(beta-Lactam resistance)
D172_RS18900		TetR/AcrR family transcriptional regulator	√	√	×	×
D172_RS18940		TonB-dependent receptor	√	√	√	√
D172_RS19020	dnaK	molecular chaperone DnaK	×	×	√	√	K04043	dnaK	molecular chaperone DnaK	map03018(RNA degradation); map04212(Longevity regulating pathway - worm); map05152(Tuberculosis)
D172_RS19040		hypothetical protein	√	√	√	√
D172_RS19045		hypothetical protein	√	√	√	√
D172_RS19095	iorA	(2Fe-2S)-binding protein	√	×	×	×	K07302	iorA	isoquinoline 1-oxidoreductase subunit alpha [EC:1.3.99.16]
D172_RS19100		xanthine dehydrogenase family protein molybdopterin-binding subunit	√	√	×	×
D172_RS19140		acyl-CoA dehydrogenase	×	×	√	√
D172_RS19170		DUF4238 domain-containing protein	√	√	√	×
D172_RS19185		hypothetical protein	√	√	×	×
D172_RS19245		hypothetical protein	√	√	√	√
D172_RS19360		hypothetical protein	√	×	√	×
D172_RS19515	glgP	glycogen/starch/alpha-glucan phosphorylase	√	√	×	×	K00688	glgP	glycogen phosphorylase [EC:2.4.1.1]	map02026(Biofilm formation - Escherichia coli); map04910(Insulin signaling pathway); map00500(Starch and sucrose metabolism); map04922(Glucagon signaling pathway); map04931(Insulin resistance)
D172_RS19520	glgC	glucose-1-phosphate adenylyltransferase	√	√	×	×	K00975	glgC	glucose-1-phosphate adenylyltransferase [EC:2.7.7.27]	map02026(Biofilm formation - Escherichia coli); map00520(Amino sugar and nucleotide sugar metabolism); map00500(Starch and sucrose metabolism)
D172_RS19570		hypothetical protein	√	√	×	×
D172_RS19600		hypothetical protein	√	√	√	√
D172_RS19605		ATP-dependent protease La (LON) domain protein	√	√	√	√	K07157	0	uncharacterized protein
D172_RS19610	rpoE	sigma-70 family RNA polymerase sigma factor	√	√	×	√	K03088	rpoE	RNA polymerase sigma-70 factor, ECF subfamily
D172_RS19685	ina	M6 family metalloprotease domain-containing protein	√	√	√	√	K09607	ina	immune inhibitor A [EC:3.4.24.-]
D172_RS19705	xni	flap endonuclease Xni	√	×	×	×	K01146	xni	protein Xni
D172_RS19710		LOG family protein	√	×	×	×	K06966	0	pyrimidine/purine-5'-nucleotide nucleosidase [EC:3.2.2.10 3.2.2.-]
D172_RS19720		M61 family metallopeptidase	√	×	×	×
D172_RS19850		IS4 family transposase	√	√	√	√
D172_RS19870	minE	cell division topological specificity factor MinE	√	×	×	×	K03608	minE	cell division topological specificity factor
D172_RS19875	minD	septum site-determining protein MinD	√	×	×	×	K03609	minD	septum site-determining protein MinD
D172_RS19890	mltB	lytic murein transglycosylase	×	×	×	√	K08305	mltB	membrane-bound lytic murein transglycosylase B [EC:4.2.2.-]
D172_RS19900	adhP	alcohol dehydrogenase AdhP	√	√	√	√	K13953	adhP	alcohol dehydrogenase, propanol-preferring [EC:1.1.1.1]	map00071(Fatty acid degradation); map00980(Metabolism of xenobiotics by cytochrome P450); map00626(Naphthalene degradation); map00625(Chloroalkane and chloroalkene degradation); map00010(Glycolysis / Gluconeogenesis); map00830(Retinol metabolism); map00350(Tyrosine metabolism); map00982(Drug metabolism - cytochrome P450)
D172_RS19945		DsbA family protein	√	×	×	×	K07396	0	putative protein-disulfide isomerase
D172_RS19965	exbD	biopolymer transporter ExbD	×	√	√	√	K03559	exbD	biopolymer transport protein ExbD
D172_RS19970	tonB	energy transducer TonB	×	√	√	√	K03832	tonB	periplasmic protein TonB
D172_RS19975		hypothetical protein	×	√	×	√
D172_RS19980		hypothetical protein	×	×	√	×
D172_RS19985		TonB-dependent receptor plug domain-containing protein	√	√	√	√
D172_RS19990		hypothetical protein	×	√	×	√
D172_RS19995	asd	aspartate-semialdehyde dehydrogenase	√	√	√	√	K00133	asd	aspartate-semialdehyde dehydrogenase [EC:1.2.1.11]	map00270(Cysteine and methionine metabolism); map00300(Lysine biosynthesis); map00260(Glycine, serine and threonine metabolism); map00261(Monobactam biosynthesis)
D172_RS20135		hypothetical protein	×	√	×	×
D172_RS20150		hypothetical protein	√	√	×	×
D172_RS20165		lipoprotein	√	×	×	×
D172_RS20220	parB	transcriptional regulator	√	×	×	×	K03497	parB	chromosome partitioning protein, ParB family
D172_RS20240		IS481 family transposase	√	√	√	√
D172_RS20330		RES family NAD+ phosphorylase	√	√	×	×
D172_RS20385		hypothetical protein	√	√	×	×
D172_RS20515		M1 family metallopeptidase	√	√	×	×
D172_RS20520		hypothetical protein	√	√	√	√
D172_RS20545		S9 family peptidase	√	√	√	√
D172_RS20640		Metalloprotease MEP2	√	√	×	×
D172_RS20695	cspA	cold-shock protein	√	√	√	×	K03704	cspA	cold shock protein (beta-ribbon, CspA family)
D172_RS20705		NupC/NupG family nucleoside CNT transporter	√	√	√	√	K03317	0	concentrative nucleoside transporter, CNT family
D172_RS20765	katG	catalase/peroxidase HPI	√	√	√	√	K03782	katG	catalase-peroxidase [EC:1.11.1.21]	map00940(Phenylpropanoid biosynthesis); map00360(Phenylalanine metabolism); map00380(Tryptophan metabolism)
D172_RS20805		hypothetical protein	√	×	×	×
D172_RS20810		hypothetical protein	√	√	√	√
D172_RS20855		alkaline phosphatase family protein	×	√	×	×
D172_RS20890	arfA	alternative ribosome-rescue factor A	×	√	×	×	K09890	arfA	alternative ribosome-rescue factor
D172_RS20940		trypsin-like serine protease	√	√	√	×
D172_RS21020	bamB	outer membrane protein assembly factor BamB	√	√	√	√	K17713	bamB	outer membrane protein assembly factor BamB
D172_RS21025		tetratricopeptide repeat protein	√	√	×	×
D172_RS21030	hisS	histidine--tRNA ligase	√	×	×	×	K01892	hisS	histidyl-tRNA synthetase [EC:6.1.1.21]	map00970(Aminoacyl-tRNA biosynthesis)
D172_RS21035	gcpE	flavodoxin-dependent (E)-4-hydroxy-3-methylbut-2-enyl-diphosphate synthase	√	√	×	×	K03526	gcpE	(E)-4-hydroxy-3-methylbut-2-enyl-diphosphate synthase [EC:1.17.7.1 1.17.7.3]	map00900(Terpenoid backbone biosynthesis)
D172_RS21040	rodZ	DUF4115 domain-containing protein	√	√	×	×	K15539	rodZ	cytoskeleton protein RodZ
D172_RS21045		type IV pilus biogenesis/stability protein PilW	√	×	×	×
D172_RS21060		tRNA 5-hydroxyuridine modification protein YegQ	√	×	×	×	K08303	0	putative protease [EC:3.4.-.-]	map05120(Epithelial cell signaling in Helicobacter pylori infection)
D172_RS21120			×	×	√	×
D172_RS21140		YqaE/Pmp3 family membrane protein	√	√	×	×
D172_RS21165		DUF1328 domain-containing protein	√	×	×	×
D172_RS21175		-	×	×	√	×
D172_RS21190		hypothetical protein	√	√	×	×
D172_RS21225		DUF2496 domain-containing protein	×	×	×	√
D172_RS21305		hypothetical protein	√	√	×	×
D172_RS21390	ppiC	peptidylprolyl isomerase	×	√	×	×	K03769	ppiC	peptidyl-prolyl cis-trans isomerase C [EC:5.2.1.8]
D172_RS21560			√	√	×	×
D172_RS21585			√	√	√	√
D172_RS21590			√	√	×	×
D172_RS21800			√	×	×	×
D172_RS21825			√	√	√	√
D172_RS21830			√	√	×	×
D172_RS21850			√	√	√	√
D172_RS21855			√	√	√	√
D172_RS21865			√	√	×	×

## Sheet: （WT）KEGG_enrichment
Term Name	MainClass	GeneHitsInSelectedSet	AllGenesInSelectedSet	GeneHitsInBackground	AllGenesInBackground	p-value	enrichFactor	GeneListInSelectedSets	corrected p-value(BH method)
A09180 Brite Hierarchies	A09180 Brite Hierarchies	184	309	1290	2340	0.052834	1.08015	[D172_RS07070, D172_RS16465, D172_RS13470, D172_RS03390, D172_RS13635, D172_RS13515, D172_RS17550, D172_RS19610, D172_RS13510, D172_RS14960, D172_RS13750, D172_RS05610, D172_RS01890, D172_RS01250, D172_RS02460, D172_RS21020, D172_RS13505, D172_RS13190, D172_RS06020, D172_RS01535, D172_RS06660, D172_RS04760, D172_RS06665, D172_RS06940, D172_RS04640, D172_RS17600, D172_RS14970, D172_RS09020, D172_R…	0.23247
B 09183 Protein families: signaling and cellular processes	A09180 Brite Hierarchies	98	309	588	2340	0.0030342	1.26214	[D172_RS07070, D172_RS16465, D172_RS13470, D172_RS03390, D172_RS13635, D172_RS13515, D172_RS17550, D172_RS13510, D172_RS14960, D172_RS01250, D172_RS21020, D172_RS13505, D172_RS13190, D172_RS06660, D172_RS04760, D172_RS06665, D172_RS17600, D172_RS09020, D172_RS16470, D172_RS17560, D172_RS11105, D172_RS13400, D172_RS18895, D172_RS13365, D172_RS15940, D172_RS05500, D172_RS03445, D172_RS05505, D172_R…	0.0410785
A09100 Metabolism	A09100 Metabolism	87	309	776	2340	0.981755	0.849014	[D172_RS16740, D172_RS15055, D172_RS20765, D172_RS08240, D172_RS12180, D172_RS09175, D172_RS15250, D172_RS15935, D172_RS17155, D172_RS15415, D172_RS00240, D172_RS00280, D172_RS02580, D172_RS18085, D172_RS09015, D172_RS01535, D172_RS00245, D172_RS19900, D172_RS14375, D172_RS15420, D172_RS14970, D172_RS00925, D172_RS09180, D172_RS01935, D172_RS09185, D172_RS09020, D172_RS16030, D172_RS12635, D172_R…	1.00459
B 09182 Protein families: genetic information processing	A09180 Brite Hierarchies	73	309	560	2340	0.578668	0.987171	[D172_RS09175, D172_RS12740, D172_RS19610, D172_RS14960, D172_RS13750, D172_RS05610, D172_RS01890, D172_RS02460, D172_RS15050, D172_RS06020, D172_RS01535, D172_RS01730, D172_RS06940, D172_RS04640, D172_RS05895, D172_RS16795, D172_RS00925, D172_RS15065, D172_RS01615, D172_RS04490, D172_RS17000, D172_RS14930, D172_RS02155, D172_RS02150, D172_RS15060, D172_RS01620, D172_RS05540, D172_RS03485, D172_R…	0.934363
A09190 Not Included in Pathway or Brite	A09190 Not Included in Pathway or Brite	60	309	475	2340	0.684714	0.956566	[D172_RS13230, D172_RS16780, D172_RS18165, D172_RS06825, D172_RS19095, D172_RS12735, D172_RS20695, D172_RS01650, D172_RS08050, D172_RS19945, D172_RS19705, D172_RS17925, D172_RS19100, D172_RS12910, D172_RS11980, D172_RS12510, D172_RS10010, D172_RS12750, D172_RS05940, D172_RS03125, D172_RS03565, D172_RS08495, D172_RS00455, D172_RS03485, D172_RS02750, D172_RS17535, D172_RS11790, D172_RS10140, D172_R…	0.956426
A09140 Cellular Processes	A09140 Cellular Processes	55	309	205	2340	3.21e-08	2.03173	[D172_RS13550, D172_RS13430, D172_RS16465, D172_RS16540, D172_RS13470, D172_RS13515, D172_RS13510, D172_RS13555, D172_RS14960, D172_RS05615, D172_RS04845, D172_RS13505, D172_RS15050, D172_RS01730, D172_RS04640, D172_RS16430, D172_RS16470, D172_RS14095, D172_RS17560, D172_RS13400, D172_RS18895, D172_RS14930, D172_RS15940, D172_RS03645, D172_RS02150, D172_RS19515, D172_RS17535, D172_RS13570, D172_R…	5.65e-06
A09130 Environmental Information Processing	A09130 Environmental Information Processing	36	309	221	2340	0.0958245	1.23358	[D172_RS17535, D172_RS16465, D172_RS13450, D172_RS16540, D172_RS17615, D172_RS08460, D172_RS16385, D172_RS03390, D172_RS17550, D172_RS13455, D172_RS13335, D172_RS17610, D172_RS01590, D172_RS04745, D172_RS05615, D172_RS06945, D172_RS15050, D172_RS08000, D172_RS02765, D172_RS02325, D172_RS13090, D172_RS08005, D172_RS13020, D172_RS16430, D172_RS09020, D172_RS16470, D172_RS17540, D172_RS13500, D172_R…	0.358832
B 09101 Carbohydrate metabolism	A09100 Metabolism	34	309	230	2340	0.25674	1.11946	[D172_RS19515, D172_RS16365, D172_RS15250, D172_RS07095, D172_RS15315, D172_RS14785, D172_RS11310, D172_RS00280, D172_RS02580, D172_RS11305, D172_RS18085, D172_RS18580, D172_RS09015, D172_RS02400, D172_RS08425, D172_RS02960, D172_RS19900, D172_RS14375, D172_RS15365, D172_RS14475, D172_RS10390, D172_RS15360, D172_RS09020, D172_RS19520, D172_RS14675, D172_RS01120, D172_RS01160, D172_RS10725, D172_R…	0.67442
B 09181 Protein families: metabolism	A09180 Brite Hierarchies	34	309	260	2340	0.557118	0.990291	[D172_RS14980, D172_RS16465, D172_RS12180, D172_RS12800, D172_RS14945, D172_RS13455, D172_RS14985, D172_RS11035, D172_RS21060, D172_RS00240, D172_RS00120, D172_RS00260, D172_RS04845, D172_RS04040, D172_RS08000, D172_RS00245, D172_RS01870, D172_RS14970, D172_RS14095, D172_RS14955, D172_RS12810, D172_RS12635, D172_RS19685, D172_RS12850, D172_RS14675, D172_RS00250, D172_RS21030, D172_RS14925, D172_R…	0.951968
02035 Bacterial motility proteins	A09180 Brite Hierarchies	32	309	110	2340	5.29e-06	2.203	[D172_RS07070, D172_RS13550, D172_RS13430, D172_RS13570, D172_RS13450, D172_RS16540, D172_RS13370, D172_RS13470, D172_RS13515, D172_RS13535, D172_RS13455, D172_RS13510, D172_RS13555, D172_RS13335, D172_RS13530, D172_RS04745, D172_RS13505, D172_RS21045, D172_RS02325, D172_RS13540, D172_RS13020, D172_RS16430, D172_RS13580, D172_RS13545, D172_RS13425, D172_RS13400, D172_RS13500, D172_RS13365, D172_R…	0.00031
02000 Transporters	A09180 Brite Hierarchies	29	309	296	2340	0.977228	0.741931	[D172_RS08460, D172_RS16385, D172_RS03070, D172_RS13170, D172_RS03390, D172_RS12645, D172_RS11115, D172_RS11110, D172_RS14960, D172_RS06645, D172_RS01250, D172_RS21020, D172_RS13190, D172_RS02765, D172_RS06660, D172_RS04760, D172_RS06665, D172_RS06005, D172_RS11120, D172_RS11105, D172_RS18895, D172_RS03300, D172_RS06655, D172_RS03445, D172_RS13080, D172_RS06650, D172_RS08455, D172_RS01485, D172_R…	1.01172
B 09105 Amino acid metabolism	A09100 Metabolism	27	309	219	2340	0.688388	0.933635	[D172_RS18700, D172_RS14980, D172_RS15055, D172_RS20765, D172_RS08240, D172_RS16120, D172_RS15935, D172_RS19995, D172_RS14785, D172_RS09015, D172_RS05550, D172_RS02400, D172_RS08425, D172_RS19900, D172_RS14375, D172_RS09185, D172_RS09020, D172_RS14975, D172_RS07900, D172_RS11855, D172_RS01160, D172_RS10725, D172_RS08430, D172_RS03285, D172_RS06335, D172_RS03265, D172_RS05840]	0.953987
02020 Two-component system	A09130 Environmental Information Processing	26	309	142	2340	0.0464231	1.38657	[D172_RS16465, D172_RS13450, D172_RS16540, D172_RS08460, D172_RS13455, D172_RS13335, D172_RS04745, D172_RS05615, D172_RS06945, D172_RS15050, D172_RS08000, D172_RS02765, D172_RS02325, D172_RS13090, D172_RS08005, D172_RS13020, D172_RS16430, D172_RS09020, D172_RS16470, D172_RS13500, D172_RS15940, D172_RS03645, D172_RS01160, D172_RS08455, D172_RS03485, D172_RS05520]	0.226957
B 09132 Signal transduction	A09130 Environmental Information Processing	26	309	142	2340	0.0464231	1.38657	[D172_RS16465, D172_RS13450, D172_RS16540, D172_RS08460, D172_RS13455, D172_RS13335, D172_RS04745, D172_RS05615, D172_RS06945, D172_RS15050, D172_RS08000, D172_RS02765, D172_RS02325, D172_RS13090, D172_RS08005, D172_RS13020, D172_RS16430, D172_RS09020, D172_RS16470, D172_RS13500, D172_RS15940, D172_RS03645, D172_RS01160, D172_RS08455, D172_RS03485, D172_RS05520]	0.226957
B 09142 Cell motility	A09140 Cellular Processes	25	309	89	2340	0.000114	2.1272	[D172_RS13550, D172_RS13430, D172_RS13570, D172_RS13450, D172_RS16540, D172_RS13370, D172_RS13470, D172_RS13515, D172_RS13535, D172_RS13510, D172_RS13555, D172_RS13335, D172_RS13530, D172_RS04745, D172_RS13505, D172_RS13540, D172_RS13020, D172_RS16430, D172_RS13580, D172_RS13545, D172_RS13425, D172_RS13400, D172_RS13500, D172_RS15940, D172_RS13585]	0.00250921
02044 Secretion system	A09180 Brite Hierarchies	24	309	81	2340	6.14e-05	2.2438	[D172_RS07070, D172_RS17545, D172_RS17600, D172_RS13430, D172_RS17535, D172_RS13370, D172_RS17615, D172_RS17560, D172_RS17550, D172_RS13425, D172_RS17540, D172_RS13865, D172_RS13400, D172_RS13225, D172_RS17620, D172_RS17610, D172_RS05500, D172_RS01590, D172_RS05505, D172_RS05515, D172_RS21045, D172_RS02765, D172_RS02325, D172_RS05510]	0.00180135
B 09145 Cellular community - prokaryotes	A09140 Cellular Processes	23	309	109	2340	0.0127332	1.59793	[D172_RS19515, D172_RS17545, D172_RS17535, D172_RS15365, D172_RS16465, D172_RS13450, D172_RS17615, D172_RS16470, D172_RS14095, D172_RS17560, D172_RS19520, D172_RS13455, D172_RS18895, D172_RS15940, D172_RS17610, D172_RS01590, D172_RS03645, D172_RS05615, D172_RS04845, D172_RS02150, D172_RS15050, D172_RS01730, D172_RS04640]	0.0974364
A09120 Genetic Information Processing	A09120 Genetic Information Processing	22	309	195	2340	0.82555	0.854369	[D172_RS15520, D172_RS02915, D172_RS09175, D172_RS01615, D172_RS15800, D172_RS12850, D172_RS12685, D172_RS07205, D172_RS03500, D172_RS02460, D172_RS01590, D172_RS21030, D172_RS12405, D172_RS03505, D172_RS07200, D172_RS15060, D172_RS05440, D172_RS03570, D172_RS01620, D172_RS01730, D172_RS02455, D172_RS05895]	1.00205
B 09192 Unclassified: genetic information processing	A09190 Not Included in Pathway or Brite	21	309	79	2340	0.000915	2.01303	[D172_RS19945, D172_RS15670, D172_RS19705, D172_RS08030, D172_RS17020, D172_RS03805, D172_RS17375, D172_RS12520, D172_RS11980, D172_RS12510, D172_RS13665, D172_RS17225, D172_RS12750, D172_RS05940, D172_RS03125, D172_RS03565, D172_RS20150, D172_RS04350, D172_RS00455, D172_RS03330, D172_RS20695]	0.0161099
02040 Flagellar assembly	A09140 Cellular Processes	19	309	48	2340	3.56e-06	2.99757	[D172_RS13550, D172_RS13430, D172_RS13540, D172_RS13570, D172_RS13450, D172_RS13370, D172_RS13470, D172_RS13580, D172_RS13515, D172_RS13545, D172_RS13425, D172_RS13535, D172_RS13400, D172_RS13510, D172_RS13500, D172_RS13555, D172_RS13585, D172_RS13530, D172_RS13505]	0.000313
B 09102 Energy metabolism	A09100 Metabolism	17	309	121	2340	0.431091	1.06395	[D172_RS14375, D172_RS14475, D172_RS08240, D172_RS09020, D172_RS00240, D172_RS01120, D172_RS00260, D172_RS00250, D172_RS01160, D172_RS01535, D172_RS00235, D172_RS04670, D172_RS00255, D172_RS07105, D172_RS02400, D172_RS00245, D172_RS01540]	0.882233
B 09107 Glycan biosynthesis and metabolism	A09100 Metabolism	16	309	54	2340	0.00106924	2.2438	[D172_RS14980, D172_RS15365, D172_RS15420, D172_RS14970, D172_RS12180, D172_RS15360, D172_RS15250, D172_RS14955, D172_RS12635, D172_RS14945, D172_RS14975, D172_RS15415, D172_RS15315, D172_RS14985, D172_RS00280, D172_RS14925]	0.0171078
A09160 Human Diseases	A09160 Human Diseases	16	309	66	2340	0.00970302	1.83583	[D172_RS14970, D172_RS12180, D172_RS14095, D172_RS14955, D172_RS14945, D172_RS14975, D172_RS13500, D172_RS14985, D172_RS18895, D172_RS11035, D172_RS21060, D172_RS17090, D172_RS04845, D172_RS08000, D172_RS02765, D172_RS03485]	0.0813205
99980 Enzymes with EC numbers	A09190 Not Included in Pathway or Brite	14	309	128	2340	0.818432	0.828277	[D172_RS08050, D172_RS11790, D172_RS10140, D172_RS10070, D172_RS11280, D172_RS19100, D172_RS01480, D172_RS19095, D172_RS08495, D172_RS20940, D172_RS03485, D172_RS02365, D172_RS01650, D172_RS02750]	1.0073
B 09191 Unclassified: metabolism	A09190 Not Included in Pathway or Brite	14	309	159	2340	0.97078	0.666789	[D172_RS08050, D172_RS11790, D172_RS10140, D172_RS10070, D172_RS11280, D172_RS19100, D172_RS01480, D172_RS19095, D172_RS08495, D172_RS20940, D172_RS03485, D172_RS02365, D172_RS01650, D172_RS02750]	1.0231
99976 Replication and repair	A09190 Not Included in Pathway or Brite	13	309	53	2340	0.0172179	1.85748	[D172_RS15670, D172_RS19705, D172_RS17020, D172_RS03805, D172_RS17375, D172_RS12520, D172_RS11980, D172_RS12510, D172_RS13665, D172_RS05940, D172_RS03565, D172_RS20150, D172_RS04350]	0.116552
B 09131 Membrane transport	A09130 Environmental Information Processing	13	309	85	2340	0.327536	1.1582	[D172_RS17535, D172_RS17615, D172_RS08460, D172_RS16385, D172_RS03390, D172_RS17550, D172_RS17540, D172_RS17620, D172_RS17610, D172_RS03445, D172_RS01590, D172_RS02765, D172_RS08455]	0.789677
B 09194 Poorly characterized	A09190 Not Included in Pathway or Brite	13	309	157	2340	0.982514	0.627048	[D172_RS19605, D172_RS13230, D172_RS15000, D172_RS16780, D172_RS17925, D172_RS00625, D172_RS18165, D172_RS02045, D172_RS01195, D172_RS12735, D172_RS08275, D172_RS02775, D172_RS06575]	0.999552
03036 Chromosome and associated proteins	A09180 Brite Hierarchies	12	309	66	2340	0.152046	1.37688	[D172_RS02150, D172_RS14935, D172_RS19870, D172_RS06020, D172_RS20220, D172_RS14940, D172_RS01730, D172_RS14985, D172_RS14930, D172_RS14960, D172_RS13750, D172_RS19875]	0.504909
B 09193 Unclassified: signaling and cellular processes	A09190 Not Included in Pathway or Brite	12	309	81	2340	0.380662	1.1219	[D172_RS17535, D172_RS06825, D172_RS04635, D172_RS05405, D172_RS16285, D172_RS20705, D172_RS21040, D172_RS12910, D172_RS08025, D172_RS03295, D172_RS10010, D172_RS12640]	0.827117
03021 Transcription machinery	A09180 Brite Hierarchies	11	309	32	2340	0.00174211	2.60316	[D172_RS13770, D172_RS13780, D172_RS12965, D172_RS02205, D172_RS03065, D172_RS19610, D172_RS01620, D172_RS13775, D172_RS15720, D172_RS06940, D172_RS04640]	0.0255509
B 09175 Drug resistance: antimicrobial	A09160 Human Diseases	11	309	44	2340	0.023986	1.8932	[D172_RS14970, D172_RS04845, D172_RS12180, D172_RS14955, D172_RS14945, D172_RS08000, D172_RS14975, D172_RS02765, D172_RS14985, D172_RS18895, D172_RS03485]	0.14557
02022 Two-component system	A09180 Brite Hierarchies	11	309	64	2340	0.216078	1.30158	[D172_RS16465, D172_RS13450, D172_RS16540, D172_RS03645, D172_RS16470, D172_RS08000, D172_RS13090, D172_RS13455, D172_RS13335, D172_RS08005, D172_RS04135]	0.633828
B 09122 Translation	A09120 Genetic Information Processing	11	309	81	2340	0.510727	1.02841	[D172_RS03500, D172_RS02460, D172_RS21030, D172_RS09175, D172_RS01615, D172_RS03505, D172_RS15060, D172_RS05440, D172_RS12850, D172_RS12685, D172_RS02455]	0.907959
B 09106 Metabolism of other amino acids	A09100 Metabolism	10	309	73	2340	0.503222	1.03737	[D172_RS07900, D172_RS14375, D172_RS08240, D172_RS11305, D172_RS10390, D172_RS09015, D172_RS14945, D172_RS05550, D172_RS03285, D172_RS03265]	0.903745
03009 Ribosome biogenesis	A09180 Brite Hierarchies	10	309	79	2340	0.609883	0.958584	[D172_RS01890, D172_RS12175, D172_RS12170, D172_RS11270, D172_RS13745, D172_RS04550, D172_RS02720, D172_RS14995, D172_RS05895, D172_RS13750]	0.933386
99997 Function unknown	A09190 Not Included in Pathway or Brite	10	309	122	2340	0.971594	0.620723	[D172_RS19605, D172_RS13230, D172_RS16780, D172_RS12735, D172_RS17925, D172_RS00625, D172_RS18165, D172_RS08275, D172_RS02775, D172_RS06575]	1.01184
B 09108 Metabolism of cofactors and vitamins	A09100 Metabolism	10	309	158	2340	0.998665	0.479292	[D172_RS15520, D172_RS06205, D172_RS03740, D172_RS14375, D172_RS16740, D172_RS07205, D172_RS16120, D172_RS03735, D172_RS16030, D172_RS00425]	0.998665
B 09143 Cell growth and death	A09140 Cellular Processes	9	309	14	2340	1.19e-05	4.86824	[D172_RS12805, D172_RS14935, D172_RS14955, D172_RS12810, D172_RS12800, D172_RS14940, D172_RS14930, D172_RS14960, D172_RS16930]	0.000525
04112 Cell cycle - Caulobacter	A09140 Cellular Processes	9	309	14	2340	1.19e-05	4.86824	[D172_RS12805, D172_RS14935, D172_RS14955, D172_RS12810, D172_RS12800, D172_RS14940, D172_RS14930, D172_RS14960, D172_RS16930]	0.000525
05111 Biofilm formation - Vibrio cholerae	A09140 Cellular Processes	9	309	26	2340	0.00433145	2.62136	[D172_RS13450, D172_RS04845, D172_RS02150, D172_RS14095, D172_RS15050, D172_RS13455, D172_RS01730, D172_RS04640, D172_RS15940]	0.047646
00640 Propanoate metabolism	A09100 Metabolism	9	309	28	2340	0.00752639	2.43412	[D172_RS01120, D172_RS07095, D172_RS07100, D172_RS09015, D172_RS04670, D172_RS08430, D172_RS07105, D172_RS08425, D172_RS14675]	0.0735914
00630 Glyoxylate and dicarboxylate metabolism	A09100 Metabolism	9	309	36	2340	0.039504	1.8932	[D172_RS14375, D172_RS01120, D172_RS01160, D172_RS09020, D172_RS10725, D172_RS04670, D172_RS07105, D172_RS02400, D172_RS14785]	0.204491
00520 Amino sugar and nucleotide sugar metabolism	A09100 Metabolism	9	309	37	2340	0.0463807	1.84204	[D172_RS15365, D172_RS00280, D172_RS02580, D172_RS15360, D172_RS15250, D172_RS19520, D172_RS15315, D172_RS02575, D172_RS11310]	0.233229
01002 Peptidases and inhibitors	A09180 Brite Hierarchies	9	309	86	2340	0.821946	0.792504	[D172_RS21060, D172_RS04845, D172_RS14095, D172_RS04040, D172_RS12810, D172_RS12800, D172_RS19685, D172_RS01740, D172_RS03485]	1.0046
03400 DNA repair and recombination proteins	A09180 Brite Hierarchies	9	309	94	2340	0.89229	0.725057	[D172_RS00925, D172_RS02915, D172_RS15065, D172_RS02150, D172_RS04490, D172_RS06020, D172_RS15800, D172_RS03570, D172_RS01620]	0.987692
03070 Bacterial secretion system	A09130 Environmental Information Processing	8	309	25	2340	0.0119337	2.4233	[D172_RS17535, D172_RS01590, D172_RS17615, D172_RS17550, D172_RS02765, D172_RS17540, D172_RS17620, D172_RS17610]	0.0954698
01011 Peptidoglycan biosynthesis and degradation proteins	A09180 Brite Hierarchies	8	309	30	2340	0.0358162	2.01942	[D172_RS14980, D172_RS14970, D172_RS00120, D172_RS12180, D172_RS14955, D172_RS14945, D172_RS14985, D172_RS01870]	0.191019
00500 Starch and sucrose metabolism	A09100 Metabolism	8	309	32	2340	0.0509431	1.8932	[D172_RS19515, D172_RS16365, D172_RS10390, D172_RS15250, D172_RS09860, D172_RS19520, D172_RS02960, D172_RS11310]	0.229897
02025 Biofilm formation - Pseudomonas aeruginosa	A09140 Cellular Processes	8	309	41	2340	0.164092	1.47762	[D172_RS17545, D172_RS17535, D172_RS15365, D172_RS05615, D172_RS17615, D172_RS15050, D172_RS17560, D172_RS17610]	0.534818
03110 Chaperones and folding catalysts	A09180 Brite Hierarchies	8	309	46	2340	0.255074	1.31701	[D172_RS03345, D172_RS12805, D172_RS12855, D172_RS00235, D172_RS05540, D172_RS02565, D172_RS03485, D172_RS11035]	0.680199
03010 Ribosome	A09120 Genetic Information Processing	8	309	57	2340	0.485481	1.06285	[D172_RS03500, D172_RS02460, D172_RS09175, D172_RS01615, D172_RS03505, D172_RS05440, D172_RS12685, D172_RS02455]	0.890049
03011 Ribosome	A09180 Brite Hierarchies	8	309	57	2340	0.485481	1.06285	[D172_RS03500, D172_RS02460, D172_RS09175, D172_RS01615, D172_RS03505, D172_RS05440, D172_RS12685, D172_RS02455]	0.890049
B 09104 Nucleotide metabolism	A09100 Metabolism	8	309	81	2340	0.859037	0.747932	[D172_RS18865, D172_RS06205, D172_RS02770, D172_RS00925, D172_RS09180, D172_RS01935, D172_RS19710, D172_RS01540]	0.994674
03016 Transfer RNA biogenesis	A09180 Brite Hierarchies	8	309	89	2340	0.918811	0.680703	[D172_RS15520, D172_RS02155, D172_RS21030, D172_RS12405, D172_RS01535, D172_RS15060, D172_RS12850, D172_RS01200]	1.00441
00541 O-Antigen nucleotide sugar biosynthesis	A09100 Metabolism	7	309	17	2340	0.00389616	3.11822	[D172_RS15365, D172_RS15420, D172_RS00280, D172_RS15360, D172_RS15250, D172_RS15415, D172_RS15315]	0.0457149
00550 Peptidoglycan biosynthesis	A09100 Metabolism	7	309	18	2340	0.00566698	2.94498	[D172_RS14980, D172_RS14970, D172_RS12180, D172_RS14955, D172_RS14945, D172_RS14975, D172_RS14985]	0.0586699
99992 Structural proteins	A09190 Not Included in Pathway or Brite	7	309	22	2340	0.0190114	2.40953	[D172_RS04635, D172_RS05405, D172_RS16285, D172_RS21040, D172_RS08025, D172_RS03295, D172_RS12640]	0.1195
B 09171 Infectious disease: bacterial	A09160 Human Diseases	7	309	24	2340	0.0305819	2.20874	[D172_RS21060, D172_RS17090, D172_RS04845, D172_RS14095, D172_RS02765, D172_RS13500, D172_RS11035]	0.179414
02026 Biofilm formation - Escherichia coli	A09140 Cellular Processes	7	309	27	2340	0.0555103	1.96332	[D172_RS19515, D172_RS16465, D172_RS03645, D172_RS16470, D172_RS15050, D172_RS19520, D172_RS04640]	0.232614
03029 Mitochondrial biogenesis	A09180 Brite Hierarchies	7	309	36	2340	0.18845	1.47249	[D172_RS15520, D172_RS16795, D172_RS13745, D172_RS12645, D172_RS17000, D172_RS01640, D172_RS11035]	0.571849
B 09111 Xenobiotics biodegradation and metabolism	A09100 Metabolism	7	309	39	2340	0.249118	1.35922	[D172_RS19900, D172_RS18865, D172_RS00925, D172_RS20765, D172_RS01480, D172_RS09020, D172_RS10850]	0.685074
02030 Bacterial chemotaxis	A09140 Cellular Processes	7	309	48	2340	0.451955	1.10437	[D172_RS13020, D172_RS16430, D172_RS16540, D172_RS04745, D172_RS13400, D172_RS13335, D172_RS15940]	0.883823
04147 Exosome	A09180 Brite Hierarchies	7	309	54	2340	0.583231	0.981661	[D172_RS16795, D172_RS11305, D172_RS01160, D172_RS09020, D172_RS00425, D172_RS11035, D172_RS11310]	0.93317
B 09123 Folding, sorting and degradation	A09120 Genetic Information Processing	7	309	55	2340	0.603646	0.963813	[D172_RS15520, D172_RS07205, D172_RS01590, D172_RS12405, D172_RS07200, D172_RS01730, D172_RS05895]	0.940191
03000 Transcription factors	A09180 Brite Hierarchies	7	309	73	2340	0.867717	0.72616	[D172_RS17700, D172_RS18900, D172_RS02150, D172_RS20220, D172_RS16725, D172_RS15525, D172_RS12740]	0.991676
00280 Valine, leucine and isoleucine degradation	A09100 Metabolism	6	309	27	2340	0.135542	1.68285	[D172_RS09020, D172_RS10725, D172_RS09015, D172_RS08430, D172_RS08425, D172_RS06335]	0.458759
00190 Oxidative phosphorylation	A09100 Metabolism	6	309	40	2340	0.436968	1.13592	[D172_RS00240, D172_RS00260, D172_RS00250, D172_RS00235, D172_RS00255, D172_RS00245]	0.864116
04812 Cytoskeleton proteins	A09180 Brite Hierarchies	5	309	11	2340	0.00910752	3.44219	[D172_RS14935, D172_RS19870, D172_RS20220, D172_RS14930, D172_RS19875]	0.0801462
02048 Prokaryotic defense system	A09180 Brite Hierarchies	5	309	18	2340	0.077656	2.10356	[D172_RS15520, D172_RS13635, D172_RS12745, D172_RS12740, D172_RS14930]	0.317848
01501 beta-Lactam resistance	A09160 Human Diseases	5	309	23	2340	0.177777	1.64626	[D172_RS12180, D172_RS08000, D172_RS02765, D172_RS14985, D172_RS18895]	0.568886
00300 Lysine biosynthesis	A09100 Metabolism	5	309	24	2340	0.201925	1.57767	[D172_RS14980, D172_RS15055, D172_RS14975, D172_RS19995, D172_RS03285]	0.602353
03019 Messenger RNA biogenesis	A09180 Brite Hierarchies	5	309	25	2340	0.227099	1.51456	[D172_RS12405, D172_RS15050, D172_RS01730, D172_RS05895, D172_RS13750]	0.655238
00720 Carbon fixation pathways in prokaryotes	A09100 Metabolism	5	309	26	2340	0.253133	1.45631	[D172_RS01120, D172_RS09020, D172_RS04670, D172_RS07105, D172_RS02400]	0.685407
B 09109 Metabolism of terpenoids and polyketides	A09100 Metabolism	5	309	30	2340	0.362535	1.26214	[D172_RS15420, D172_RS09175, D172_RS09020, D172_RS21035, D172_RS15415]	0.797577
00010 Glycolysis / Gluconeogenesis	A09100 Metabolism	5	309	32	2340	0.418193	1.18325	[D172_RS19900, D172_RS14475, D172_RS18085, D172_RS04670, D172_RS11310]	0.865906
00620 Pyruvate metabolism	A09100 Metabolism	5	309	38	2340	0.576712	0.996423	[D172_RS19900, D172_RS18085, D172_RS09020, D172_RS04670, D172_RS02400]	0.939826
B 09110 Biosynthesis of other secondary metabolites	A09100 Metabolism	5	309	47	2340	0.763743	0.805619	[D172_RS15420, D172_RS15055, D172_RS17155, D172_RS15415, D172_RS19995]	1.00312
00230 Purine metabolism	A09100 Metabolism	5	309	55	2340	0.870933	0.688438	[D172_RS06205, D172_RS02770, D172_RS01935, D172_RS19710, D172_RS01540]	0.988931
01502 Vancomycin resistance	A09160 Human Diseases	4	309	6	2340	0.00359846	5.04854	[D172_RS14970, D172_RS14955, D172_RS14945, D172_RS14975]	0.0452378
04626 Plant-pathogen interaction	A09150 Organismal Systems	4	309	8	2340	0.0135042	3.78641	[D172_RS16795, D172_RS02765, D172_RS13500, D172_RS11035]	0.0990309
B 09159 Environmental adaptation	A09150 Organismal Systems	4	309	8	2340	0.0135042	3.78641	[D172_RS16795, D172_RS02765, D172_RS13500, D172_RS11035]	0.0990309
A09150 Organismal Systems	A09150 Organismal Systems	4	309	10	2340	0.0326532	3.02913	[D172_RS16795, D172_RS02765, D172_RS13500, D172_RS11035]	0.185386
00380 Tryptophan metabolism	A09100 Metabolism	4	309	13	2340	0.0808134	2.3301	[D172_RS20765, D172_RS09020, D172_RS03265, D172_RS14785]	0.323254
00051 Fructose and mannose metabolism	A09100 Metabolism	4	309	21	2340	0.297592	1.44244	[D172_RS15365, D172_RS14475, D172_RS02580, D172_RS15360]	0.737694
00680 Methane metabolism	A09100 Metabolism	4	309	22	2340	0.32932	1.37688	[D172_RS14375, D172_RS14475, D172_RS04670, D172_RS02400]	0.783249
03012 Translation factors	A09180 Brite Hierarchies	4	309	23	2340	0.361224	1.31701	[D172_RS05610, D172_RS16795, D172_RS17000, D172_RS01640]	0.804753
01503 Cationic antimicrobial peptide (CAMP) resistance	A09160 Human Diseases	4	309	26	2340	0.455894	1.16505	[D172_RS04845, D172_RS08000, D172_RS02765, D172_RS03485]	0.88173
00240 Pyrimidine metabolism	A09100 Metabolism	4	309	37	2340	0.740278	0.818683	[D172_RS18865, D172_RS00925, D172_RS09180, D172_RS19710]	1.00222
00270 Cysteine and methionine metabolism	A09100 Metabolism	4	309	40	2340	0.794678	0.757282	[D172_RS15055, D172_RS05550, D172_RS19995, D172_RS02400]	1.0135
02024 Quorum sensing	A09140 Cellular Processes	4	309	42	2340	0.825596	0.721221	[D172_RS01590, D172_RS04845, D172_RS01730, D172_RS18895]	0.995239
02010 ABC transporters	A09130 Environmental Information Processing	4	309	56	2340	0.950623	0.540915	[D172_RS03445, D172_RS08460, D172_RS16385, D172_RS08455]	1.014
99998 Others	A09190 Not Included in Pathway or Brite	3	309	4	2340	0.00823618	5.67961	[D172_RS03330, D172_RS17225, D172_RS12750]	0.076293
05110 Vibrio cholerae infection	A09160 Human Diseases	3	309	6	2340	0.0335664	3.78641	[D172_RS17090, D172_RS04845, D172_RS14095]	0.184615
00983 Drug metabolism - other enzymes	A09100 Metabolism	3	309	7	2340	0.0530956	3.24549	[D172_RS18865, D172_RS00925, D172_RS20765]	0.227923
00900 Terpenoid backbone biosynthesis	A09100 Metabolism	3	309	14	2340	0.278735	1.62275	[D172_RS09175, D172_RS09020, D172_RS21035]	0.721432
00071 Fatty acid degradation	A09100 Metabolism	3	309	15	2340	0.317137	1.51456	[D172_RS19900, D172_RS09020, D172_RS06335]	0.775225
03018 RNA degradation	A09120 Genetic Information Processing	3	309	17	2340	0.393801	1.33638	[D172_RS12405, D172_RS01730, D172_RS05895]	0.825108
04122 Sulfur relay system	A09120 Genetic Information Processing	3	309	19	2340	0.46808	1.19571	[D172_RS15520, D172_RS07205, D172_RS07200]	0.895457
01504 Antimicrobial resistance genes	A09180 Brite Hierarchies	3	309	23	2340	0.602464	0.987759	[D172_RS08000, D172_RS02765, D172_RS18895]	0.955258
00020 Citrate cycle (TCA cycle)	A09100 Metabolism	3	309	23	2340	0.602464	0.987759	[D172_RS01120, D172_RS07105, D172_RS02400]	0.955258
00970 Aminoacyl-tRNA biosynthesis	A09120 Genetic Information Processing	3	309	24	2340	0.632375	0.946602	[D172_RS21030, D172_RS15060, D172_RS12850]	0.943203
00250 Alanine, aspartate and glutamate metabolism	A09100 Metabolism	3	309	28	2340	0.736053	0.811373	[D172_RS07900, D172_RS08240, D172_RS01160]	1.00423
00330 Arginine and proline metabolism	A09100 Metabolism	3	309	29	2340	0.758042	0.783395	[D172_RS18700, D172_RS11855, D172_RS03285]	1.01844
01001 Protein kinases	A09180 Brite Hierarchies	3	309	31	2340	0.797579	0.732853	[D172_RS16465, D172_RS08000, D172_RS13455]	1.00988
00030 Pentose phosphate pathway	A09100 Metabolism	3	309	32	2340	0.81524	0.709951	[D172_RS14475, D172_RS11305, D172_RS11310]	1.02487
00480 Glutathione metabolism	A09100 Metabolism	3	309	32	2340	0.81524	0.709951	[D172_RS11305, D172_RS05550, D172_RS03285]	1.02487
00260 Glycine, serine and threonine metabolism	A09100 Metabolism	3	309	34	2340	0.84667	0.66819	[D172_RS14375, D172_RS15055, D172_RS19995]	0.986847
99996 General function prediction only	A09190 Not Included in Pathway or Brite	3	309	35	2340	0.860573	0.649098	[D172_RS02045, D172_RS01195, D172_RS15000]	0.989941
01007 Amino acid related enzymes	A09180 Brite Hierarchies	3	309	37	2340	0.885105	0.614012	[D172_RS21030, D172_RS15060, D172_RS12850]	0.98594
B 09124 Replication and repair	A09120 Genetic Information Processing	3	309	56	2340	0.984652	0.405687	[D172_RS02915, D172_RS15800, D172_RS03570]	0.99597
B 09103 Lipid metabolism	A09100 Metabolism	3	309	72	2340	0.99762	0.315534	[D172_RS19900, D172_RS09020, D172_RS06335]	1.00332
00525 Acarbose and validamycin biosynthesis	A09100 Metabolism	2	309	2	2340	0.0173885	7.57282	[D172_RS15420, D172_RS15415]	0.113348
99993 Cell motility	A09190 Not Included in Pathway or Brite	2	309	3	2340	0.0475991	5.04854	[D172_RS12910, D172_RS10010]	0.220459
00523 Polyketide sugar unit biosynthesis	A09100 Metabolism	2	309	4	2340	0.086962	3.78641	[D172_RS15420, D172_RS15415]	0.340118
00633 Nitrotoluene degradation	A09100 Metabolism	2	309	4	2340	0.086962	3.78641	[D172_RS01480, D172_RS10850]	0.340118
B 09151 Immune system	A09150 Organismal Systems	2	309	6	2340	0.182039	2.52427	[D172_RS13500, D172_RS11035]	0.572124
04621 NOD-like receptor signaling pathway	A09150 Organismal Systems	2	309	6	2340	0.182039	2.52427	[D172_RS13500, D172_RS11035]	0.572124
00521 Streptomycin biosynthesis	A09100 Metabolism	2	309	7	2340	0.233617	2.16366	[D172_RS15420, D172_RS15415]	0.66317
99973 Transcription	A09190 Not Included in Pathway or Brite	2	309	8	2340	0.285872	1.8932	[D172_RS00455, D172_RS20695]	0.729182
00430 Taurine and hypotaurine metabolism	A09100 Metabolism	2	309	8	2340	0.285872	1.8932	[D172_RS07900, D172_RS08240]	0.729182
00470 D-Amino acid metabolism	A09100 Metabolism	2	309	10	2340	0.388388	1.51456	[D172_RS14945, D172_RS03285]	0.833613
05132 Salmonella infection	A09160 Human Diseases	2	309	10	2340	0.388388	1.51456	[D172_RS13500, D172_RS11035]	0.833613
03420 Nucleotide excision repair	A09120 Genetic Information Processing	2	309	12	2340	0.483928	1.26214	[D172_RS15800, D172_RS03570]	0.915821
00130 Ubiquinone and other terpenoid-quinone biosynthesis	A09100 Metabolism	2	309	12	2340	0.483928	1.26214	[D172_RS03740, D172_RS03735]	0.915821
00460 Cyanoamino acid metabolism	A09100 Metabolism	2	309	12	2340	0.483928	1.26214	[D172_RS14375, D172_RS10390]	0.915821
00910 Nitrogen metabolism	A09100 Metabolism	2	309	13	2340	0.528127	1.16505	[D172_RS08240, D172_RS01160]	0.929504
00261 Monobactam biosynthesis	A09100 Metabolism	2	309	13	2340	0.528127	1.16505	[D172_RS15055, D172_RS19995]	0.929504
99975 Protein processing	A09190 Not Included in Pathway or Brite	2	309	13	2340	0.528127	1.16505	[D172_RS03125, D172_RS19945]	0.929504
00670 One carbon pool by folate	A09100 Metabolism	2	309	15	2340	0.608547	1.00971	[D172_RS06205, D172_RS14375]	0.939512
99995 Signaling proteins	A09190 Not Included in Pathway or Brite	2	309	16	2340	0.64468	0.946602	[D172_RS17535, D172_RS06825]	0.953477
00340 Histidine metabolism	A09100 Metabolism	2	309	16	2340	0.64468	0.946602	[D172_RS11855, D172_RS15935]	0.953477
00220 Arginine biosynthesis	A09100 Metabolism	2	309	16	2340	0.64468	0.946602	[D172_RS08240, D172_RS01160]	0.953477
00920 Sulfur metabolism	A09100 Metabolism	2	309	16	2340	0.64468	0.946602	[D172_RS01535, D172_RS01540]	0.953477
00540 Lipopolysaccharide biosynthesis	A09100 Metabolism	2	309	18	2340	0.708975	0.841424	[D172_RS14925, D172_RS12635]	0.974841
00860 Porphyrin and chlorophyll metabolism	A09100 Metabolism	2	309	20	2340	0.763274	0.757282	[D172_RS16740, D172_RS16030]	1.01005
00710 Carbon fixation in photosynthetic organisms	A09100 Metabolism	2	309	21	2340	0.786983	0.721221	[D172_RS14475, D172_RS02400]	1.02599
00400 Phenylalanine, tyrosine and tryptophan biosynthesis	A09100 Metabolism	2	309	21	2340	0.786983	0.721221	[D172_RS09185, D172_RS05840]	1.02599
01005 Lipopolysaccharide biosynthesis proteins	A09180 Brite Hierarchies	2	309	23	2340	0.828211	0.658506	[D172_RS14925, D172_RS12635]	0.9916
00052 Galactose metabolism	A09100 Metabolism	2	309	23	2340	0.828211	0.658506	[D172_RS15250, D172_RS09860]	0.9916
01004 Lipid biosynthesis proteins	A09180 Brite Hierarchies	2	309	26	2340	0.87669	0.582524	[D172_RS04670, D172_RS14675]	0.989086
00790 Folate biosynthesis	A09100 Metabolism	2	309	36	2340	0.96149	0.420712	[D172_RS07205, D172_RS00425]	1.01941
05133 Pertussis	A09160 Human Diseases	1	309	1	2340	0.132051	7.57282	[D172_RS02765]	0.484188
99974 Translation	A09190 Not Included in Pathway or Brite	1	309	1	2340	0.132051	7.57282	[D172_RS08030]	0.484188
01055 Biosynthesis of vancomycin group antibiotics	A09100 Metabolism	1	309	1	2340	0.132051	7.57282	[D172_RS15420]	0.484188
03051 Proteasome	A09180 Brite Hierarchies	1	309	1	2340	0.132051	7.57282	[D172_RS11035]	0.484188
05120 Epithelial cell signaling in Helicobacter pylori infection	A09160 Human Diseases	1	309	2	2340	0.246714	3.78641	[D172_RS21060]	0.689233
00626 Naphthalene degradation	A09100 Metabolism	1	309	3	2340	0.346271	2.52427	[D172_RS19900]	0.812584
03020 RNA polymerase	A09120 Genetic Information Processing	1	309	3	2340	0.346271	2.52427	[D172_RS01620]	0.812584
B 09121 Transcription	A09120 Genetic Information Processing	1	309	3	2340	0.346271	2.52427	[D172_RS01620]	0.812584
05131 Shigellosis	A09160 Human Diseases	1	309	3	2340	0.346271	2.52427	[D172_RS13500]	0.812584
02060 Phosphotransferase system (PTS)	A09130 Environmental Information Processing	1	309	4	2340	0.432708	1.8932	[D172_RS03390]	0.875363
01009 Protein phosphatases and associated proteins	A09180 Brite Hierarchies	1	309	4	2340	0.432708	1.8932	[D172_RS11035]	0.875363
05134 Legionellosis	A09160 Human Diseases	1	309	6	2340	0.57289	1.26214	[D172_RS13500]	0.969506
00625 Chloroalkane and chloroalkene degradation	A09100 Metabolism	1	309	6	2340	0.57289	1.26214	[D172_RS19900]	0.969506
00053 Ascorbate and aldarate metabolism	A09100 Metabolism	1	309	6	2340	0.57289	1.26214	[D172_RS18580]	0.969506
00410 beta-Alanine metabolism	A09100 Metabolism	1	309	6	2340	0.57289	1.26214	[D172_RS09015]	0.969506
00404 Staurosporine biosynthesis	A09100 Metabolism	1	309	7	2340	0.629435	1.08183	[D172_RS17155]	0.955005
04131 Membrane trafficking	A09180 Brite Hierarchies	1	309	7	2340	0.629435	1.08183	[D172_RS11035]	0.955005
00360 Phenylalanine metabolism	A09100 Metabolism	1	309	8	2340	0.678515	0.946602	[D172_RS20765]	0.970884
00362 Benzoate degradation	A09100 Metabolism	1	309	8	2340	0.678515	0.946602	[D172_RS09020]	0.970884
00562 Inositol phosphate metabolism	A09100 Metabolism	1	309	8	2340	0.678515	0.946602	[D172_RS09015]	0.970884
00310 Lysine degradation	A09100 Metabolism	1	309	10	2340	0.758083	0.757282	[D172_RS09020]	1.01078
03410 Base excision repair	A09120 Genetic Information Processing	1	309	11	2340	0.790166	0.688438	[D172_RS02915]	1.0151
00450 Selenocompound metabolism	A09100 Metabolism	1	309	12	2340	0.818005	0.631068	[D172_RS03265]	1.01387
00350 Tyrosine metabolism	A09100 Metabolism	1	309	13	2340	0.842162	0.582524	[D172_RS19900]	0.994768
00730 Thiamine metabolism	A09100 Metabolism	1	309	13	2340	0.842162	0.582524	[D172_RS15520]	0.994768
00290 Valine, leucine and isoleucine biosynthesis	A09100 Metabolism	1	309	15	2340	0.881305	0.504854	[D172_RS16120]	0.98796
00770 Pantothenate and CoA biosynthesis	A09100 Metabolism	1	309	17	2340	0.910764	0.44546	[D172_RS16120]	1.00184
00040 Pentose and glucuronate interconversions	A09100 Metabolism	1	309	18	2340	0.922634	0.420712	[D172_RS15250]	1.00237
03060 Protein export	A09120 Genetic Information Processing	1	309	19	2340	0.93293	0.398569	[D172_RS01590]	1.00733
00650 Butanoate metabolism	A09100 Metabolism	1	309	20	2340	0.941859	0.378641	[D172_RS09020]	1.01078
03430 Mismatch repair	A09120 Genetic Information Processing	1	309	25	2340	0.971567	0.302913	[D172_RS03570]	1.01783
99977 Transport	A09190 Not Included in Pathway or Brite	1	309	28	2340	0.981504	0.270458	[D172_RS20705]	1.0102

## Sheet: （ΔPf1）KEGG_enrichment
Term Name	MainClass	GeneHitsInSelectedSet	AllGenesInSelectedSet	GeneHitsInBackground	AllGenesInBackground	p-value	enrichFactor	GeneListInSelectedSets	corrected p-value(BH method)
A09180 Brite Hierarchies	A09180 Brite Hierarchies	204	337	1290	2340	0.0177006	1.09806	[D172_RS16465, D172_RS03390, D172_RS13635, D172_RS13515, D172_RS19970, D172_RS19610, D172_RS13510, D172_RS14960, D172_RS13750, D172_RS01890, D172_RS21020, D172_RS13190, D172_RS07870, D172_RS01535, D172_RS06660, D172_RS06665, D172_RS14055, D172_RS09020, D172_RS16470, D172_RS04490, D172_RS13405, D172_RS11105, D172_RS13400, D172_RS18895, D172_RS15940, D172_RS04135, D172_RS16565, D172_RS17535, D172_R…	0.168621
B 09183 Protein families: signaling and cellular processes	A09180 Brite Hierarchies	103	337	588	2340	0.00856038	1.21631	[D172_RS16465, D172_RS13350, D172_RS13470, D172_RS03390, D172_RS13635, D172_RS13515, D172_RS19970, D172_RS13510, D172_RS14960, D172_RS13355, D172_RS01010, D172_RS01250, D172_RS21020, D172_RS13190, D172_RS06660, D172_RS04760, D172_RS06665, D172_RS13480, D172_RS13360, D172_RS09020, D172_RS16470, D172_RS13405, D172_RS11105, D172_RS13400, D172_RS18895, D172_RS13365, D172_RS15940, D172_RS05500, D172_R…	0.0911429
B 09182 Protein families: genetic information processing	A09180 Brite Hierarchies	92	337	560	2340	0.0684296	1.14074	[D172_RS09170, D172_RS09175, D172_RS05290, D172_RS01725, D172_RS04160, D172_RS03905, D172_RS16625, D172_RS12740, D172_RS19610, D172_RS14960, D172_RS13750, D172_RS13355, D172_RS05610, D172_RS01890, D172_RS03555, D172_RS02460, D172_RS00160, D172_RS07870, D172_RS15050, D172_RS06020, D172_RS01535, D172_RS20890, D172_RS01730, D172_RS06940, D172_RS04640, D172_RS05895, D172_RS02420, D172_RS16795, D172_R…	0.364287
A09100 Metabolism	A09100 Metabolism	90	337	776	2340	0.99762	0.805317	[D172_RS16740, D172_RS14000, D172_RS15055, D172_RS20765, D172_RS08240, D172_RS15175, D172_RS12180, D172_RS09175, D172_RS15250, D172_RS15935, D172_RS13710, D172_RS17155, D172_RS15415, D172_RS00240, D172_RS01495, D172_RS03510, D172_RS00280, D172_RS02580, D172_RS01490, D172_RS18085, D172_RS01535, D172_RS02700, D172_RS00245, D172_RS19900, D172_RS14375, D172_RS15420, D172_RS10295, D172_RS06190, D172_R…	0.99762
A09140 Cellular Processes	A09140 Cellular Processes	69	337	205	2340	1.72e-13	2.33712	[D172_RS13550, D172_RS13430, D172_RS16465, D172_RS13350, D172_RS14000, D172_RS16540, D172_RS13470, D172_RS13515, D172_RS13510, D172_RS13555, D172_RS14960, D172_RS13355, D172_RS01010, D172_RS05615, D172_RS15050, D172_RS01730, D172_RS04640, D172_RS16430, D172_RS13480, D172_RS16470, D172_RS14095, D172_RS13405, D172_RS13400, D172_RS18895, D172_RS14930, D172_RS15940, D172_RS16555, D172_RS03645, D172_R…	3.11e-11
A09190 Not Included in Pathway or Brite	A09190 Not Included in Pathway or Brite	63	337	475	2340	0.80572	0.920943	[D172_RS11130, D172_RS06825, D172_RS12735, D172_RS00765, D172_RS16180, D172_RS01970, D172_RS20695, D172_RS01650, D172_RS08050, D172_RS15020, D172_RS17925, D172_RS01735, D172_RS19100, D172_RS11980, D172_RS12750, D172_RS05940, D172_RS06835, D172_RS03485, D172_RS02750, D172_RS00770, D172_RS17535, D172_RS11790, D172_RS11075, D172_RS10140, D172_RS15670, D172_RS16285, D172_RS20705, D172_RS02835, D172_R…	1.09651
A09130 Environmental Information Processing	A09130 Environmental Information Processing	47	337	221	2340	0.00231975	1.4767	[D172_RS16565, D172_RS13330, D172_RS17535, D172_RS16465, D172_RS13350, D172_RS13450, D172_RS16540, D172_RS17615, D172_RS08460, D172_RS16385, D172_RS03390, D172_RS13455, D172_RS13335, D172_RS13355, D172_RS13575, D172_RS03510, D172_RS01010, D172_RS01590, D172_RS04745, D172_RS05615, D172_RS06805, D172_RS15050, D172_RS08000, D172_RS02765, D172_RS02325, D172_RS08005, D172_RS20855, D172_RS13020, D172_R…	0.0322981
02035 Bacterial motility proteins	A09180 Brite Hierarchies	43	337	110	2340	4.86e-11	2.71432	[D172_RS16565, D172_RS13330, D172_RS13550, D172_RS13430, D172_RS13570, D172_RS13350, D172_RS13450, D172_RS16540, D172_RS13370, D172_RS13470, D172_RS13515, D172_RS13535, D172_RS13455, D172_RS13510, D172_RS13555, D172_RS13335, D172_RS13530, D172_RS13355, D172_RS13575, D172_RS01010, D172_RS04745, D172_RS06805, D172_RS01755, D172_RS02325, D172_RS13540, D172_RS13020, D172_RS16430, D172_RS13480, D172_R…	4.4e-09
02020 Two-component system	A09130 Environmental Information Processing	38	337	142	2340	4.98e-05	1.85815	[D172_RS16565, D172_RS13330, D172_RS16465, D172_RS13350, D172_RS13450, D172_RS16540, D172_RS08460, D172_RS13455, D172_RS13335, D172_RS13355, D172_RS13575, D172_RS03510, D172_RS01010, D172_RS04745, D172_RS05615, D172_RS06805, D172_RS15050, D172_RS08000, D172_RS02765, D172_RS02325, D172_RS08005, D172_RS20855, D172_RS13020, D172_RS16430, D172_RS09020, D172_RS16570, D172_RS16470, D172_RS13500, D172_R…	0.00128779
B 09132 Signal transduction	A09130 Environmental Information Processing	38	337	142	2340	4.98e-05	1.85815	[D172_RS16565, D172_RS13330, D172_RS16465, D172_RS13350, D172_RS13450, D172_RS16540, D172_RS08460, D172_RS13455, D172_RS13335, D172_RS13355, D172_RS13575, D172_RS03510, D172_RS01010, D172_RS04745, D172_RS05615, D172_RS06805, D172_RS15050, D172_RS08000, D172_RS02765, D172_RS02325, D172_RS08005, D172_RS20855, D172_RS13020, D172_RS16430, D172_RS09020, D172_RS16570, D172_RS16470, D172_RS13500, D172_R…	0.00128779
B 09142 Cell motility	A09140 Cellular Processes	37	337	89	2340	1.51e-10	2.88667	[D172_RS16565, D172_RS13330, D172_RS13550, D172_RS13430, D172_RS13570, D172_RS13350, D172_RS13450, D172_RS16540, D172_RS13370, D172_RS13470, D172_RS13515, D172_RS13535, D172_RS13510, D172_RS13555, D172_RS13335, D172_RS13530, D172_RS13355, D172_RS13575, D172_RS01010, D172_RS04745, D172_RS06805, D172_RS01755, D172_RS13540, D172_RS13020, D172_RS16430, D172_RS13480, D172_RS13580, D172_RS16570, D172_R…	9.09e-09
B 09101 Carbohydrate metabolism	A09100 Metabolism	32	337	230	2340	0.619418	0.966069	[D172_RS19515, D172_RS16365, D172_RS14000, D172_RS15250, D172_RS07095, D172_RS15315, D172_RS00280, D172_RS02580, D172_RS18085, D172_RS18580, D172_RS02400, D172_RS02960, D172_RS19900, D172_RS14375, D172_RS15365, D172_RS14475, D172_RS13040, D172_RS09780, D172_RS15360, D172_RS09020, D172_RS19520, D172_RS11685, D172_RS14675, D172_RS01120, D172_RS02030, D172_RS10725, D172_RS07100, D172_RS09860, D172_R…	1.02857
B 09181 Protein families: metabolism	A09180 Brite Hierarchies	32	337	260	2340	0.868357	0.854599	[D172_RS16565, D172_RS14980, D172_RS16465, D172_RS12180, D172_RS01725, D172_RS12800, D172_RS14945, D172_RS16625, D172_RS13455, D172_RS14985, D172_RS11035, D172_RS00240, D172_RS04040, D172_RS08000, D172_RS00245, D172_RS16730, D172_RS10295, D172_RS14095, D172_RS14955, D172_RS12810, D172_RS12635, D172_RS19685, D172_RS12850, D172_RS14675, D172_RS14925, D172_RS15060, D172_RS00235, D172_RS04670, D172_R…	1.05485
02000 Transporters	A09180 Brite Hierarchies	31	337	296	2340	0.986624	0.727203	[D172_RS13330, D172_RS08460, D172_RS16385, D172_RS03070, D172_RS13170, D172_RS03390, D172_RS19970, D172_RS11110, D172_RS14960, D172_RS01250, D172_RS21020, D172_RS13190, D172_RS01755, D172_RS02765, D172_RS06660, D172_RS06880, D172_RS04760, D172_RS06665, D172_RS06005, D172_RS19965, D172_RS11120, D172_RS11105, D172_RS18895, D172_RS03300, D172_RS06655, D172_RS03445, D172_RS02910, D172_RS08455, D172_R…	1.00892
B 09145 Cellular community - prokaryotes	A09140 Cellular Processes	28	337	109	2340	0.00104938	1.78368	[D172_RS19515, D172_RS17535, D172_RS16465, D172_RS13450, D172_RS14000, D172_RS17615, D172_RS13455, D172_RS13355, D172_RS13575, D172_RS11905, D172_RS01590, D172_RS05615, D172_RS15050, D172_RS01730, D172_RS04640, D172_RS17545, D172_RS15365, D172_RS16470, D172_RS14095, D172_RS19520, D172_RS18895, D172_RS15940, D172_RS13465, D172_RS03645, D172_RS02150, D172_RS06355, D172_RS05620, D172_RS03640]	0.017267
B 09105 Amino acid metabolism	A09100 Metabolism	26	337	219	2340	0.891053	0.824357	[D172_RS18700, D172_RS14980, D172_RS14000, D172_RS15055, D172_RS20765, D172_RS08240, D172_RS16120, D172_RS15935, D172_RS19995, D172_RS01495, D172_RS05550, D172_RS02700, D172_RS02400, D172_RS19900, D172_RS14375, D172_RS10295, D172_RS09020, D172_RS14975, D172_RS11860, D172_RS07900, D172_RS11855, D172_RS10725, D172_RS08430, D172_RS03285, D172_RS02730, D172_RS06335]	1.05412
02040 Flagellar assembly	A09140 Cellular Processes	25	337	48	2340	5.27e-10	3.61647	[D172_RS13330, D172_RS13550, D172_RS13430, D172_RS13570, D172_RS13450, D172_RS13370, D172_RS13470, D172_RS13515, D172_RS13535, D172_RS13510, D172_RS13555, D172_RS13530, D172_RS13355, D172_RS13575, D172_RS01755, D172_RS13540, D172_RS13480, D172_RS13580, D172_RS13405, D172_RS13545, D172_RS13425, D172_RS13400, D172_RS13500, D172_RS13585, D172_RS13465]	2.38e-08
A09120 Genetic Information Processing	A09120 Genetic Information Processing	20	337	195	2340	0.970463	0.712166	[D172_RS15520, D172_RS16275, D172_RS02915, D172_RS09175, D172_RS05290, D172_RS15800, D172_RS03905, D172_RS12850, D172_RS09925, D172_RS02460, D172_RS01590, D172_RS12405, D172_RS02415, D172_RS15060, D172_RS16280, D172_RS01620, D172_RS01730, D172_RS02455, D172_RS02410, D172_RS05895]	1.02124
02044 Secretion system	A09180 Brite Hierarchies	18	337	81	2340	0.035301	1.54303	[D172_RS17545, D172_RS13430, D172_RS17535, D172_RS13370, D172_RS17615, D172_RS13425, D172_RS17540, D172_RS13865, D172_RS13400, D172_RS13225, D172_RS17620, D172_RS05500, D172_RS01590, D172_RS05505, D172_RS05515, D172_RS02765, D172_RS02325, D172_RS05510]	0.236648
02022 Two-component system	A09180 Brite Hierarchies	17	337	64	2340	0.00706069	1.8444	[D172_RS16565, D172_RS16465, D172_RS13350, D172_RS13450, D172_RS16540, D172_RS16570, D172_RS16470, D172_RS13455, D172_RS13335, D172_RS01010, D172_RS03645, D172_RS08000, D172_RS06355, D172_RS05620, D172_RS08005, D172_RS03640, D172_RS04135]	0.085199
03009 Ribosome biogenesis	A09180 Brite Hierarchies	17	337	79	2340	0.0527611	1.4942	[D172_RS12175, D172_RS12170, D172_RS08095, D172_RS11270, D172_RS01735, D172_RS13745, D172_RS17045, D172_RS14995, D172_RS13750, D172_RS15565, D172_RS01890, D172_RS03555, D172_RS01125, D172_RS02720, D172_RS02830, D172_RS05895, D172_RS02420]	0.308057
B 09194 Poorly characterized	A09190 Not Included in Pathway or Brite	17	337	157	2340	0.929083	0.751857	[D172_RS19605, D172_RS11075, D172_RS15000, D172_RS17925, D172_RS00625, D172_RS02835, D172_RS11000, D172_RS01195, D172_RS06835, D172_RS12735, D172_RS03490, D172_RS16040, D172_RS08275, D172_RS16180, D172_RS02775, D172_RS06575, D172_RS01970]	1.03805
B 09192 Unclassified: genetic information processing	A09190 Not Included in Pathway or Brite	16	337	79	2340	0.0932217	1.4063	[D172_RS11130, D172_RS15670, D172_RS08030, D172_RS03805, D172_RS17375, D172_RS12520, D172_RS11980, D172_RS13665, D172_RS12750, D172_RS05940, D172_RS07865, D172_RS20150, D172_RS07860, D172_RS04350, D172_RS03330, D172_RS20695]	0.468698
B 09191 Unclassified: metabolism	A09190 Not Included in Pathway or Brite	16	337	159	2340	0.963213	0.698729	[D172_RS08050, D172_RS11285, D172_RS11790, D172_RS10140, D172_RS15020, D172_RS10070, D172_RS11280, D172_RS01735, D172_RS19100, D172_RS01480, D172_RS20940, D172_RS03485, D172_RS02365, D172_RS01650, D172_RS02750, D172_RS00770]	1.02554
02030 Bacterial chemotaxis	A09140 Cellular Processes	15	337	48	2340	0.00206301	2.16988	[D172_RS16565, D172_RS13330, D172_RS13020, D172_RS13350, D172_RS16430, D172_RS16540, D172_RS16570, D172_RS13405, D172_RS13400, D172_RS13335, D172_RS15940, D172_RS16555, D172_RS01010, D172_RS04745, D172_RS06805]	0.031117
B 09107 Glycan biosynthesis and metabolism	A09100 Metabolism	15	337	54	2340	0.00718258	1.92878	[D172_RS14980, D172_RS15365, D172_RS15420, D172_RS12180, D172_RS15360, D172_RS15250, D172_RS14955, D172_RS12635, D172_RS14945, D172_RS14975, D172_RS15415, D172_RS15315, D172_RS14985, D172_RS00280, D172_RS14925]	0.081253
99997 Function unknown	A09190 Not Included in Pathway or Brite	15	337	122	2340	0.789177	0.853724	[D172_RS19605, D172_RS11075, D172_RS17925, D172_RS00625, D172_RS02835, D172_RS11000, D172_RS06835, D172_RS12735, D172_RS03490, D172_RS16040, D172_RS08275, D172_RS16180, D172_RS02775, D172_RS06575, D172_RS01970]	1.09878
99980 Enzymes with EC numbers	A09190 Not Included in Pathway or Brite	15	337	128	2340	0.846341	0.813705	[D172_RS08050, D172_RS11285, D172_RS11790, D172_RS10140, D172_RS15020, D172_RS10070, D172_RS11280, D172_RS01735, D172_RS19100, D172_RS01480, D172_RS20940, D172_RS03485, D172_RS02365, D172_RS01650, D172_RS02750]	1.11816
B 09193 Unclassified: signaling and cellular processes	A09190 Not Included in Pathway or Brite	14	337	81	2340	0.269648	1.20013	[D172_RS17535, D172_RS16285, D172_RS20705, D172_RS02605, D172_RS10995, D172_RS12640, D172_RS06825, D172_RS04635, D172_RS05405, D172_RS21040, D172_RS01965, D172_RS00765, D172_RS08025, D172_RS03295]	0.750865
03400 DNA repair and recombination proteins	A09180 Brite Hierarchies	14	337	94	2340	0.491305	1.03416	[D172_RS09170, D172_RS00925, D172_RS02915, D172_RS15065, D172_RS05290, D172_RS04490, D172_RS04160, D172_RS15800, D172_RS16625, D172_RS09925, D172_RS00160, D172_RS02150, D172_RS06020, D172_RS01620]	0.926315
B 09102 Energy metabolism	A09100 Metabolism	14	337	121	2340	0.852659	0.803394	[D172_RS14375, D172_RS14475, D172_RS08240, D172_RS09020, D172_RS00240, D172_RS01120, D172_RS03510, D172_RS01535, D172_RS00235, D172_RS04670, D172_RS07105, D172_RS02400, D172_RS00245, D172_RS01540]	1.09455
A09160 Human Diseases	A09160 Human Diseases	13	337	66	2340	0.143937	1.36768	[D172_RS12180, D172_RS14095, D172_RS14955, D172_RS14945, D172_RS14975, D172_RS13500, D172_RS14985, D172_RS18895, D172_RS11035, D172_RS17090, D172_RS08000, D172_RS02765, D172_RS03485]	0.542761
B 09108 Metabolism of cofactors and vitamins	A09100 Metabolism	13	337	158	2340	0.994713	0.571311	[D172_RS15520, D172_RS14375, D172_RS20855, D172_RS16740, D172_RS10295, D172_RS16120, D172_RS16030, D172_RS18675, D172_RS00780, D172_RS06205, D172_RS03740, D172_RS03735, D172_RS00425]	1.00024
02026 Biofilm formation - Escherichia coli	A09140 Cellular Processes	12	337	27	2340	0.000149	3.08605	[D172_RS19515, D172_RS16465, D172_RS11905, D172_RS03645, D172_RS16470, D172_RS15050, D172_RS19520, D172_RS06355, D172_RS04640, D172_RS13355, D172_RS03640, D172_RS13575]	0.00299148
B 09131 Membrane transport	A09130 Environmental Information Processing	12	337	85	2340	0.579134	0.980276	[D172_RS17535, D172_RS03445, D172_RS01590, D172_RS17615, D172_RS08460, D172_RS16385, D172_RS03390, D172_RS02910, D172_RS02765, D172_RS17540, D172_RS17620, D172_RS08455]	1.02768
05111 Biofilm formation - Vibrio cholerae	A09140 Cellular Processes	11	337	26	2340	0.000478	2.93769	[D172_RS13450, D172_RS02150, D172_RS14095, D172_RS15050, D172_RS13455, D172_RS06355, D172_RS01730, D172_RS04640, D172_RS15940, D172_RS13355, D172_RS13465]	0.00865331
02025 Biofilm formation - Pseudomonas aeruginosa	A09140 Cellular Processes	11	337	41	2340	0.0260602	1.86292	[D172_RS17545, D172_RS17535, D172_RS15365, D172_RS05615, D172_RS17615, D172_RS15050, D172_RS06355, D172_RS05620, D172_RS13355, D172_RS13465, D172_RS13575]	0.205082
03036 Chromosome and associated proteins	A09180 Brite Hierarchies	11	337	66	2340	0.348874	1.15727	[D172_RS09170, D172_RS02150, D172_RS14935, D172_RS06020, D172_RS17065, D172_RS14940, D172_RS01730, D172_RS14985, D172_RS14930, D172_RS14960, D172_RS13750]	0.865016
03021 Transcription machinery	A09180 Brite Hierarchies	10	337	32	2340	0.0113409	2.16988	[D172_RS13770, D172_RS12965, D172_RS02205, D172_RS03065, D172_RS19610, D172_RS01620, D172_RS15720, D172_RS06940, D172_RS04640, D172_RS13355]	0.114039
03110 Chaperones and folding catalysts	A09180 Brite Hierarchies	10	337	46	2340	0.114407	1.50948	[D172_RS21390, D172_RS03345, D172_RS12470, D172_RS12805, D172_RS07870, D172_RS12855, D172_RS00235, D172_RS05540, D172_RS03485, D172_RS11035]	0.470627
03000 Transcription factors	A09180 Brite Hierarchies	10	337	73	2340	0.621194	0.951181	[D172_RS17700, D172_RS18900, D172_RS11905, D172_RS02150, D172_RS07605, D172_RS16725, D172_RS15525, D172_RS12740, D172_RS06830, D172_RS13465]	1.02215
B 09122 Translation	A09120 Genetic Information Processing	10	337	81	2340	0.751253	0.857237	[D172_RS02460, D172_RS16275, D172_RS09175, D172_RS02415, D172_RS15060, D172_RS16280, D172_RS03905, D172_RS12850, D172_RS02455, D172_RS02410]	1.06232
03016 Transfer RNA biogenesis	A09180 Brite Hierarchies	10	337	89	2340	0.847183	0.780182	[D172_RS15520, D172_RS02155, D172_RS14055, D172_RS01725, D172_RS12405, D172_RS01535, D172_RS15060, D172_RS12850, D172_RS01200, D172_RS05025]	1.10317
B 09143 Cell growth and death	A09140 Cellular Processes	9	337	14	2340	2.48e-05	4.46376	[D172_RS12805, D172_RS14935, D172_RS14955, D172_RS12810, D172_RS12800, D172_RS14940, D172_RS14930, D172_RS14960, D172_RS16930]	0.000896
04112 Cell cycle - Caulobacter	A09140 Cellular Processes	9	337	14	2340	2.48e-05	4.46376	[D172_RS12805, D172_RS14935, D172_RS14955, D172_RS12810, D172_RS12800, D172_RS14940, D172_RS14930, D172_RS14960, D172_RS16930]	0.000896
00520 Amino sugar and nucleotide sugar metabolism	A09100 Metabolism	9	337	37	2340	0.0737483	1.68899	[D172_RS15365, D172_RS00280, D172_RS02580, D172_RS13040, D172_RS15360, D172_RS15250, D172_RS19520, D172_RS15315, D172_RS02575]	0.381384
B 09175 Drug resistance: antimicrobial	A09160 Human Diseases	9	337	44	2340	0.171993	1.42029	[D172_RS12180, D172_RS14955, D172_RS14945, D172_RS08000, D172_RS14975, D172_RS02765, D172_RS14985, D172_RS18895, D172_RS03485]	0.566012
99976 Replication and repair	A09190 Not Included in Pathway or Brite	9	337	53	2340	0.351078	1.17911	[D172_RS05940, D172_RS15670, D172_RS20150, D172_RS04350, D172_RS03805, D172_RS17375, D172_RS12520, D172_RS11980, D172_RS13665]	0.858717
01002 Peptidases and inhibitors	A09180 Brite Hierarchies	9	337	86	2340	0.892017	0.726658	[D172_RS14095, D172_RS04040, D172_RS12810, D172_RS12800, D172_RS19685, D172_RS16625, D172_RS02215, D172_RS01740, D172_RS03485]	1.04841
03029 Mitochondrial biogenesis	A09180 Brite Hierarchies	8	337	36	2340	0.135283	1.54303	[D172_RS15520, D172_RS16795, D172_RS09580, D172_RS13745, D172_RS17000, D172_RS03905, D172_RS01640, D172_RS11035]	0.532311
03010 Ribosome	A09120 Genetic Information Processing	8	337	57	2340	0.590644	0.974543	[D172_RS02460, D172_RS16275, D172_RS09175, D172_RS02415, D172_RS16280, D172_RS03905, D172_RS02455, D172_RS02410]	1.03793
03011 Ribosome	A09180 Brite Hierarchies	8	337	57	2340	0.590644	0.974543	[D172_RS02460, D172_RS16275, D172_RS09175, D172_RS02415, D172_RS16280, D172_RS03905, D172_RS02455, D172_RS02410]	1.03793
B 09106 Metabolism of other amino acids	A09100 Metabolism	8	337	73	2340	0.84715	0.760945	[D172_RS07900, D172_RS14375, D172_RS14000, D172_RS08240, D172_RS14945, D172_RS05550, D172_RS03285, D172_RS02730]	1.11112
B 09104 Nucleotide metabolism	A09100 Metabolism	8	337	81	2340	0.915976	0.68579	[D172_RS18865, D172_RS06205, D172_RS02770, D172_RS00925, D172_RS09180, D172_RS01490, D172_RS13710, D172_RS01540]	1.056
00541 O-Antigen nucleotide sugar biosynthesis	A09100 Metabolism	7	337	17	2340	0.00640066	2.85914	[D172_RS15365, D172_RS15420, D172_RS00280, D172_RS15360, D172_RS15250, D172_RS15415, D172_RS15315]	0.0827513
99992 Structural proteins	A09190 Not Included in Pathway or Brite	7	337	22	2340	0.0295416	2.20933	[D172_RS04635, D172_RS05405, D172_RS16285, D172_RS21040, D172_RS08025, D172_RS03295, D172_RS12640]	0.222793
03012 Translation factors	A09180 Brite Hierarchies	7	337	23	2340	0.0373928	2.11328	[D172_RS05610, D172_RS16795, D172_RS09580, D172_RS05790, D172_RS20890, D172_RS17000, D172_RS01640]	0.241718
00640 Propanoate metabolism	A09100 Metabolism	7	337	28	2340	0.0962024	1.73591	[D172_RS01120, D172_RS07095, D172_RS07100, D172_RS04670, D172_RS08430, D172_RS07105, D172_RS14675]	0.435316
00630 Glyoxylate and dicarboxylate metabolism	A09100 Metabolism	7	337	36	2340	0.253801	1.35015	[D172_RS14375, D172_RS01120, D172_RS09020, D172_RS10725, D172_RS04670, D172_RS07105, D172_RS02400]	0.740937
B 09111 Xenobiotics biodegradation and metabolism	A09100 Metabolism	7	337	39	2340	0.326367	1.24629	[D172_RS19900, D172_RS18865, D172_RS00925, D172_RS20765, D172_RS01480, D172_RS09020, D172_RS10850]	0.843892
B 09103 Lipid metabolism	A09100 Metabolism	7	337	72	2340	0.912496	0.675074	[D172_RS19900, D172_RS16730, D172_RS06190, D172_RS15175, D172_RS02470, D172_RS09020, D172_RS06335]	1.06556
02048 Prokaryotic defense system	A09180 Brite Hierarchies	6	337	18	2340	0.0345233	2.31454	[D172_RS15520, D172_RS07260, D172_RS13635, D172_RS12745, D172_RS12740, D172_RS14930]	0.249949
00550 Peptidoglycan biosynthesis	A09100 Metabolism	6	337	18	2340	0.0345233	2.31454	[D172_RS14980, D172_RS12180, D172_RS14955, D172_RS14945, D172_RS14975, D172_RS14985]	0.249949
03070 Bacterial secretion system	A09130 Environmental Information Processing	6	337	25	2340	0.139101	1.66647	[D172_RS17535, D172_RS01590, D172_RS17615, D172_RS02765, D172_RS17540, D172_RS17620]	0.535687
00500 Starch and sucrose metabolism	A09100 Metabolism	6	337	32	2340	0.309187	1.30193	[D172_RS19515, D172_RS16365, D172_RS15250, D172_RS09860, D172_RS19520, D172_RS02960]	0.835267
00620 Pyruvate metabolism	A09100 Metabolism	6	337	38	2340	0.473122	1.09636	[D172_RS19900, D172_RS18085, D172_RS09020, D172_RS04670, D172_RS02400, D172_RS11685]	0.911011
00270 Cysteine and methionine metabolism	A09100 Metabolism	6	337	40	2340	0.526009	1.04154	[D172_RS10295, D172_RS15055, D172_RS05550, D172_RS19995, D172_RS02730, D172_RS02400]	0.981521
B 09110 Biosynthesis of other secondary metabolites	A09100 Metabolism	6	337	47	2340	0.690013	0.88642	[D172_RS15420, D172_RS15055, D172_RS02030, D172_RS17155, D172_RS15415, D172_RS19995]	1.05841
01501 beta-Lactam resistance	A09160 Human Diseases	5	337	23	2340	0.228305	1.50948	[D172_RS12180, D172_RS08000, D172_RS02765, D172_RS14985, D172_RS18895]	0.67743
00300 Lysine biosynthesis	A09100 Metabolism	5	337	24	2340	0.25697	1.44659	[D172_RS14980, D172_RS15055, D172_RS14975, D172_RS19995, D172_RS03285]	0.73828
B 09171 Infectious disease: bacterial	A09160 Human Diseases	5	337	24	2340	0.25697	1.44659	[D172_RS17090, D172_RS14095, D172_RS02765, D172_RS13500, D172_RS11035]	0.73828
03019 Messenger RNA biogenesis	A09180 Brite Hierarchies	5	337	25	2340	0.286438	1.38872	[D172_RS12405, D172_RS15050, D172_RS01730, D172_RS05895, D172_RS13750]	0.785534
00720 Carbon fixation pathways in prokaryotes	A09100 Metabolism	5	337	26	2340	0.316487	1.33531	[D172_RS01120, D172_RS09020, D172_RS04670, D172_RS07105, D172_RS02400]	0.842414
00280 Valine, leucine and isoleucine degradation	A09100 Metabolism	5	337	27	2340	0.346904	1.28586	[D172_RS10295, D172_RS09020, D172_RS10725, D172_RS08430, D172_RS06335]	0.872079
00330 Arginine and proline metabolism	A09100 Metabolism	5	337	29	2340	0.408042	1.19718	[D172_RS18700, D172_RS11855, D172_RS02700, D172_RS03285, D172_RS11860]	0.889827
B 09109 Metabolism of terpenoids and polyketides	A09100 Metabolism	5	337	30	2340	0.438395	1.15727	[D172_RS15420, D172_RS09175, D172_RS09020, D172_RS21035, D172_RS15415]	0.912063
01011 Peptidoglycan biosynthesis and degradation proteins	A09180 Brite Hierarchies	5	337	30	2340	0.438395	1.15727	[D172_RS14980, D172_RS12180, D172_RS14955, D172_RS14945, D172_RS14985]	0.912063
01001 Protein kinases	A09180 Brite Hierarchies	5	337	31	2340	0.468384	1.11994	[D172_RS16565, D172_RS16465, D172_RS08000, D172_RS13455, D172_RS03640]	0.911586
00240 Pyrimidine metabolism	A09100 Metabolism	5	337	37	2340	0.633789	0.938327	[D172_RS18865, D172_RS00925, D172_RS09180, D172_RS01490, D172_RS13710]	1.03348
B 09123 Folding, sorting and degradation	A09120 Genetic Information Processing	5	337	55	2340	0.91559	0.631238	[D172_RS15520, D172_RS01590, D172_RS12405, D172_RS01730, D172_RS05895]	1.06232
02010 ABC transporters	A09130 Environmental Information Processing	5	337	56	2340	0.923123	0.619966	[D172_RS03445, D172_RS08460, D172_RS16385, D172_RS02910, D172_RS08455]	1.0378
04626 Plant-pathogen interaction	A09150 Organismal Systems	4	337	8	2340	0.0183434	3.47181	[D172_RS16795, D172_RS02765, D172_RS13500, D172_RS11035]	0.166007
B 09159 Environmental adaptation	A09150 Organismal Systems	4	337	8	2340	0.0183434	3.47181	[D172_RS16795, D172_RS02765, D172_RS13500, D172_RS11035]	0.166007
A09150 Organismal Systems	A09150 Organismal Systems	4	337	10	2340	0.0434595	2.77745	[D172_RS16795, D172_RS02765, D172_RS13500, D172_RS11035]	0.262205
00071 Fatty acid degradation	A09100 Metabolism	4	337	15	2340	0.158673	1.85163	[D172_RS19900, D172_RS06190, D172_RS09020, D172_RS06335]	0.531847
99995 Signaling proteins	A09190 Not Included in Pathway or Brite	4	337	16	2340	0.188975	1.73591	[D172_RS17535, D172_RS06825, D172_RS02605, D172_RS10995]	0.610793
00860 Porphyrin and chlorophyll metabolism	A09100 Metabolism	4	337	20	2340	0.323074	1.38872	[D172_RS00780, D172_RS16740, D172_RS16030, D172_RS18675]	0.847484
00051 Fructose and mannose metabolism	A09100 Metabolism	4	337	21	2340	0.358087	1.32259	[D172_RS15365, D172_RS14475, D172_RS02580, D172_RS15360]	0.864183
00680 Methane metabolism	A09100 Metabolism	4	337	22	2340	0.39307	1.26248	[D172_RS14375, D172_RS14475, D172_RS04670, D172_RS02400]	0.867629
01504 Antimicrobial resistance genes	A09180 Brite Hierarchies	4	337	23	2340	0.427757	1.20759	[D172_RS07605, D172_RS08000, D172_RS02765, D172_RS18895]	0.921714
00010 Glycolysis / Gluconeogenesis	A09100 Metabolism	4	337	32	2340	0.697793	0.867953	[D172_RS19900, D172_RS14475, D172_RS18085, D172_RS04670]	1.04381
00190 Oxidative phosphorylation	A09100 Metabolism	4	337	40	2340	0.849403	0.694362	[D172_RS00240, D172_RS03510, D172_RS00235, D172_RS00245]	1.09816
02024 Quorum sensing	A09140 Cellular Processes	4	337	42	2340	0.875318	0.661297	[D172_RS14000, D172_RS01590, D172_RS01730, D172_RS18895]	1.05622
04147 Exosome	A09180 Brite Hierarchies	4	337	54	2340	0.963522	0.514342	[D172_RS16795, D172_RS09020, D172_RS00425, D172_RS11035]	1.01987
B 09124 Replication and repair	A09120 Genetic Information Processing	4	337	56	2340	0.970678	0.495973	[D172_RS09925, D172_RS02915, D172_RS05290, D172_RS15800]	1.01556
01502 Vancomycin resistance	A09160 Human Diseases	3	337	6	2340	0.04231	3.47181	[D172_RS14955, D172_RS14945, D172_RS14975]	0.264073
00521 Streptomycin biosynthesis	A09100 Metabolism	3	337	7	2340	0.0662938	2.97584	[D172_RS15420, D172_RS02030, D172_RS15415]	0.374974
00983 Drug metabolism - other enzymes	A09100 Metabolism	3	337	7	2340	0.0662938	2.97584	[D172_RS18865, D172_RS00925, D172_RS20765]	0.374974
99973 Transcription	A09190 Not Included in Pathway or Brite	3	337	8	2340	0.095064	2.60386	[D172_RS11130, D172_RS07860, D172_RS20695]	0.465043
00195 Photosynthesis	A09100 Metabolism	3	337	8	2340	0.095064	2.60386	[D172_RS00240, D172_RS00235, D172_RS00245]	0.465043
00430 Taurine and hypotaurine metabolism	A09100 Metabolism	3	337	8	2340	0.095064	2.60386	[D172_RS07900, D172_RS14000, D172_RS08240]	0.465043
00194 Photosynthesis proteins	A09180 Brite Hierarchies	3	337	9	2340	0.12793	2.31454	[D172_RS00240, D172_RS00235, D172_RS00245]	0.514564
03410 Base excision repair	A09120 Genetic Information Processing	3	337	11	2340	0.202897	1.89371	[D172_RS09925, D172_RS02915, D172_RS05290]	0.644288
00900 Terpenoid backbone biosynthesis	A09100 Metabolism	3	337	14	2340	0.327421	1.48792	[D172_RS09175, D172_RS09020, D172_RS21035]	0.834692
03018 RNA degradation	A09120 Genetic Information Processing	3	337	17	2340	0.452085	1.22534	[D172_RS12405, D172_RS01730, D172_RS05895]	0.919409
00020 Citrate cycle (TCA cycle)	A09100 Metabolism	3	337	23	2340	0.66471	0.90569	[D172_RS01120, D172_RS07105, D172_RS02400]	1.02831
01503 Cationic antimicrobial peptide (CAMP) resistance	A09160 Human Diseases	3	337	26	2340	0.745885	0.801187	[D172_RS08000, D172_RS02765, D172_RS03485]	1.07147
01004 Lipid biosynthesis proteins	A09180 Brite Hierarchies	3	337	26	2340	0.745885	0.801187	[D172_RS16730, D172_RS04670, D172_RS14675]	1.07147
00250 Alanine, aspartate and glutamate metabolism	A09100 Metabolism	3	337	28	2340	0.790754	0.743959	[D172_RS07900, D172_RS14000, D172_RS08240]	1.08429
00480 Glutathione metabolism	A09100 Metabolism	3	337	32	2340	0.860857	0.650964	[D172_RS05550, D172_RS03285, D172_RS02730]	1.09729
00260 Glycine, serine and threonine metabolism	A09100 Metabolism	3	337	34	2340	0.8875	0.612672	[D172_RS14375, D172_RS15055, D172_RS19995]	1.05683
03032 DNA replication proteins	A09180 Brite Hierarchies	3	337	37	2340	0.918972	0.562996	[D172_RS09170, D172_RS05290, D172_RS00160]	1.04613
01007 Amino acid related enzymes	A09180 Brite Hierarchies	3	337	37	2340	0.918972	0.562996	[D172_RS10295, D172_RS15060, D172_RS12850]	1.04613
00230 Purine metabolism	A09100 Metabolism	3	337	55	2340	0.99052	0.378743	[D172_RS06205, D172_RS02770, D172_RS01540]	1.00159
00525 Acarbose and validamycin biosynthesis	A09100 Metabolism	2	337	2	2340	0.0206882	6.94362	[D172_RS15420, D172_RS15415]	0.170208
00523 Polyketide sugar unit biosynthesis	A09100 Metabolism	2	337	4	2340	0.101686	3.47181	[D172_RS15420, D172_RS15415]	0.448906
00633 Nitrotoluene degradation	A09100 Metabolism	2	337	4	2340	0.101686	3.47181	[D172_RS01480, D172_RS10850]	0.448906
99998 Others	A09190 Not Included in Pathway or Brite	2	337	4	2340	0.101686	3.47181	[D172_RS03330, D172_RS12750]	0.448906
05110 Vibrio cholerae infection	A09160 Human Diseases	2	337	6	2340	0.209409	2.31454	[D172_RS17090, D172_RS14095]	0.6535
B 09151 Immune system	A09150 Organismal Systems	2	337	6	2340	0.209409	2.31454	[D172_RS13500, D172_RS11035]	0.6535
04621 NOD-like receptor signaling pathway	A09150 Organismal Systems	2	337	6	2340	0.209409	2.31454	[D172_RS13500, D172_RS11035]	0.6535
99994 Others	A09190 Not Included in Pathway or Brite	2	337	9	2340	0.37983	1.54303	[D172_RS01965, D172_RS00765]	0.848755
00470 D-Amino acid metabolism	A09100 Metabolism	2	337	10	2340	0.433754	1.38872	[D172_RS14945, D172_RS03285]	0.923641
05132 Salmonella infection	A09160 Human Diseases	2	337	10	2340	0.433754	1.38872	[D172_RS13500, D172_RS11035]	0.923641
04812 Cytoskeleton proteins	A09180 Brite Hierarchies	2	337	11	2340	0.485055	1.26248	[D172_RS14935, D172_RS14930]	0.924158
03420 Nucleotide excision repair	A09120 Genetic Information Processing	2	337	12	2340	0.53337	1.15727	[D172_RS05290, D172_RS15800]	0.985102
00130 Ubiquinone and other terpenoid-quinone biosynthesis	A09100 Metabolism	2	337	12	2340	0.53337	1.15727	[D172_RS03740, D172_RS03735]	0.985102
00380 Tryptophan metabolism	A09100 Metabolism	2	337	13	2340	0.578492	1.06825	[D172_RS20765, D172_RS09020]	1.04707
00261 Monobactam biosynthesis	A09100 Metabolism	2	337	13	2340	0.578492	1.06825	[D172_RS15055, D172_RS19995]	1.04707
00290 Valine, leucine and isoleucine biosynthesis	A09100 Metabolism	2	337	15	2340	0.658911	0.925816	[D172_RS10295, D172_RS16120]	1.06485
00670 One carbon pool by folate	A09100 Metabolism	2	337	15	2340	0.658911	0.925816	[D172_RS06205, D172_RS14375]	1.06485
00340 Histidine metabolism	A09100 Metabolism	2	337	16	2340	0.694285	0.867953	[D172_RS11855, D172_RS15935]	1.05601
00920 Sulfur metabolism	A09100 Metabolism	2	337	16	2340	0.694285	0.867953	[D172_RS01535, D172_RS01540]	1.05601
00770 Pantothenate and CoA biosynthesis	A09100 Metabolism	2	337	17	2340	0.726579	0.816896	[D172_RS10295, D172_RS16120]	1.05209
00540 Lipopolysaccharide biosynthesis	A09100 Metabolism	2	337	18	2340	0.755942	0.771513	[D172_RS14925, D172_RS12635]	1.06066
00650 Butanoate metabolism	A09100 Metabolism	2	337	20	2340	0.806578	0.694362	[D172_RS14000, D172_RS09020]	1.08948
00710 Carbon fixation in photosynthetic organisms	A09100 Metabolism	2	337	21	2340	0.82822	0.661297	[D172_RS14475, D172_RS02400]	1.11043
01005 Lipopolysaccharide biosynthesis proteins	A09180 Brite Hierarchies	2	337	23	2340	0.865085	0.603793	[D172_RS14925, D172_RS12635]	1.09497
00052 Galactose metabolism	A09100 Metabolism	2	337	23	2340	0.865085	0.603793	[D172_RS15250, D172_RS09860]	1.09497
00970 Aminoacyl-tRNA biosynthesis	A09120 Genetic Information Processing	2	337	24	2340	0.880667	0.578635	[D172_RS15060, D172_RS12850]	1.05563
00030 Pentose phosphate pathway	A09100 Metabolism	2	337	32	2340	0.956942	0.433976	[D172_RS14475, D172_RS09780]	1.03099
99996 General function prediction only	A09190 Not Included in Pathway or Brite	2	337	35	2340	0.971027	0.396778	[D172_RS01195, D172_RS15000]	1.01009
00790 Folate biosynthesis	A09100 Metabolism	2	337	36	2340	0.974646	0.385757	[D172_RS20855, D172_RS00425]	1.00806
05133 Pertussis	A09160 Human Diseases	1	337	1	2340	0.144017	6.94362	[D172_RS02765]	0.531982
99974 Translation	A09190 Not Included in Pathway or Brite	1	337	1	2340	0.144017	6.94362	[D172_RS08030]	0.531982
00121 Secondary bile acid biosynthesis	A09100 Metabolism	1	337	1	2340	0.144017	6.94362	[D172_RS02470]	0.531982
01055 Biosynthesis of vancomycin group antibiotics	A09100 Metabolism	1	337	1	2340	0.144017	6.94362	[D172_RS15420]	0.531982
03051 Proteasome	A09180 Brite Hierarchies	1	337	1	2340	0.144017	6.94362	[D172_RS11035]	0.531982
00626 Naphthalene degradation	A09100 Metabolism	1	337	3	2340	0.372951	2.31454	[D172_RS19900]	0.888212
03020 RNA polymerase	A09120 Genetic Information Processing	1	337	3	2340	0.372951	2.31454	[D172_RS01620]	0.888212
B 09121 Transcription	A09120 Genetic Information Processing	1	337	3	2340	0.372951	2.31454	[D172_RS01620]	0.888212
99999 Others	A09190 Not Included in Pathway or Brite	1	337	3	2340	0.372951	2.31454	[D172_RS00770]	0.888212
05131 Shigellosis	A09160 Human Diseases	1	337	3	2340	0.372951	2.31454	[D172_RS13500]	0.888212
02060 Phosphotransferase system (PTS)	A09130 Environmental Information Processing	1	337	4	2340	0.463373	1.73591	[D172_RS03390]	0.931894
01040 Biosynthesis of unsaturated fatty acids	A09100 Metabolism	1	337	4	2340	0.463373	1.73591	[D172_RS16730]	0.931894
01009 Protein phosphatases and associated proteins	A09180 Brite Hierarchies	1	337	4	2340	0.463373	1.73591	[D172_RS11035]	0.931894
05134 Legionellosis	A09160 Human Diseases	1	337	6	2340	0.607064	1.15727	[D172_RS13500]	1.04646
00625 Chloroalkane and chloroalkene degradation	A09100 Metabolism	1	337	6	2340	0.607064	1.15727	[D172_RS19900]	1.04646
00053 Ascorbate and aldarate metabolism	A09100 Metabolism	1	337	6	2340	0.607064	1.15727	[D172_RS18580]	1.04646
00410 beta-Alanine metabolism	A09100 Metabolism	1	337	6	2340	0.607064	1.15727	[D172_RS14000]	1.04646
00404 Staurosporine biosynthesis	A09100 Metabolism	1	337	7	2340	0.663799	0.991946	[D172_RS17155]	1.05393
01006 Prenyltransferases	A09180 Brite Hierarchies	1	337	7	2340	0.663799	0.991946	[D172_RS01725]	1.05393
04131 Membrane trafficking	A09180 Brite Hierarchies	1	337	7	2340	0.663799	0.991946	[D172_RS11035]	1.05393
00360 Phenylalanine metabolism	A09100 Metabolism	1	337	8	2340	0.712363	0.867953	[D172_RS20765]	1.05687
00362 Benzoate degradation	A09100 Metabolism	1	337	8	2340	0.712363	0.867953	[D172_RS09020]	1.05687
00562 Inositol phosphate metabolism	A09100 Metabolism	1	337	8	2340	0.712363	0.867953	[D172_RS02030]	1.05687
00310 Lysine degradation	A09100 Metabolism	1	337	10	2340	0.789505	0.694362	[D172_RS09020]	1.09084
00460 Cyanoamino acid metabolism	A09100 Metabolism	1	337	12	2340	0.846003	0.578635	[D172_RS14375]	1.12593
00350 Tyrosine metabolism	A09100 Metabolism	1	337	13	2340	0.868295	0.534125	[D172_RS19900]	1.08387
00730 Thiamine metabolism	A09100 Metabolism	1	337	13	2340	0.868295	0.534125	[D172_RS15520]	1.08387
00910 Nitrogen metabolism	A09100 Metabolism	1	337	13	2340	0.868295	0.534125	[D172_RS08240]	1.08387
99975 Protein processing	A09190 Not Included in Pathway or Brite	1	337	13	2340	0.868295	0.534125	[D172_RS07865]	1.08387
00220 Arginine biosynthesis	A09100 Metabolism	1	337	16	2340	0.917648	0.433976	[D172_RS08240]	1.05123
00040 Pentose and glucuronate interconversions	A09100 Metabolism	1	337	18	2340	0.939804	0.385757	[D172_RS15250]	1.04359
00564 Glycerophospholipid metabolism	A09100 Metabolism	1	337	18	2340	0.939804	0.385757	[D172_RS15175]	1.04359
03060 Protein export	A09120 Genetic Information Processing	1	337	19	2340	0.94854	0.365454	[D172_RS01590]	1.04052
04122 Sulfur relay system	A09120 Genetic Information Processing	1	337	19	2340	0.94854	0.365454	[D172_RS15520]	1.04052
03030 DNA replication	A09120 Genetic Information Processing	1	337	19	2340	0.94854	0.365454	[D172_RS05290]	1.04052
00400 Phenylalanine, tyrosine and tryptophan biosynthesis	A09100 Metabolism	1	337	21	2340	0.962402	0.330649	[D172_RS01495]	1.03074
03430 Mismatch repair	A09120 Genetic Information Processing	1	337	25	2340	0.979947	0.277745	[D172_RS05290]	1.00779
99977 Transport	A09190 Not Included in Pathway or Brite	1	337	28	2340	0.987494	0.247986	[D172_RS20705]	1.00414

## Sheet: （ΔPf12）KEGG_enrichment
Term Name	MainClass	GeneHitsInSelectedSet	AllGenesInSelectedSet	GeneHitsInBackground	AllGenesInBackground	p-value	enrichFactor	GeneListInSelectedSets	corrected p-value(BH method)
02035 Bacterial motility proteins	A09180 Brite Hierarchies	35	204	110	2340	1.07347e-12	3.64973	[D172_RS13550, D172_RS13570, D172_RS13450, D172_RS16540, D172_RS13370, D172_RS13470, D172_RS13515, D172_RS13535, D172_RS13455, D172_RS13510, D172_RS13555, D172_RS13335, D172_RS13530, D172_RS01010, D172_RS01755, D172_RS02325, D172_RS13440, D172_RS15860, D172_RS13485, D172_RS13540, D172_RS13020, D172_RS16430, D172_RS13480, D172_RS13580, D172_RS13405, D172_RS13545, D172_RS13425, D172_RS13400, D172_R…	1.69609e-10
02040 Flagellar assembly	A09140 Cellular Processes	22	204	48	2340	5.95979e-12	5.25735	[D172_RS13440, D172_RS13550, D172_RS13540, D172_RS13570, D172_RS13450, D172_RS13370, D172_RS13480, D172_RS13470, D172_RS13580, D172_RS13405, D172_RS13515, D172_RS13545, D172_RS13425, D172_RS13535, D172_RS13400, D172_RS13510, D172_RS13500, D172_RS13555, D172_RS13585, D172_RS13530, D172_RS13465, D172_RS01755]	4.70823e-10
B 09142 Cell motility	A09140 Cellular Processes	29	204	89	2340	6.17371e-11	3.73761	[D172_RS13550, D172_RS13570, D172_RS13450, D172_RS16540, D172_RS13370, D172_RS13470, D172_RS13515, D172_RS13535, D172_RS13510, D172_RS13555, D172_RS13335, D172_RS13530, D172_RS01010, D172_RS01755, D172_RS13440, D172_RS13540, D172_RS13020, D172_RS16430, D172_RS13480, D172_RS13580, D172_RS13405, D172_RS13545, D172_RS13425, D172_RS13400, D172_RS13565, D172_RS13500, D172_RS15940, D172_RS13585, D172_R…	3.25149e-09
A09140 Cellular Processes	A09140 Cellular Processes	43	204	205	2340	8.75521e-09	2.40603	[D172_RS13550, D172_RS17535, D172_RS16465, D172_RS13570, D172_RS13450, D172_RS16540, D172_RS13370, D172_RS17615, D172_RS13470, D172_RS13515, D172_RS13535, D172_RS13455, D172_RS13510, D172_RS13555, D172_RS13335, D172_RS13530, D172_RS01010, D172_RS05615, D172_RS14935, D172_RS15050, D172_RS01755, D172_RS01730, D172_RS04640, D172_RS13440, D172_RS17545, D172_RS13540, D172_RS13020, D172_RS16430, D172_R…	3.45831e-07
B 09183 Protein families: signaling and cellular processes	A09180 Brite Hierarchies	72	204	588	2340	0.00045307	1.40456	[D172_RS13550, D172_RS16465, D172_RS16540, D172_RS13470, D172_RS03070, D172_RS13635, D172_RS12745, D172_RS13515, D172_RS19970, D172_RS12740, D172_RS13510, D172_RS11375, D172_RS13555, D172_RS01010, D172_RS01250, D172_RS21020, D172_RS13190, D172_RS06660, D172_RS04760, D172_RS06665, D172_RS13440, D172_RS15860, D172_RS13485, D172_RS16430, D172_RS13480, D172_RS16470, D172_RS13405, D172_RS11105, D172_R…	0.014317
B 09192 Unclassified: genetic information processing	A09190 Not Included in Pathway or Brite	16	204	79	2340	0.000933891	2.32316	[D172_RS11130, D172_RS15670, D172_RS08030, D172_RS17020, D172_RS17375, D172_RS12520, D172_RS11980, D172_RS13665, D172_RS17225, D172_RS12750, D172_RS05940, D172_RS07865, D172_RS07860, D172_RS06275, D172_RS03330, D172_RS20695]	0.0245925
99998 Others	A09190 Not Included in Pathway or Brite	3	204	4	2340	0.00244618	8.60294	[D172_RS03330, D172_RS17225, D172_RS12750]	0.0552137
04626 Plant-pathogen interaction	A09150 Organismal Systems	4	204	8	2340	0.00296683	5.73529	[D172_RS01645, D172_RS02765, D172_RS13500, D172_RS01365]	0.0585949
B 09159 Environmental adaptation	A09150 Organismal Systems	4	204	8	2340	0.00296683	5.73529	[D172_RS01645, D172_RS02765, D172_RS13500, D172_RS01365]	0.0585949
03021 Transcription machinery	A09180 Brite Hierarchies	8	204	32	2340	0.00487515	2.86765	[D172_RS13770, D172_RS13780, D172_RS12965, D172_RS02205, D172_RS03065, D172_RS13775, D172_RS15720, D172_RS04640]	0.0770273
05111 Biofilm formation - Vibrio cholerae	A09140 Cellular Processes	7	204	26	2340	0.00539882	3.08824	[D172_RS13450, D172_RS15050, D172_RS13455, D172_RS01730, D172_RS04640, D172_RS15940, D172_RS13465]	0.0775467
00525 Acarbose and validamycin biosynthesis	A09100 Metabolism	2	204	2	2340	0.00756624	11.4706	[D172_RS15420, D172_RS15415]	0.0996222
A09150 Organismal Systems	A09150 Organismal Systems	4	204	10	2340	0.00773736	4.58824	[D172_RS01645, D172_RS02765, D172_RS13500, D172_RS01365]	0.0940387
02020 Two-component system	A09130 Environmental Information Processing	21	204	142	2340	0.00954317	1.69635	[D172_RS16465, D172_RS13020, D172_RS13450, D172_RS16430, D172_RS16540, D172_RS16470, D172_RS13455, D172_RS13565, D172_RS13500, D172_RS13335, D172_RS15940, D172_RS13465, D172_RS03510, D172_RS01010, D172_RS03645, D172_RS05615, D172_RS15050, D172_RS02765, D172_RS02325, D172_RS03485, D172_RS05520]	0.107701
B 09132 Signal transduction	A09130 Environmental Information Processing	21	204	142	2340	0.00954317	1.69635	[D172_RS16465, D172_RS13020, D172_RS13450, D172_RS16430, D172_RS16540, D172_RS16470, D172_RS13455, D172_RS13565, D172_RS13500, D172_RS13335, D172_RS15940, D172_RS13465, D172_RS03510, D172_RS01010, D172_RS03645, D172_RS05615, D172_RS15050, D172_RS02765, D172_RS02325, D172_RS03485, D172_RS05520]	0.107701
00541 O-Antigen nucleotide sugar biosynthesis	A09100 Metabolism	5	204	17	2340	0.0124272	3.3737	[D172_RS15255, D172_RS15420, D172_RS01390, D172_RS15415, D172_RS15315]	0.122718
02048 Prokaryotic defense system	A09180 Brite Hierarchies	5	204	18	2340	0.0160147	3.18627	[D172_RS15520, D172_RS13635, D172_RS12745, D172_RS12740, D172_RS14930]	0.148842
00521 Streptomycin biosynthesis	A09100 Metabolism	3	204	7	2340	0.0175547	4.91597	[D172_RS15420, D172_RS02030, D172_RS15415]	0.154091
00983 Drug metabolism - other enzymes	A09100 Metabolism	3	204	7	2340	0.0175547	4.91597	[D172_RS18865, D172_RS00925, D172_RS20765]	0.154091
02030 Bacterial chemotaxis	A09140 Cellular Processes	9	204	48	2340	0.0202826	2.15074	[D172_RS01010, D172_RS13020, D172_RS16430, D172_RS16540, D172_RS13405, D172_RS13400, D172_RS13565, D172_RS13335, D172_RS15940]	0.160233
02044 Secretion system	A09180 Brite Hierarchies	13	204	81	2340	0.0207183	1.84096	[D172_RS13440, D172_RS17545, D172_RS17535, D172_RS15860, D172_RS13370, D172_RS17615, D172_RS13425, D172_RS17540, D172_RS13400, D172_RS13225, D172_RS05500, D172_RS02765, D172_RS02325]	0.155881
99973 Transcription	A09190 Not Included in Pathway or Brite	3	204	8	2340	0.0263075	4.30147	[D172_RS11130, D172_RS07860, D172_RS20695]	0.188935
03029 Mitochondrial biogenesis	A09180 Brite Hierarchies	7	204	36	2340	0.0324853	2.23039	[D172_RS15520, D172_RS15790, D172_RS09580, D172_RS19020, D172_RS01645, D172_RS17000, D172_RS03905]	0.22316
00071 Fatty acid degradation	A09100 Metabolism	4	204	15	2340	0.0355752	3.05882	[D172_RS19900, D172_RS06190, D172_RS19140, D172_RS06335]	0.234203
A09180 Brite Hierarchies	A09180 Brite Hierarchies	125	204	1290	2340	0.037571	1.11149	[D172_RS16465, D172_RS13470, D172_RS13635, D172_RS02180, D172_RS13515, D172_RS19970, D172_RS13510, D172_RS01010, D172_RS01890, D172_RS03555, D172_RS01250, D172_RS02460, D172_RS21020, D172_RS13190, D172_RS07870, D172_RS06020, D172_RS06660, D172_RS04760, D172_RS06665, D172_RS04640, D172_RS13485, D172_RS13480, D172_RS16470, D172_RS13405, D172_RS11105, D172_RS13400, D172_RS13365, D172_RS15940, D172_R…	0.237449
00523 Polyketide sugar unit biosynthesis	A09100 Metabolism	2	204	4	2340	0.0403364	5.73529	[D172_RS15420, D172_RS15415]	0.245121
00633 Nitrotoluene degradation	A09100 Metabolism	2	204	4	2340	0.0403364	5.73529	[D172_RS01480, D172_RS10850]	0.245121
00052 Galactose metabolism	A09100 Metabolism	5	204	23	2340	0.0440411	2.49361	[D172_RS01385, D172_RS01340, D172_RS01380, D172_RS01390, D172_RS01315]	0.248518
03009 Ribosome biogenesis	A09180 Brite Hierarchies	11	204	79	2340	0.0775774	1.59717	[D172_RS01890, D172_RS03555, D172_RS12175, D172_RS12170, D172_RS08095, D172_RS01735, D172_RS02720, D172_RS02830, D172_RS14995, D172_RS15565, D172_RS02420]	0.422663
02026 Biofilm formation - Escherichia coli	A09140 Cellular Processes	5	204	27	2340	0.0797277	2.12418	[D172_RS16465, D172_RS03645, D172_RS16470, D172_RS15050, D172_RS04640]	0.419899
B 09145 Cellular community - prokaryotes	A09140 Cellular Processes	14	204	109	2340	0.0870714	1.47329	[D172_RS17545, D172_RS17535, D172_RS16465, D172_RS13450, D172_RS17615, D172_RS16470, D172_RS13455, D172_RS15940, D172_RS13465, D172_RS03645, D172_RS05615, D172_RS15050, D172_RS01730, D172_RS04640]	0.443783
05133 Pertussis	A09160 Human Diseases	1	204	1	2340	0.0871795	11.4706	[D172_RS02765]	0.430449
99974 Translation	A09190 Not Included in Pathway or Brite	1	204	1	2340	0.0871795	11.4706	[D172_RS08030]	0.430449
01055 Biosynthesis of vancomycin group antibiotics	A09100 Metabolism	1	204	1	2340	0.0871795	11.4706	[D172_RS15420]	0.430449
00053 Ascorbate and aldarate metabolism	A09100 Metabolism	2	204	6	2340	0.0897617	3.82353	[D172_RS15255, D172_RS18580]	0.40521
02022 Two-component system	A09180 Brite Hierarchies	9	204	64	2340	0.0997254	1.61305	[D172_RS16465, D172_RS01010, D172_RS13450, D172_RS16540, D172_RS03645, D172_RS16470, D172_RS13455, D172_RS13565, D172_RS13335]	0.437684
03110 Chaperones and folding catalysts	A09180 Brite Hierarchies	7	204	46	2340	0.0999971	1.74552	[D172_RS03345, D172_RS12470, D172_RS12805, D172_RS19020, D172_RS07870, D172_RS05540, D172_RS03485]	0.427015
B 09143 Cell growth and death	A09140 Cellular Processes	3	204	14	2340	0.116232	2.45798	[D172_RS12805, D172_RS14935, D172_RS14930]	0.48328
04112 Cell cycle - Caulobacter	A09140 Cellular Processes	3	204	14	2340	0.116232	2.45798	[D172_RS12805, D172_RS14935, D172_RS14930]	0.48328
03010 Ribosome	A09120 Genetic Information Processing	8	204	57	2340	0.117801	1.60991	[D172_RS02460, D172_RS09175, D172_RS02180, D172_RS02415, D172_RS05440, D172_RS03905, D172_RS02455, D172_RS02410]	0.465313
03011 Ribosome	A09180 Brite Hierarchies	8	204	57	2340	0.117801	1.60991	[D172_RS02460, D172_RS09175, D172_RS02180, D172_RS02415, D172_RS05440, D172_RS03905, D172_RS02455, D172_RS02410]	0.465313
B 09111 Xenobiotics biodegradation and metabolism	A09100 Metabolism	6	204	39	2340	0.118257	1.76471	[D172_RS19900, D172_RS18865, D172_RS00925, D172_RS20765, D172_RS01480, D172_RS10850]	0.444871
99992 Structural proteins	A09190 Not Included in Pathway or Brite	4	204	22	2340	0.118615	2.08556	[D172_RS04635, D172_RS05405, D172_RS08025, D172_RS03295]	0.43584
03012 Translation factors	A09180 Brite Hierarchies	4	204	23	2340	0.134314	1.99488	[D172_RS09580, D172_RS05790, D172_RS01645, D172_RS17000]	0.482311
02025 Biofilm formation - Pseudomonas aeruginosa	A09140 Cellular Processes	6	204	41	2340	0.141436	1.67862	[D172_RS17545, D172_RS17535, D172_RS05615, D172_RS17615, D172_RS15050, D172_RS13465]	0.496599
A09130 Environmental Information Processing	A09130 Environmental Information Processing	24	204	221	2340	0.144843	1.24567	[D172_RS17535, D172_RS16465, D172_RS13020, D172_RS13450, D172_RS16430, D172_RS16540, D172_RS17615, D172_RS16470, D172_RS17540, D172_RS13455, D172_RS13565, D172_RS13500, D172_RS13335, D172_RS15940, D172_RS13465, D172_RS03510, D172_RS01010, D172_RS03645, D172_RS05615, D172_RS15050, D172_RS02765, D172_RS02325, D172_RS03485, D172_RS05520]	0.497503
00360 Phenylalanine metabolism	A09100 Metabolism	2	204	8	2340	0.149424	2.86765	[D172_RS20765, D172_RS12720]	0.502317
00430 Taurine and hypotaurine metabolism	A09100 Metabolism	2	204	8	2340	0.149424	2.86765	[D172_RS07900, D172_RS08240]	0.502317
B 09171 Infectious disease: bacterial	A09160 Human Diseases	4	204	24	2340	0.150811	1.91176	[D172_RS17090, D172_RS19020, D172_RS02765, D172_RS13500]	0.486287
99995 Signaling proteins	A09190 Not Included in Pathway or Brite	3	204	16	2340	0.157651	2.15074	[D172_RS17535, D172_RS06825, D172_RS10995]	0.498177
B 09122 Translation	A09120 Genetic Information Processing	10	204	81	2340	0.162743	1.41612	[D172_RS02460, D172_RS09175, D172_RS02180, D172_RS02415, D172_RS05440, D172_RS09585, D172_RS03905, D172_RS02455, D172_RS02410, D172_RS06445]	0.504183
03070 Bacterial secretion system	A09130 Environmental Information Processing	4	204	25	2340	0.168035	1.83529	[D172_RS17535, D172_RS17615, D172_RS02765, D172_RS17540]	0.510569
99976 Replication and repair	A09190 Not Included in Pathway or Brite	7	204	53	2340	0.173794	1.51498	[D172_RS05940, D172_RS15670, D172_RS17020, D172_RS17375, D172_RS12520, D172_RS11980, D172_RS13665]	0.518104
00561 Glycerolipid metabolism	A09100 Metabolism	2	204	10	2340	0.214565	2.29412	[D172_RS01340, D172_RS01365]	0.627803
00520 Amino sugar and nucleotide sugar metabolism	A09100 Metabolism	5	204	37	2340	0.216085	1.55008	[D172_RS01385, D172_RS15255, D172_RS01380, D172_RS01390, D172_RS15315]	0.620752
05152 Tuberculosis	A09160 Human Diseases	1	204	3	2340	0.239493	3.82353	[D172_RS19020]	0.675714
00626 Naphthalene degradation	A09100 Metabolism	1	204	3	2340	0.239493	3.82353	[D172_RS19900]	0.675714
99999 Others	A09190 Not Included in Pathway or Brite	1	204	3	2340	0.239493	3.82353	[D172_RS02660]	0.675714
05131 Shigellosis	A09160 Human Diseases	1	204	3	2340	0.239493	3.82353	[D172_RS13500]	0.675714
04812 Cytoskeleton proteins	A09180 Brite Hierarchies	2	204	11	2340	0.248066	2.08556	[D172_RS14935, D172_RS14930]	0.653241
B 09182 Protein families: genetic information processing	A09180 Brite Hierarchies	53	204	560	2340	0.26133	1.08561	[D172_RS09175, D172_RS02180, D172_RS03905, D172_RS12740, D172_RS01890, D172_RS03555, D172_RS02460, D172_RS07870, D172_RS15050, D172_RS06020, D172_RS01730, D172_RS04640, D172_RS02420, D172_RS12470, D172_RS00925, D172_RS08095, D172_RS09580, D172_RS01735, D172_RS17000, D172_RS14930, D172_RS02155, D172_RS19020, D172_RS09585, D172_RS02830, D172_RS05540, D172_RS03485, D172_RS13770, D172_RS15790, D172_R…	0.676887
00400 Phenylalanine, tyrosine and tryptophan biosynthesis	A09100 Metabolism	3	204	21	2340	0.27498	1.63866	[D172_RS15850, D172_RS01495, D172_RS12720]	0.700755
B 09103 Lipid metabolism	A09100 Metabolism	8	204	72	2340	0.288105	1.27451	[D172_RS19900, D172_RS01340, D172_RS01360, D172_RS06190, D172_RS19140, D172_RS01025, D172_RS06335, D172_RS01365]	0.72255
01040 Biosynthesis of unsaturated fatty acids	A09100 Metabolism	1	204	4	2340	0.305879	2.86765	[D172_RS01025]	0.755139
00600 Sphingolipid metabolism	A09100 Metabolism	1	204	4	2340	0.305879	2.86765	[D172_RS01340]	0.755139
99975 Protein processing	A09190 Not Included in Pathway or Brite	2	204	13	2340	0.31525	1.76471	[D172_RS07865, D172_RS06275]	0.754689
B 09107 Glycan biosynthesis and metabolism	A09100 Metabolism	6	204	54	2340	0.329583	1.27451	[D172_RS15255, D172_RS15420, D172_RS01390, D172_RS14925, D172_RS15415, D172_RS15315]	0.777226
03019 Messenger RNA biogenesis	A09180 Brite Hierarchies	3	204	25	2340	0.373996	1.37647	[D172_RS19020, D172_RS15050, D172_RS01730]	0.868992
00670 One carbon pool by folate	A09100 Metabolism	2	204	15	2340	0.381039	1.52941	[D172_RS06205, D172_RS14375]	0.872523
B 09193 Unclassified: signaling and cellular processes	A09190 Not Included in Pathway or Brite	8	204	81	2340	0.410696	1.1329	[D172_RS17535, D172_RS06825, D172_RS04635, D172_RS05405, D172_RS20705, D172_RS08025, D172_RS10995, D172_RS03295]	0.926999
05134 Legionellosis	A09160 Human Diseases	1	204	6	2340	0.421843	1.91176	[D172_RS13500]	0.938749
05110 Vibrio cholerae infection	A09160 Human Diseases	1	204	6	2340	0.421843	1.91176	[D172_RS17090]	0.938749
00625 Chloroalkane and chloroalkene degradation	A09100 Metabolism	1	204	6	2340	0.421843	1.91176	[D172_RS19900]	0.938749
B 09151 Immune system	A09150 Organismal Systems	1	204	6	2340	0.421843	1.91176	[D172_RS13500]	0.938749
04621 NOD-like receptor signaling pathway	A09150 Organismal Systems	1	204	6	2340	0.421843	1.91176	[D172_RS13500]	0.938749
00280 Valine, leucine and isoleucine degradation	A09100 Metabolism	3	204	27	2340	0.422796	1.27451	[D172_RS10295, D172_RS19140, D172_RS06335]	0.878971
03018 RNA degradation	A09120 Genetic Information Processing	2	204	17	2340	0.444032	1.34948	[D172_RS19020, D172_RS01730]	0.911131
00270 Cysteine and methionine metabolism	A09100 Metabolism	4	204	40	2340	0.466153	1.14706	[D172_RS10295, D172_RS05550, D172_RS19995, D172_RS02400]	0.94426
00330 Arginine and proline metabolism	A09100 Metabolism	3	204	29	2340	0.47026	1.18661	[D172_RS18700, D172_RS03285, D172_RS11860]	0.94052
B 09109 Metabolism of terpenoids and polyketides	A09100 Metabolism	3	204	30	2340	0.493337	1.14706	[D172_RS15420, D172_RS09175, D172_RS15415]	0.97434
04147 Exosome	A09180 Brite Hierarchies	5	204	54	2340	0.514186	1.06209	[D172_RS01380, D172_RS19020, D172_RS00425, D172_RS01645, D172_RS01365]	1.00298
00562 Inositol phosphate metabolism	A09100 Metabolism	1	204	8	2340	0.518512	1.43382	[D172_RS02030]	0.999084
00860 Porphyrin and chlorophyll metabolism	A09100 Metabolism	2	204	20	2340	0.531423	1.14706	[D172_RS18670, D172_RS18675]	1.01162
00010 Glycolysis / Gluconeogenesis	A09100 Metabolism	3	204	32	2340	0.53794	1.07537	[D172_RS19900, D172_RS18085, D172_RS01315]	1.01184
A09190 Not Included in Pathway or Brite	A09190 Not Included in Pathway or Brite	41	204	475	2340	0.56009	0.990093	[D172_RS17535, D172_RS11790, D172_RS11130, D172_RS11075, D172_RS10140, D172_RS15670, D172_RS20705, D172_RS17375, D172_RS12520, D172_RS02660, D172_RS06825, D172_RS04900, D172_RS12735, D172_RS03490, D172_RS08025, D172_RS03295, D172_RS03330, D172_RS20695, D172_RS01650, D172_RS19605, D172_RS15000, D172_RS11280, D172_RS01735, D172_RS08030, D172_RS17020, D172_RS10995, D172_RS11980, D172_RS13665, D172_R…	1.04111
00680 Methane metabolism	A09100 Metabolism	2	204	22	2340	0.584292	1.04278	[D172_RS14375, D172_RS02400]	1.07347
B 09110 Biosynthesis of other secondary metabolites	A09100 Metabolism	4	204	47	2340	0.596946	0.97622	[D172_RS15420, D172_RS02030, D172_RS15415, D172_RS19995]	1.08411
00470 D-Amino acid metabolism	A09100 Metabolism	1	204	10	2340	0.599083	1.14706	[D172_RS03285]	1.07563
05132 Salmonella infection	A09160 Human Diseases	1	204	10	2340	0.599083	1.14706	[D172_RS13500]	1.07563
00970 Aminoacyl-tRNA biosynthesis	A09120 Genetic Information Processing	2	204	24	2340	0.632651	0.955882	[D172_RS09585, D172_RS06445]	1.11065
00300 Lysine biosynthesis	A09100 Metabolism	2	204	24	2340	0.632651	0.955882	[D172_RS19995, D172_RS03285]	1.11065
00240 Pyrimidine metabolism	A09100 Metabolism	3	204	37	2340	0.638949	0.930048	[D172_RS18865, D172_RS00925, D172_RS09180]	1.09733
01007 Amino acid related enzymes	A09180 Brite Hierarchies	3	204	37	2340	0.638949	0.930048	[D172_RS10295, D172_RS09585, D172_RS06445]	1.09733
B 09105 Amino acid metabolism	A09100 Metabolism	18	204	219	2340	0.646678	0.942788	[D172_RS19900, D172_RS18700, D172_RS15850, D172_RS14375, D172_RS10295, D172_RS20765, D172_RS08240, D172_RS15935, D172_RS12720, D172_RS19995, D172_RS11860, D172_RS07900, D172_RS01495, D172_RS19140, D172_RS05550, D172_RS03285, D172_RS02400, D172_RS06335]	1.08697
00620 Pyruvate metabolism	A09100 Metabolism	3	204	38	2340	0.657202	0.905573	[D172_RS19900, D172_RS18085, D172_RS02400]	1.09303
03420 Nucleotide excision repair	A09120 Genetic Information Processing	1	204	12	2340	0.666227	0.955882	[D172_RS15800]	1.0965
00460 Cyanoamino acid metabolism	A09100 Metabolism	1	204	12	2340	0.666227	0.955882	[D172_RS14375]	1.0965
01503 Cationic antimicrobial peptide (CAMP) resistance	A09160 Human Diseases	2	204	26	2340	0.676527	0.882353	[D172_RS02765, D172_RS03485]	1.09073
99980 Enzymes with EC numbers	A09190 Not Included in Pathway or Brite	10	204	128	2340	0.693307	0.89614	[D172_RS11790, D172_RS10140, D172_RS01480, D172_RS04900, D172_RS11280, D172_RS01735, D172_RS20940, D172_RS03485, D172_RS01650, D172_RS02750]	1.10649
00350 Tyrosine metabolism	A09100 Metabolism	1	204	13	2340	0.695475	0.882353	[D172_RS19900]	1.09885
00730 Thiamine metabolism	A09100 Metabolism	1	204	13	2340	0.695475	0.882353	[D172_RS15520]	1.09885
00910 Nitrogen metabolism	A09100 Metabolism	1	204	13	2340	0.695475	0.882353	[D172_RS08240]	1.09885
00380 Tryptophan metabolism	A09100 Metabolism	1	204	13	2340	0.695475	0.882353	[D172_RS20765]	1.09885
00261 Monobactam biosynthesis	A09100 Metabolism	1	204	13	2340	0.695475	0.882353	[D172_RS19995]	1.09885
A09160 Human Diseases	A09160 Human Diseases	5	204	66	2340	0.69583	0.868984	[D172_RS17090, D172_RS19020, D172_RS02765, D172_RS13500, D172_RS03485]	1.04706
03036 Chromosome and associated proteins	A09180 Brite Hierarchies	5	204	66	2340	0.69583	0.868984	[D172_RS14935, D172_RS06450, D172_RS06020, D172_RS01730, D172_RS14930]	1.04706
00250 Alanine, aspartate and glutamate metabolism	A09100 Metabolism	2	204	28	2340	0.716064	0.819328	[D172_RS07900, D172_RS08240]	1.05737
00900 Terpenoid backbone biosynthesis	A09100 Metabolism	1	204	14	2340	0.722172	0.819328	[D172_RS09175]	1.05651
A09120 Genetic Information Processing	A09120 Genetic Information Processing	15	204	195	2340	0.740643	0.882353	[D172_RS15520, D172_RS15790, D172_RS09175, D172_RS02180, D172_RS15800, D172_RS03905, D172_RS02460, D172_RS19020, D172_RS02415, D172_RS05440, D172_RS09585, D172_RS01730, D172_RS02455, D172_RS02410, D172_RS06445]	1.07359
00290 Valine, leucine and isoleucine biosynthesis	A09100 Metabolism	1	204	15	2340	0.746539	0.764706	[D172_RS10295]	1.0723
01001 Protein kinases	A09180 Brite Hierarchies	2	204	31	2340	0.767727	0.740038	[D172_RS16465, D172_RS13455]	1.0928
00340 Histidine metabolism	A09100 Metabolism	1	204	16	2340	0.768778	0.716912	[D172_RS15935]	1.08453
00780 Biotin metabolism	A09100 Metabolism	1	204	16	2340	0.768778	0.716912	[D172_RS16505]	1.08453
00220 Arginine biosynthesis	A09100 Metabolism	1	204	16	2340	0.768778	0.716912	[D172_RS08240]	1.08453
B 09106 Metabolism of other amino acids	A09100 Metabolism	5	204	73	2340	0.777702	0.785657	[D172_RS07900, D172_RS14375, D172_RS08240, D172_RS05550, D172_RS03285]	1.0685
00480 Glutathione metabolism	A09100 Metabolism	2	204	32	2340	0.783046	0.716912	[D172_RS05550, D172_RS03285]	1.06656
00770 Pantothenate and CoA biosynthesis	A09100 Metabolism	1	204	17	2340	0.789075	0.67474	[D172_RS10295]	1.06559
00540 Lipopolysaccharide biosynthesis	A09100 Metabolism	1	204	18	2340	0.807597	0.637255	[D172_RS14925]	1.08136
00040 Pentose and glucuronate interconversions	A09100 Metabolism	1	204	18	2340	0.807597	0.637255	[D172_RS15255]	1.08136
00564 Glycerophospholipid metabolism	A09100 Metabolism	1	204	18	2340	0.807597	0.637255	[D172_RS01360]	1.08136
00260 Glycine, serine and threonine metabolism	A09100 Metabolism	2	204	34	2340	0.811053	0.67474	[D172_RS14375, D172_RS19995]	1.05906
04122 Sulfur relay system	A09120 Genetic Information Processing	1	204	19	2340	0.824501	0.603715	[D172_RS15520]	1.0678
03030 DNA replication	A09120 Genetic Information Processing	1	204	19	2340	0.824501	0.603715	[D172_RS15790]	1.0678
00790 Folate biosynthesis	A09100 Metabolism	2	204	36	2340	0.835804	0.637255	[D172_RS00425, D172_RS12720]	1.06498
00630 Glyoxylate and dicarboxylate metabolism	A09100 Metabolism	2	204	36	2340	0.835804	0.637255	[D172_RS14375, D172_RS02400]	1.06498
B 09191 Unclassified: metabolism	A09190 Not Included in Pathway or Brite	11	204	159	2340	0.836178	0.793563	[D172_RS02660, D172_RS11790, D172_RS10140, D172_RS01480, D172_RS04900, D172_RS11280, D172_RS01735, D172_RS20940, D172_RS03485, D172_RS01650, D172_RS02750]	1.04854
03032 DNA replication proteins	A09180 Brite Hierarchies	2	204	37	2340	0.847053	0.620032	[D172_RS15790, D172_RS06450]	1.05381
00710 Carbon fixation in photosynthetic organisms	A09100 Metabolism	1	204	21	2340	0.854002	0.546218	[D172_RS02400]	1.05416
B 09123 Folding, sorting and degradation	A09120 Genetic Information Processing	3	204	55	2340	0.871868	0.625668	[D172_RS15520, D172_RS19020, D172_RS01730]	1.06787
01005 Lipopolysaccharide biosynthesis proteins	A09180 Brite Hierarchies	1	204	23	2340	0.878564	0.498721	[D172_RS14925]	1.06779
01504 Antimicrobial resistance genes	A09180 Brite Hierarchies	1	204	23	2340	0.878564	0.498721	[D172_RS02765]	1.06779
01501 beta-Lactam resistance	A09160 Human Diseases	1	204	23	2340	0.878564	0.498721	[D172_RS02765]	1.06779
00020 Citrate cycle (TCA cycle)	A09100 Metabolism	1	204	23	2340	0.878564	0.498721	[D172_RS02400]	1.06779
01002 Peptidases and inhibitors	A09180 Brite Hierarchies	5	204	86	2340	0.883731	0.666895	[D172_RS04040, D172_RS08575, D172_RS19685, D172_RS09525, D172_RS03485]	1.04201
03430 Mismatch repair	A09120 Genetic Information Processing	1	204	25	2340	0.89901	0.458824	[D172_RS15790]	1.05217
01004 Lipid biosynthesis proteins	A09180 Brite Hierarchies	1	204	26	2340	0.907909	0.441176	[D172_RS01025]	1.05478
00720 Carbon fixation pathways in prokaryotes	A09100 Metabolism	1	204	26	2340	0.907909	0.441176	[D172_RS02400]	1.05478
B 09175 Drug resistance: antimicrobial	A09160 Human Diseases	2	204	44	2340	0.908102	0.52139	[D172_RS02765, D172_RS03485]	1.03971
03440 Homologous recombination	A09120 Genetic Information Processing	1	204	27	2340	0.916028	0.424837	[D172_RS15790]	1.04124
99977 Transport	A09190 Not Included in Pathway or Brite	1	204	28	2340	0.923434	0.409664	[D172_RS20705]	1.04216
03400 DNA repair and recombination proteins	A09180 Brite Hierarchies	5	204	94	2340	0.924768	0.610138	[D172_RS00925, D172_RS15790, D172_RS06450, D172_RS06020, D172_RS15800]	1.03627
B 09104 Nucleotide metabolism	A09100 Metabolism	4	204	81	2340	0.933711	0.566449	[D172_RS18865, D172_RS06205, D172_RS00925, D172_RS09180]	1.03892
B 09108 Metabolism of cofactors and vitamins	A09100 Metabolism	9	204	158	2340	0.945371	0.653388	[D172_RS15520, D172_RS06205, D172_RS14375, D172_RS10295, D172_RS00425, D172_RS18670, D172_RS16505, D172_RS12720, D172_RS18675]	1.04454
B 09131 Membrane transport	A09130 Environmental Information Processing	4	204	85	2340	0.948233	0.539792	[D172_RS17535, D172_RS17615, D172_RS02765, D172_RS17540]	1.04042
02000 Transporters	A09180 Brite Hierarchies	19	204	296	2340	0.950882	0.736288	[D172_RS19965, D172_RS03070, D172_RS13170, D172_RS19970, D172_RS11105, D172_RS11375, D172_RS11110, D172_RS01250, D172_RS21020, D172_RS13190, D172_RS01755, D172_RS02765, D172_RS06660, D172_RS04055, D172_RS04760, D172_RS06665, D172_RS06005, D172_RS06775, D172_RS01485]	1.03613
03016 Transfer RNA biogenesis	A09180 Brite Hierarchies	4	204	89	2340	0.959799	0.515532	[D172_RS15520, D172_RS02155, D172_RS09585, D172_RS06445]	1.03869
99996 General function prediction only	A09190 Not Included in Pathway or Brite	1	204	35	2340	0.959929	0.327731	[D172_RS15000]	1.03176
B 09124 Replication and repair	A09120 Genetic Information Processing	2	204	56	2340	0.963183	0.409664	[D172_RS15790, D172_RS15800]	1.02826
99997 Function unknown	A09190 Not Included in Pathway or Brite	6	204	122	2340	0.963773	0.564127	[D172_RS19605, D172_RS11075, D172_RS12735, D172_RS03490, D172_RS08275, D172_RS06275]	1.02199
B 09101 Carbohydrate metabolism	A09100 Metabolism	13	204	230	2340	0.973952	0.648338	[D172_RS19900, D172_RS14375, D172_RS15255, D172_RS15315, D172_RS01385, D172_RS01340, D172_RS02030, D172_RS01380, D172_RS18085, D172_RS18580, D172_RS01390, D172_RS01315, D172_RS02400]	1.0259
00190 Oxidative phosphorylation	A09100 Metabolism	1	204	40	2340	0.974799	0.286765	[D172_RS03510]	1.01999
02024 Quorum sensing	A09140 Cellular Processes	1	204	42	2340	0.979072	0.273109	[D172_RS01730]	1.01772
B 09194 Poorly characterized	A09190 Not Included in Pathway or Brite	7	204	157	2340	0.988398	0.511428	[D172_RS19605, D172_RS11075, D172_RS15000, D172_RS12735, D172_RS03490, D172_RS08275, D172_RS06275]	1.0207
03000 Transcription factors	A09180 Brite Hierarchies	2	204	73	2340	0.990557	0.314263	[D172_RS12740, D172_RS13465]	1.01629
00230 Purine metabolism	A09100 Metabolism	1	204	55	2340	0.993771	0.208556	[D172_RS06205]	1.013
B 09102 Energy metabolism	A09100 Metabolism	4	204	121	2340	0.995494	0.379193	[D172_RS14375, D172_RS03510, D172_RS08240, D172_RS02400]	1.00826
B 09181 Protein families: metabolism	A09180 Brite Hierarchies	12	204	260	2340	0.997415	0.529412	[D172_RS16465, D172_RS10295, D172_RS14925, D172_RS04040, D172_RS08575, D172_RS19685, D172_RS09585, D172_RS13455, D172_RS09525, D172_RS01025, D172_RS06445, D172_RS03485]	1.00377
A09100 Metabolism	A09100 Metabolism	48	204	776	2340	0.999351	0.709521	[D172_RS18865, D172_RS18700, D172_RS15850, D172_RS15255, D172_RS20765, D172_RS08240, D172_RS09175, D172_RS15935, D172_RS16505, D172_RS12720, D172_RS15415, D172_RS19995, D172_RS15315, D172_RS06205, D172_RS01495, D172_RS03510, D172_RS18085, D172_RS18580, D172_RS01390, D172_RS00425, D172_RS01315, D172_RS05550, D172_RS02400, D172_RS19900, D172_RS15520, D172_RS14375, D172_RS15420, D172_RS10295, D172_R…	0.999351

## Sheet: （ΔPf123）KEGG_enrichment
Term Name	MainClass	GeneHitsInSelectedSet	AllGenesInSelectedSet	GeneHitsInBackground	AllGenesInBackground	p-value	enrichFactor	GeneListInSelectedSets	corrected p-value(BH method)
A09180 Brite Hierarchies	A09180 Brite Hierarchies	113	176	1290	2340	0.0070366	1.16464	[D172_RS16465, D172_RS13350, D172_RS13470, D172_RS05290, D172_RS13635, D172_RS13515, D172_RS19970, D172_RS13510, D172_RS19610, D172_RS13355, D172_RS05610, D172_RS01010, D172_RS01890, D172_RS03555, D172_RS01250, D172_RS21020, D172_RS13190, D172_RS07870, D172_RS06020, D172_RS01535, D172_RS06660, D172_RS04760, D172_RS06665, D172_RS04640, D172_RS13480, D172_RS13360, D172_RS16470, D172_RS13405, D172_R…	0.0650886
B 09183 Protein families: signaling and cellular processes	A09180 Brite Hierarchies	68	176	588	2340	2.65016e-05	1.53757	[D172_RS13550, D172_RS13430, D172_RS16465, D172_RS13350, D172_RS16540, D172_RS13470, D172_RS03070, D172_RS13635, D172_RS13515, D172_RS19970, D172_RS13510, D172_RS11375, D172_RS13555, D172_RS13355, D172_RS01010, D172_RS01250, D172_RS21020, D172_RS13190, D172_RS03195, D172_RS06660, D172_RS04760, D172_RS06665, D172_RS16795, D172_RS13480, D172_RS13360, D172_RS16470, D172_RS13405, D172_RS11105, D172_R…	0.000784447
B 09182 Protein families: genetic information processing	A09180 Brite Hierarchies	46	176	560	2340	0.264607	1.09213	[D172_RS13770, D172_RS09175, D172_RS05290, D172_RS12965, D172_RS19610, D172_RS13775, D172_RS13355, D172_RS05610, D172_RS01890, D172_RS03555, D172_RS05835, D172_RS14935, D172_RS07870, D172_RS15050, D172_RS06020, D172_RS01535, D172_RS02205, D172_RS01730, D172_RS04640, D172_RS02420, D172_RS15520, D172_RS16795, D172_RS12470, D172_RS13780, D172_RS12175, D172_RS12170, D172_RS08095, D172_RS01735, D172_R…	0.712034
A09140 Cellular Processes	A09140 Cellular Processes	43	176	205	2340	5.54967e-11	2.7888	[D172_RS13330, D172_RS13550, D172_RS13430, D172_RS17535, D172_RS16465, D172_RS13350, D172_RS13450, D172_RS16540, D172_RS13370, D172_RS13470, D172_RS13515, D172_RS13535, D172_RS13455, D172_RS13510, D172_RS13555, D172_RS13335, D172_RS13530, D172_RS13355, D172_RS01010, D172_RS05615, D172_RS14935, D172_RS15050, D172_RS03195, D172_RS01730, D172_RS04640, D172_RS13540, D172_RS13020, D172_RS13480, D172_R…	2.05338e-09
A09100 Metabolism	A09100 Metabolism	39	176	776	2340	0.999675	0.668199	[D172_RS18865, D172_RS18700, D172_RS13155, D172_RS20765, D172_RS08240, D172_RS09175, D172_RS15935, D172_RS12720, D172_RS17155, D172_RS15415, D172_RS19995, D172_RS15315, D172_RS06205, D172_RS01495, D172_RS18085, D172_RS01535, D172_RS01315, D172_RS05550, D172_RS19900, D172_RS15520, D172_RS15420, D172_RS10295, D172_RS06190, D172_RS09180, D172_RS02805, D172_RS16030, D172_RS18675, D172_RS07900, D172_R…	0.999675
02035 Bacterial motility proteins	A09180 Brite Hierarchies	36	176	110	2340	2.10942e-15	4.35124	[D172_RS13330, D172_RS13550, D172_RS13430, D172_RS13350, D172_RS13450, D172_RS16540, D172_RS13370, D172_RS13470, D172_RS13515, D172_RS13535, D172_RS13455, D172_RS13510, D172_RS13555, D172_RS13335, D172_RS13530, D172_RS13355, D172_RS01010, D172_RS03195, D172_RS02325, D172_RS13540, D172_RS13020, D172_RS13480, D172_RS13360, D172_RS16570, D172_RS13405, D172_RS13545, D172_RS13425, D172_RS13400, D172_R…	3.12195e-13
A09190 Not Included in Pathway or Brite	A09190 Not Included in Pathway or Brite	33	176	475	2340	0.731903	0.923684	[D172_RS17535, D172_RS10140, D172_RS11130, D172_RS11075, D172_RS15670, D172_RS20705, D172_RS17375, D172_RS00065, D172_RS06825, D172_RS08025, D172_RS03295, D172_RS01650, D172_RS11285, D172_RS19605, D172_RS02605, D172_RS11280, D172_RS01735, D172_RS10995, D172_RS11980, D172_RS13665, D172_RS17225, D172_RS12750, D172_RS05940, D172_RS07865, D172_RS01480, D172_RS04635, D172_RS05405, D172_RS06835, D172_R…	1.05167
B 09142 Cell motility	A09140 Cellular Processes	30	176	89	2340	1.77525e-13	4.48161	[D172_RS13330, D172_RS13550, D172_RS13430, D172_RS13350, D172_RS13450, D172_RS16540, D172_RS13370, D172_RS13470, D172_RS13515, D172_RS13535, D172_RS13510, D172_RS13555, D172_RS13335, D172_RS13530, D172_RS13355, D172_RS01010, D172_RS03195, D172_RS13540, D172_RS13020, D172_RS13480, D172_RS16570, D172_RS13405, D172_RS13545, D172_RS13425, D172_RS13400, D172_RS13565, D172_RS13500, D172_RS15940, D172_R…	1.31368e-11
A09130 Environmental Information Processing	A09130 Environmental Information Processing	26	176	221	2340	0.0117614	1.56417	[D172_RS13330, D172_RS17535, D172_RS16465, D172_RS13350, D172_RS13450, D172_RS16540, D172_RS13455, D172_RS13335, D172_RS13355, D172_RS04785, D172_RS01010, D172_RS05615, D172_RS15050, D172_RS02765, D172_RS02325, D172_RS13020, D172_RS16570, D172_RS16470, D172_RS13565, D172_RS13500, D172_RS15940, D172_RS13465, D172_RS03645, D172_RS05620, D172_RS03485, D172_RS05520]	0.0967045
02020 Two-component system	A09130 Environmental Information Processing	24	176	142	2340	8.80197e-05	2.24712	[D172_RS13330, D172_RS16465, D172_RS13020, D172_RS13350, D172_RS13450, D172_RS16540, D172_RS16570, D172_RS16470, D172_RS13455, D172_RS13565, D172_RS13500, D172_RS13335, D172_RS15940, D172_RS13355, D172_RS13465, D172_RS01010, D172_RS03645, D172_RS05615, D172_RS15050, D172_RS02765, D172_RS02325, D172_RS05620, D172_RS03485, D172_RS05520]	0.00217115
B 09132 Signal transduction	A09130 Environmental Information Processing	24	176	142	2340	8.80197e-05	2.24712	[D172_RS13330, D172_RS16465, D172_RS13020, D172_RS13350, D172_RS13450, D172_RS16540, D172_RS16570, D172_RS16470, D172_RS13455, D172_RS13565, D172_RS13500, D172_RS13335, D172_RS15940, D172_RS13355, D172_RS13465, D172_RS01010, D172_RS03645, D172_RS05615, D172_RS15050, D172_RS02765, D172_RS02325, D172_RS05620, D172_RS03485, D172_RS05520]	0.00217115
02040 Flagellar assembly	A09140 Cellular Processes	21	176	48	2340	2.9825e-12	5.81676	[D172_RS13330, D172_RS13550, D172_RS13430, D172_RS13540, D172_RS13450, D172_RS13370, D172_RS13480, D172_RS13470, D172_RS13405, D172_RS13515, D172_RS13545, D172_RS13425, D172_RS13535, D172_RS13400, D172_RS13510, D172_RS13500, D172_RS13555, D172_RS13585, D172_RS13530, D172_RS13355, D172_RS13465]	1.47137e-10
02000 Transporters	A09180 Brite Hierarchies	17	176	296	2340	0.916873	0.76359	[D172_RS13330, D172_RS19965, D172_RS03070, D172_RS19970, D172_RS11105, D172_RS11375, D172_RS04785, D172_RS01250, D172_RS21020, D172_RS13190, D172_RS02765, D172_RS06660, D172_RS04760, D172_RS06005, D172_RS06775, D172_RS06665, D172_RS01485]	1.06848
B 09105 Amino acid metabolism	A09100 Metabolism	15	176	219	2340	0.694158	0.910648	[D172_RS19900, D172_RS18700, D172_RS13155, D172_RS10295, D172_RS20765, D172_RS08240, D172_RS15935, D172_RS12720, D172_RS19995, D172_RS07900, D172_RS01495, D172_RS19140, D172_RS05550, D172_RS03285, D172_RS06335]	1.03773
B 09145 Cellular community - prokaryotes	A09140 Cellular Processes	14	176	109	2340	0.0309032	1.70767	[D172_RS17535, D172_RS16465, D172_RS13450, D172_RS16470, D172_RS13455, D172_RS15940, D172_RS13355, D172_RS13465, D172_RS03645, D172_RS05615, D172_RS15050, D172_RS01730, D172_RS04640, D172_RS05620]	0.19057
02030 Bacterial chemotaxis	A09140 Cellular Processes	12	176	48	2340	0.000142699	3.32386	[D172_RS13330, D172_RS01010, D172_RS13020, D172_RS13350, D172_RS16540, D172_RS16570, D172_RS13405, D172_RS03195, D172_RS13400, D172_RS13565, D172_RS13335, D172_RS15940]	0.00211194
02022 Two-component system	A09180 Brite Hierarchies	12	176	64	2340	0.00230795	2.4929	[D172_RS01010, D172_RS16465, D172_RS13350, D172_RS13450, D172_RS16540, D172_RS03645, D172_RS16570, D172_RS16470, D172_RS13455, D172_RS13565, D172_RS13335, D172_RS05620]	0.0243983
B 09192 Unclassified: genetic information processing	A09190 Not Included in Pathway or Brite	11	176	79	2340	0.0316298	1.85127	[D172_RS05940, D172_RS07865, D172_RS11130, D172_RS15670, D172_RS07860, D172_RS06275, D172_RS17375, D172_RS11980, D172_RS13665, D172_RS17225, D172_RS12750]	0.187248
03009 Ribosome biogenesis	A09180 Brite Hierarchies	11	176	79	2340	0.0316298	1.85127	[D172_RS01890, D172_RS03555, D172_RS12175, D172_RS12170, D172_RS05835, D172_RS08095, D172_RS01735, D172_RS04550, D172_RS02830, D172_RS15565, D172_RS02420]	0.187248
B 09181 Protein families: metabolism	A09180 Brite Hierarchies	11	176	260	2340	0.991946	0.5625	[D172_RS16465, D172_RS10295, D172_RS02805, D172_RS19890, D172_RS14925, D172_RS04040, D172_RS19685, D172_RS02215, D172_RS13455, D172_RS12850, D172_RS03485]	1.02663
02044 Secretion system	A09180 Brite Hierarchies	10	176	81	2340	0.0785922	1.64141	[D172_RS17535, D172_RS13430, D172_RS05500, D172_RS05505, D172_RS13370, D172_RS02765, D172_RS02325, D172_RS13425, D172_RS13400, D172_RS13225]	0.352474
03021 Transcription machinery	A09180 Brite Hierarchies	9	176	32	2340	0.000387277	3.73935	[D172_RS13770, D172_RS13780, D172_RS12965, D172_RS02205, D172_RS03065, D172_RS19610, D172_RS13775, D172_RS04640, D172_RS13355]	0.00521064
B 09193 Unclassified: signaling and cellular processes	A09190 Not Included in Pathway or Brite	9	176	81	2340	0.150611	1.47727	[D172_RS17535, D172_RS04635, D172_RS06825, D172_RS05405, D172_RS20705, D172_RS02605, D172_RS08025, D172_RS03295, D172_RS10995]	0.484574
99980 Enzymes with EC numbers	A09190 Not Included in Pathway or Brite	9	176	128	2340	0.636905	0.934837	[D172_RS00065, D172_RS11285, D172_RS10140, D172_RS01480, D172_RS11280, D172_RS01735, D172_RS03485, D172_RS01650, D172_RS02750]	1.05912
B 09191 Unclassified: metabolism	A09190 Not Included in Pathway or Brite	9	176	159	2340	0.861413	0.752573	[D172_RS00065, D172_RS11285, D172_RS10140, D172_RS01480, D172_RS11280, D172_RS01735, D172_RS03485, D172_RS01650, D172_RS02750]	1.06241
05111 Biofilm formation - Vibrio cholerae	A09140 Cellular Processes	8	176	26	2340	0.000421038	4.09091	[D172_RS13450, D172_RS15050, D172_RS13455, D172_RS01730, D172_RS04640, D172_RS15940, D172_RS13355, D172_RS13465]	0.00479336
B 09103 Lipid metabolism	A09100 Metabolism	8	176	72	2340	0.169379	1.47727	[D172_RS19900, D172_RS01340, D172_RS01360, D172_RS06190, D172_RS02805, D172_RS19140, D172_RS06335, D172_RS01365]	0.533363
03110 Chaperones and folding catalysts	A09180 Brite Hierarchies	7	176	46	2340	0.0530236	2.02322	[D172_RS03345, D172_RS12470, D172_RS12805, D172_RS19020, D172_RS07870, D172_RS05540, D172_RS03485]	0.270603
B 09108 Metabolism of cofactors and vitamins	A09100 Metabolism	7	176	158	2340	0.962048	0.589039	[D172_RS06205, D172_RS15520, D172_RS13155, D172_RS10295, D172_RS16030, D172_RS12720, D172_RS18675]	1.05469
A09120 Genetic Information Processing	A09120 Genetic Information Processing	7	176	195	2340	0.994148	0.477273	[D172_RS15520, D172_RS09175, D172_RS05290, D172_RS19020, D172_RS15800, D172_RS12850, D172_RS01730]	1.02176
B 09101 Carbohydrate metabolism	A09100 Metabolism	7	176	230	2340	0.999198	0.404644	[D172_RS19900, D172_RS01340, D172_RS02030, D172_RS01380, D172_RS18085, D172_RS01315, D172_RS15315]	1.006
02026 Biofilm formation - Escherichia coli	A09140 Cellular Processes	6	176	27	2340	0.0129866	2.95455	[D172_RS16465, D172_RS03645, D172_RS16470, D172_RS15050, D172_RS04640, D172_RS13355]	0.101159
02025 Biofilm formation - Pseudomonas aeruginosa	A09140 Cellular Processes	6	176	41	2340	0.0827341	1.94568	[D172_RS17535, D172_RS05615, D172_RS15050, D172_RS05620, D172_RS13355, D172_RS13465]	0.340129
04626 Plant-pathogen interaction	A09150 Organismal Systems	5	176	8	2340	0.000105859	8.30966	[D172_RS16795, D172_RS01645, D172_RS02765, D172_RS13500, D172_RS01365]	0.00195838
B 09159 Environmental adaptation	A09150 Organismal Systems	5	176	8	2340	0.000105859	8.30966	[D172_RS16795, D172_RS01645, D172_RS02765, D172_RS13500, D172_RS01365]	0.00195838
A09150 Organismal Systems	A09150 Organismal Systems	5	176	10	2340	0.000420287	6.64773	[D172_RS16795, D172_RS01645, D172_RS02765, D172_RS13500, D172_RS01365]	0.00518354
03029 Mitochondrial biogenesis	A09180 Brite Hierarchies	5	176	36	2340	0.128922	1.84659	[D172_RS15520, D172_RS16795, D172_RS19020, D172_RS01645, D172_RS17000]	0.433648
B 09110 Biosynthesis of other secondary metabolites	A09100 Metabolism	5	176	47	2340	0.276478	1.41441	[D172_RS15420, D172_RS02030, D172_RS17155, D172_RS15415, D172_RS19995]	0.705496
99976 Replication and repair	A09190 Not Included in Pathway or Brite	5	176	53	2340	0.368069	1.25429	[D172_RS05940, D172_RS15670, D172_RS17375, D172_RS11980, D172_RS13665]	0.864671
04147 Exosome	A09180 Brite Hierarchies	5	176	54	2340	0.383525	1.23106	[D172_RS16795, D172_RS01380, D172_RS19020, D172_RS01645, D172_RS01365]	0.79946
A09160 Human Diseases	A09160 Human Diseases	5	176	66	2340	0.562213	1.00723	[D172_RS17090, D172_RS19020, D172_RS02765, D172_RS13500, D172_RS03485]	1.01473
99997 Function unknown	A09190 Not Included in Pathway or Brite	5	176	122	2340	0.960449	0.544896	[D172_RS19605, D172_RS11075, D172_RS06835, D172_RS08275, D172_RS06275]	1.06877
B 09194 Poorly characterized	A09190 Not Included in Pathway or Brite	5	176	157	2340	0.994299	0.423422	[D172_RS19605, D172_RS11075, D172_RS06835, D172_RS08275, D172_RS06275]	1.01487
00071 Fatty acid degradation	A09100 Metabolism	4	176	15	2340	0.0218802	3.54545	[D172_RS19900, D172_RS06190, D172_RS19140, D172_RS06335]	0.161913
99995 Signaling proteins	A09190 Not Included in Pathway or Brite	4	176	16	2340	0.0275016	3.32386	[D172_RS17535, D172_RS06825, D172_RS02605, D172_RS10995]	0.193821
02048 Prokaryotic defense system	A09180 Brite Hierarchies	4	176	18	2340	0.0411115	2.95455	[D172_RS15520, D172_RS07260, D172_RS13635, D172_RS14930]	0.217304
99992 Structural proteins	A09190 Not Included in Pathway or Brite	4	176	22	2340	0.0778547	2.41736	[D172_RS04635, D172_RS05405, D172_RS08025, D172_RS03295]	0.360078
03012 Translation factors	A09180 Brite Hierarchies	4	176	23	2340	0.0889536	2.31225	[D172_RS05610, D172_RS16795, D172_RS01645, D172_RS17000]	0.355814
B 09171 Infectious disease: bacterial	A09160 Human Diseases	4	176	24	2340	0.10077	2.21591	[D172_RS17090, D172_RS19020, D172_RS02765, D172_RS13500]	0.382409
03019 Messenger RNA biogenesis	A09180 Brite Hierarchies	4	176	25	2340	0.113271	2.12727	[D172_RS19020, D172_RS15050, D172_RS02810, D172_RS01730]	0.419104
B 09111 Xenobiotics biodegradation and metabolism	A09100 Metabolism	4	176	39	2340	0.336841	1.36364	[D172_RS19900, D172_RS18865, D172_RS20765, D172_RS01480]	0.817253
B 09107 Glycan biosynthesis and metabolism	A09100 Metabolism	4	176	54	2340	0.588772	0.984848	[D172_RS15420, D172_RS14925, D172_RS15415, D172_RS15315]	1.02516
03036 Chromosome and associated proteins	A09180 Brite Hierarchies	4	176	66	2340	0.744743	0.805785	[D172_RS14935, D172_RS06020, D172_RS01730, D172_RS14930]	1.05983
B 09106 Metabolism of other amino acids	A09100 Metabolism	4	176	73	2340	0.812611	0.728518	[D172_RS07900, D172_RS08240, D172_RS05550, D172_RS03285]	1.0643
B 09104 Nucleotide metabolism	A09100 Metabolism	4	176	81	2340	0.871445	0.656566	[D172_RS18865, D172_RS06205, D172_RS09180, D172_RS01540]	1.05716
01002 Peptidases and inhibitors	A09180 Brite Hierarchies	4	176	86	2340	0.89957	0.618393	[D172_RS04040, D172_RS19685, D172_RS02215, D172_RS03485]	1.07368
03016 Transfer RNA biogenesis	A09180 Brite Hierarchies	4	176	89	2340	0.913731	0.597549	[D172_RS02155, D172_RS15520, D172_RS01535, D172_RS12850]	1.07327
00521 Streptomycin biosynthesis	A09100 Metabolism	3	176	7	2340	0.0116789	5.69805	[D172_RS15420, D172_RS02030, D172_RS15415]	0.101675
00561 Glycerolipid metabolism	A09100 Metabolism	3	176	10	2340	0.0338462	3.98864	[D172_RS01340, D172_RS02805, D172_RS01365]	0.185528
B 09143 Cell growth and death	A09140 Cellular Processes	3	176	14	2340	0.0823181	2.84903	[D172_RS12805, D172_RS14935, D172_RS14930]	0.358326
04112 Cell cycle - Caulobacter	A09140 Cellular Processes	3	176	14	2340	0.0823181	2.84903	[D172_RS12805, D172_RS14935, D172_RS14930]	0.358326
00541 O-Antigen nucleotide sugar biosynthesis	A09100 Metabolism	3	176	17	2340	0.130634	2.34626	[D172_RS15420, D172_RS15415, D172_RS15315]	0.429639
00052 Galactose metabolism	A09100 Metabolism	3	176	23	2340	0.247209	1.73419	[D172_RS01340, D172_RS01380, D172_RS01315]	0.690321
00280 Valine, leucine and isoleucine degradation	A09100 Metabolism	3	176	27	2340	0.331772	1.47727	[D172_RS10295, D172_RS19140, D172_RS06335]	0.818371
B 09109 Metabolism of terpenoids and polyketides	A09100 Metabolism	3	176	30	2340	0.395296	1.32955	[D172_RS15420, D172_RS09175, D172_RS15415]	0.812552
00010 Glycolysis / Gluconeogenesis	A09100 Metabolism	3	176	32	2340	0.43681	1.24645	[D172_RS19900, D172_RS18085, D172_RS01315]	0.861973
00270 Cysteine and methionine metabolism	A09100 Metabolism	3	176	40	2340	0.589421	0.997159	[D172_RS10295, D172_RS05550, D172_RS19995]	1.01435
B 09123 Folding, sorting and degradation	A09120 Genetic Information Processing	3	176	55	2340	0.795972	0.725207	[D172_RS15520, D172_RS19020, D172_RS01730]	1.05182
B 09131 Membrane transport	A09130 Environmental Information Processing	3	176	85	2340	0.961583	0.469251	[D172_RS04785, D172_RS17535, D172_RS02765]	1.06205
03400 DNA repair and recombination proteins	A09180 Brite Hierarchies	3	176	94	2340	0.977818	0.424323	[D172_RS05290, D172_RS06020, D172_RS15800]	1.05633
B 09102 Energy metabolism	A09100 Metabolism	3	176	121	2340	0.996112	0.329639	[D172_RS08240, D172_RS01535, D172_RS01540]	1.00976
00525 Acarbose and validamycin biosynthesis	A09100 Metabolism	2	176	2	2340	0.00562736	13.2955	[D172_RS15420, D172_RS15415]	0.0555233
00523 Polyketide sugar unit biosynthesis	A09100 Metabolism	2	176	4	2340	0.0305067	6.64773	[D172_RS15420, D172_RS15415]	0.205227
99998 Others	A09190 Not Included in Pathway or Brite	2	176	4	2340	0.0305067	6.64773	[D172_RS17225, D172_RS12750]	0.205227
00983 Drug metabolism - other enzymes	A09100 Metabolism	2	176	7	2340	0.0919277	3.7987	[D172_RS18865, D172_RS20765]	0.358034
00360 Phenylalanine metabolism	A09100 Metabolism	2	176	8	2340	0.116682	3.32386	[D172_RS20765, D172_RS12720]	0.421194
99973 Transcription	A09190 Not Included in Pathway or Brite	2	176	8	2340	0.116682	3.32386	[D172_RS11130, D172_RS07860]	0.421194
00430 Taurine and hypotaurine metabolism	A09100 Metabolism	2	176	8	2340	0.116682	3.32386	[D172_RS07900, D172_RS08240]	0.421194
04812 Cytoskeleton proteins	A09180 Brite Hierarchies	2	176	11	2340	0.198137	2.41736	[D172_RS14935, D172_RS14930]	0.610922
03420 Nucleotide excision repair	A09120 Genetic Information Processing	2	176	12	2340	0.226657	2.21591	[D172_RS05290, D172_RS15800]	0.645101
99975 Protein processing	A09190 Not Included in Pathway or Brite	2	176	13	2340	0.255444	2.04545	[D172_RS07865, D172_RS06275]	0.700107
00290 Valine, leucine and isoleucine biosynthesis	A09100 Metabolism	2	176	15	2340	0.313048	1.77273	[D172_RS13155, D172_RS10295]	0.785274
00920 Sulfur metabolism	A09100 Metabolism	2	176	16	2340	0.341546	1.66193	[D172_RS01535, D172_RS01540]	0.815303
03018 RNA degradation	A09120 Genetic Information Processing	2	176	17	2340	0.369668	1.56417	[D172_RS19020, D172_RS01730]	0.854856
00770 Pantothenate and CoA biosynthesis	A09100 Metabolism	2	176	17	2340	0.369668	1.56417	[D172_RS13155, D172_RS10295]	0.854856
00564 Glycerophospholipid metabolism	A09100 Metabolism	2	176	18	2340	0.397309	1.47727	[D172_RS01360, D172_RS02805]	0.805503
00860 Porphyrin and chlorophyll metabolism	A09100 Metabolism	2	176	20	2340	0.450818	1.32955	[D172_RS16030, D172_RS18675]	0.87791
00400 Phenylalanine, tyrosine and tryptophan biosynthesis	A09100 Metabolism	2	176	21	2340	0.476558	1.26623	[D172_RS01495, D172_RS12720]	0.904239
00300 Lysine biosynthesis	A09100 Metabolism	2	176	24	2340	0.549204	1.10795	[D172_RS19995, D172_RS03285]	1.00348
03070 Bacterial secretion system	A09130 Environmental Information Processing	2	176	25	2340	0.571809	1.06364	[D172_RS17535, D172_RS02765]	1.01961
01503 Cationic antimicrobial peptide (CAMP) resistance	A09160 Human Diseases	2	176	26	2340	0.593586	1.02273	[D172_RS02765, D172_RS03485]	1.00978
00250 Alanine, aspartate and glutamate metabolism	A09100 Metabolism	2	176	28	2340	0.634646	0.949675	[D172_RS07900, D172_RS08240]	1.06736
00330 Arginine and proline metabolism	A09100 Metabolism	2	176	29	2340	0.653935	0.916928	[D172_RS18700, D172_RS03285]	1.01876
01001 Protein kinases	A09180 Brite Hierarchies	2	176	31	2340	0.690081	0.857771	[D172_RS16465, D172_RS13455]	1.05291
00480 Glutathione metabolism	A09100 Metabolism	2	176	32	2340	0.706966	0.830966	[D172_RS05550, D172_RS03285]	1.04631
00240 Pyrimidine metabolism	A09100 Metabolism	2	176	37	2340	0.780259	0.718673	[D172_RS18865, D172_RS09180]	1.06924
01007 Amino acid related enzymes	A09180 Brite Hierarchies	2	176	37	2340	0.780259	0.718673	[D172_RS10295, D172_RS12850]	1.06924
00520 Amino sugar and nucleotide sugar metabolism	A09100 Metabolism	2	176	37	2340	0.780259	0.718673	[D172_RS01380, D172_RS15315]	1.06924
00620 Pyruvate metabolism	A09100 Metabolism	2	176	38	2340	0.792844	0.699761	[D172_RS19900, D172_RS18085]	1.05713
B 09175 Drug resistance: antimicrobial	A09160 Human Diseases	2	176	44	2340	0.855818	0.604339	[D172_RS02765, D172_RS03485]	1.0734
00230 Purine metabolism	A09100 Metabolism	2	176	55	2340	0.928101	0.483471	[D172_RS06205, D172_RS01540]	1.07312
B 09124 Replication and repair	A09120 Genetic Information Processing	2	176	56	2340	0.932622	0.474838	[D172_RS05290, D172_RS15800]	1.06175
03000 Transcription factors	A09180 Brite Hierarchies	2	176	73	2340	0.978409	0.364259	[D172_RS06830, D172_RS13465]	1.04931
B 09122 Translation	A09120 Genetic Information Processing	2	176	81	2340	0.987595	0.328283	[D172_RS09175, D172_RS12850]	1.05154
05133 Pertussis	A09160 Human Diseases	1	176	1	2340	0.0752137	13.2955	[D172_RS02765]	0.371054
01055 Biosynthesis of vancomycin group antibiotics	A09100 Metabolism	1	176	1	2340	0.0752137	13.2955	[D172_RS15420]	0.371054
05152 Tuberculosis	A09160 Human Diseases	1	176	3	2340	0.209178	4.43182	[D172_RS19020]	0.631802
00626 Naphthalene degradation	A09100 Metabolism	1	176	3	2340	0.209178	4.43182	[D172_RS19900]	0.631802
05131 Shigellosis	A09160 Human Diseases	1	176	3	2340	0.209178	4.43182	[D172_RS13500]	0.631802
00633 Nitrotoluene degradation	A09100 Metabolism	1	176	4	2340	0.268735	3.32386	[D172_RS01480]	0.710228
00600 Sphingolipid metabolism	A09100 Metabolism	1	176	4	2340	0.268735	3.32386	[D172_RS01340]	0.710228
05134 Legionellosis	A09160 Human Diseases	1	176	6	2340	0.374796	2.21591	[D172_RS13500]	0.840452
05110 Vibrio cholerae infection	A09160 Human Diseases	1	176	6	2340	0.374796	2.21591	[D172_RS17090]	0.840452
00625 Chloroalkane and chloroalkene degradation	A09100 Metabolism	1	176	6	2340	0.374796	2.21591	[D172_RS19900]	0.840452
B 09151 Immune system	A09150 Organismal Systems	1	176	6	2340	0.374796	2.21591	[D172_RS13500]	0.840452
04621 NOD-like receptor signaling pathway	A09150 Organismal Systems	1	176	6	2340	0.374796	2.21591	[D172_RS13500]	0.840452
00404 Staurosporine biosynthesis	A09100 Metabolism	1	176	7	2340	0.421941	1.89935	[D172_RS17155]	0.843882
00562 Inositol phosphate metabolism	A09100 Metabolism	1	176	8	2340	0.465549	1.66193	[D172_RS02030]	0.894822
00470 D-Amino acid metabolism	A09100 Metabolism	1	176	10	2340	0.543193	1.32955	[D172_RS03285]	1.01763
05132 Salmonella infection	A09160 Human Diseases	1	176	10	2340	0.543193	1.32955	[D172_RS13500]	1.01763
03410 Base excision repair	A09120 Genetic Information Processing	1	176	11	2340	0.577699	1.20868	[D172_RS05290]	1.01785
00350 Tyrosine metabolism	A09100 Metabolism	1	176	13	2340	0.639125	1.02273	[D172_RS19900]	1.05101
00730 Thiamine metabolism	A09100 Metabolism	1	176	13	2340	0.639125	1.02273	[D172_RS15520]	1.05101
00910 Nitrogen metabolism	A09100 Metabolism	1	176	13	2340	0.639125	1.02273	[D172_RS08240]	1.05101
00380 Tryptophan metabolism	A09100 Metabolism	1	176	13	2340	0.639125	1.02273	[D172_RS20765]	1.05101
00261 Monobactam biosynthesis	A09100 Metabolism	1	176	13	2340	0.639125	1.02273	[D172_RS19995]	1.05101
00900 Terpenoid backbone biosynthesis	A09100 Metabolism	1	176	14	2340	0.66642	0.949675	[D172_RS09175]	1.0274
00670 One carbon pool by folate	A09100 Metabolism	1	176	15	2340	0.69166	0.886364	[D172_RS06205]	1.04455
00340 Histidine metabolism	A09100 Metabolism	1	176	16	2340	0.715001	0.830966	[D172_RS15935]	1.04772
00220 Arginine biosynthesis	A09100 Metabolism	1	176	16	2340	0.715001	0.830966	[D172_RS08240]	1.04772
00540 Lipopolysaccharide biosynthesis	A09100 Metabolism	1	176	18	2340	0.756542	0.738636	[D172_RS14925]	1.06636
04122 Sulfur relay system	A09120 Genetic Information Processing	1	176	19	2340	0.774996	0.699761	[D172_RS15520]	1.08207
03030 DNA replication	A09120 Genetic Information Processing	1	176	19	2340	0.774996	0.699761	[D172_RS05290]	1.08207
01005 Lipopolysaccharide biosynthesis proteins	A09180 Brite Hierarchies	1	176	23	2340	0.8359	0.578063	[D172_RS14925]	1.0852
01504 Antimicrobial resistance genes	A09180 Brite Hierarchies	1	176	23	2340	0.8359	0.578063	[D172_RS02765]	1.0852
01501 beta-Lactam resistance	A09160 Human Diseases	1	176	23	2340	0.8359	0.578063	[D172_RS02765]	1.0852
00970 Aminoacyl-tRNA biosynthesis	A09120 Genetic Information Processing	1	176	24	2340	0.848365	0.553977	[D172_RS12850]	1.07315
03430 Mismatch repair	A09120 Genetic Information Processing	1	176	25	2340	0.859889	0.531818	[D172_RS05290]	1.06944
01004 Lipid biosynthesis proteins	A09180 Brite Hierarchies	1	176	26	2340	0.870541	0.511364	[D172_RS02805]	1.06479
99977 Transport	A09190 Not Included in Pathway or Brite	1	176	28	2340	0.889489	0.474838	[D172_RS20705]	1.07028
01011 Peptidoglycan biosynthesis and degradation proteins	A09180 Brite Hierarchies	1	176	30	2340	0.905677	0.443182	[D172_RS19890]	1.07232
00260 Glycine, serine and threonine metabolism	A09100 Metabolism	1	176	34	2340	0.931316	0.391043	[D172_RS19995]	1.06849
00790 Folate biosynthesis	A09100 Metabolism	1	176	36	2340	0.941402	0.369318	[D172_RS12720]	1.06357
03032 DNA replication proteins	A09180 Brite Hierarchies	1	176	37	2340	0.945879	0.359337	[D172_RS05290]	1.06053
02024 Quorum sensing	A09140 Cellular Processes	1	176	42	2340	0.963644	0.316558	[D172_RS01730]	1.04867
02010 ABC transporters	A09130 Environmental Information Processing	1	176	56	2340	0.988124	0.237419	[D172_RS04785]	1.04459
03010 Ribosome	A09120 Genetic Information Processing	1	176	57	2340	0.989039	0.233254	[D172_RS09175]	1.03814
03011 Ribosome	A09180 Brite Hierarchies	1	176	57	2340	0.989039	0.233254	[D172_RS09175]	1.03814
