# Supplementary material for: Dynamic and intricate regulation by the Csr sRNAs in the Arctic Pseudoalteromonas fuliginea
Source: Commun Biol. 2025 Mar 5;8:369. doi: 10.1038/s42003-025-07780-y (PMC11882849; doi:10.1038/s42003-025-07780-y)
Supplement: Supplementary file 6 — Supplementary Data 4 [file 42003_2025_7780_MOESM6_ESM.xlsx]

## Sheet: sheet1
Supplementary Data 4. Detailed gene information on the cell motility，cell envelope，T6SS and biofilm formation of the CsrA targetomes. ("×" meas genes that were not found in the RIP-seq data; "√" meas genes that were found in the RIP-seq data)
group	gene_id	gene_name	description	location	start	end	strand	WT	ΔPf1	ΔPf12	ΔPf123
Cell motility	D172_RS13330	D172_RS13330	flagellar motor protein	NZ_CP013138.1	3020912	3021676	-	×	×	×	×
Cell motility	D172_RS13335	D172_RS13335	chemotaxis response regulator protein-glutamate methylesterase	NZ_CP013138.1	3021669	3022799	-	√	√	√	√
Cell motility	D172_RS13340	D172_RS13340	chemotaxis protein CheA	NZ_CP013138.1	3022861	3025050	-	×	×	×	×
Cell motility	D172_RS13345	D172_RS13345	protein phosphatase CheZ	NZ_CP013138.1	3025066	3025833	-	×	×	×	×
Cell motility	D172_RS13350	cheY	chemotaxis protein CheY	NZ_CP013138.1	3025851	3026234	-	×	×	×	√
Cell motility	D172_RS13355	D172_RS13355	RNA polymerase sigma factor FliA	NZ_CP013138.1	3026275	3026985	-	×	×	×	√
Cell motility	D172_RS13360	D172_RS13360	MinD/ParA family protein	NZ_CP013138.1	3027012	3027872	-	×	√	×	√
Cell motility	D172_RS13365	flhF	flagellar biosynthesis protein FlhF	NZ_CP013138.1	3027865	3029349	-	√	√	√	√
Cell motility	D172_RS13370	flhA	flagellar biosynthesis protein FlhA	NZ_CP013138.1	3029370	3031481	-	√	√	√	√
Cell motility	D172_RS13375	flhB	flagellar biosynthesis protein FlhB	NZ_CP013138.1	3031555	3032685	-	×	×	×	×
Cell motility	D172_RS13380	fliR	flagellar type III secretion system protein FliR	NZ_CP013138.1	3032695	3033474	-	×	×	×	×
Cell motility	D172_RS13385	D172_RS13385	flagellar biosynthetic protein FliQ	NZ_CP013138.1	3033477	3033746	-	×	×	×	×
Cell motility	D172_RS13390	fliP	flagellar type III secretion system pore protein FliP	NZ_CP013138.1	3033787	3034527	-	×	×	×	×
Cell motility	D172_RS13395	fliO	flagellar biosynthetic protein FliO	NZ_CP013138.1	3034532	3034915	-	×	×	×	×
Cell motility	D172_RS13400	fliN	flagellar motor switch protein FliN	NZ_CP013138.1	3034912	3035310	-	×	√	√	√
Cell motility	D172_RS13405	fliM	flagellar motor switch protein FliM	NZ_CP013138.1	3035331	3036419	-	×	√	√	√
Cell motility	D172_RS13410	fliL	flagellar basal body-associated protein FliL	NZ_CP013138.1	3036429	3036959	-	×	×	×	×
Cell motility	D172_RS13415	D172_RS13415	flagellar hook-length control protein FliK	NZ_CP013138.1	3037017	3038951	-	×	×	×	×
Cell motility	D172_RS13420	fliJ	flagellar export protein FliJ	NZ_CP013138.1	3039045	3039491	-	×	×	×	×
Cell motility	D172_RS13425	fliI	flagellar protein export ATPase FliI	NZ_CP013138.1	3039491	3040825	-	√	√	√	√
Cell motility	D172_RS13430	fliH	flagellar assembly protein FliH	NZ_CP013138.1	3040844	3041650	-	√	√	×	√
Cell motility	D172_RS13435	fliG	flagellar motor switch protein FliG	NZ_CP013138.1	3041654	3042694	-	×	×	×	×
Cell motility	D172_RS13440	fliF	flagellar basal body M-ring protein FliF	NZ_CP013138.1	3042687	3044402	-	×	×	×	×
Cell motility	D172_RS13445	fliE	flagellar hook-basal body complex protein FliE	NZ_CP013138.1	3044423	3044755	-	×	×	×	×
Cell motility	D172_RS13450	D172_RS13450	sigma-54-dependent Fis family transcriptional regulator	NZ_CP013138.1	3044911	3046350	-	√	√	√	√
Cell motility	D172_RS13455	D172_RS13455	sensor histidine kinase	NZ_CP013138.1	3046347	3047459	-	√	√	√	√
Cell motility	D172_RS13460	D172_RS13460	DNA-3-methyladenine glycosylase I	NZ_CP013138.1	3047590	3048186	+	×	×	×	×
Cell motility	D172_RS13465	D172_RS13465	sigma-54-dependent Fis family transcriptional regulator	NZ_CP013138.1	3048429	3049865	-	×	×	√	√
Cell motility	D172_RS13470	fliS	flagellar export chaperone FliS	NZ_CP013138.1	3050220	3050621	+	√	√	√	√
Cell motility	D172_RS13475	D172_RS13475	hypothetical protein	NZ_CP013138.1	3050630	3050944	+	√	√	√	√
Cell motility	D172_RS13480	fliD	flagellar filament capping protein FliD	NZ_CP013138.1	3051335	3052777	-	×	×	√	√
Cell motility	D172_RS13485	D172_RS13485	flagellar protein FlaG	NZ_CP013138.1	3052826	3053218	-	×	×	√	√
Cell motility	D172_RS13490	D172_RS13490	flagellin	NZ_CP013138.1	3053393	3054877	-	×	×	×	×
Cell motility	D172_RS13495	D172_RS13495	flagellin	NZ_CP013138.1	3055575	3057113	-	×	×	×	×
Cell motility	D172_RS13500	D172_RS13500	flagellin	NZ_CP013138.1	3057364	3058854	-	×	√	√	√
Cell motility	D172_RS13505	flgL	flagellar hook-associated protein 3	NZ_CP013138.1	3059082	3060350	-	×	√	√	√
Cell motility	D172_RS13510	flgK	flagellar hook-associated protein FlgK	NZ_CP013138.1	3060353	3062368	-	√	√	√	√
Cell motility	D172_RS13515	flgJ	flagellar assembly peptidoglycan hydrolase FlgJ	NZ_CP013138.1	3062370	3063365	-	√	√	√	√
Cell motility	D172_RS13520	D172_RS13520	flagellar basal body P-ring protein FlgI	NZ_CP013138.1	3063498	3064592	-	×	×	×	×
Cell motility	D172_RS13525	flgH	flagellar basal body L-ring protein FlgH	NZ_CP013138.1	3064605	3065288	-	×	×	×	×
Cell motility	D172_RS13530	flgG	flagellar basal-body rod protein FlgG	NZ_CP013138.1	3065305	3066093	-	√	√	√	√
Cell motility	D172_RS13535	D172_RS13535	flagellar basal body rod protein FlgF	NZ_CP013138.1	3066115	3066858	-	√	√	√	√
Cell motility	D172_RS13540	flgE	flagellar hook protein FlgE	NZ_CP013138.1	3067051	3068421	-	√	√	√	√
Cell motility	D172_RS13545	flgD	flagellar hook assembly protein FlgD	NZ_CP013138.1	3068481	3069161	-	√	√	√	√
Cell motility	D172_RS13550	flgC	flagellar basal body rod protein FlgC	NZ_CP013138.1	3069175	3069606	-	√	√	√	√
Cell motility	D172_RS13555	flgB	flagellar basal body rod protein FlgB	NZ_CP013138.1	3069612	3070019	-	√	√	√	√
Cell motility	D172_RS13560	D172_RS13560	protein-glutamate O-methyltransferase CheR	NZ_CP013138.1	3070162	3070995	-	×	×	×	×
Cell motility	D172_RS13565	D172_RS13565	chemotaxis protein CheV	NZ_CP013138.1	3071016	3071948	-	√	√	√	√
Cell motility	D172_RS13570	flgA	flagellar basal body P-ring formation protein FlgA	NZ_CP013138.1	3072090	3072797	+	√	√	√	√
Cell motility	D172_RS13575	flgM	flagellar biosynthesis anti-sigma factor FlgM	NZ_CP013138.1	3072874	3073194	+	×	√	×	×
Cell motility	D172_RS13580	D172_RS13580	flagellar protein FlgN	NZ_CP013138.1	3073187	3073618	+	√	√	√	√
Cell motility	D172_RS13585	flgP	Flagellar basal body lipoprotein	NZ_CP013138.1	3073664	3074122	-	√	√	√	√
Cell motility	D172_RS13590	D172_RS13590	flagellar protein FlgT	NZ_CP013138.1	3074253	3075446	+	×	×	√	×
cell envelope protein	D172_RS06645	tolQ	protein TolQ	NZ_CP013138.1	1539652	1540356	+	×	×	×	×
cell envelope protein	D172_RS06650	tolR	protein TolR	NZ_CP013138.1	1540343	1540774	+	×	×	×	×
cell envelope protein	D172_RS06655	tolA	cell envelope integrity protein TolA	NZ_CP013138.1	1540779	1541705	+	√	√	×	×
cell envelope protein	D172_RS06660	tolB	Tol-Pal system protein TolB	NZ_CP013138.1	1541715	1543073	+	√	√	√	√
cell envelope protein	D172_RS06665	pal	peptidoglycan-associated lipoprotein Pal	NZ_CP013138.1	1543108	1543650	+	√	√	√	√
cell envelope protein	D172_RS06670	ybgF	tol-pal system protein YbgF	NZ_CP013138.1	1543664	1544413	+	×	×	×	×
cell envelope protein	D172_RS13765	rseC	SoxR reducing system RseC family protein	NZ_CP013138.1	3113412	3113861	-	×	×	×	×
cell envelope protein	D172_RS13770	rseB	anti-sigma E factor	NZ_CP013138.1	3113881	3114831	-	√	√	√	√
cell envelope protein	D172_RS13775	rseA	sigma-E factor negative regulatory protein RseA	NZ_CP013138.1	3114836	3115450	-	×	×	×	√
cell envelope protein	D172_RS13780	rpoE	RNA polymerase sigma factor RpoE	NZ_CP013138.1	3115452	3116033	-	×	×	×	√
cell envelope protein	D172_RS12805	clpX	ATP-dependent protease ATP-binding subunit ClpX	NZ_CP013138.1	2914679	2915962	-	√	√	√	√
cell envelope protein	D172_RS12810	clpP	ATP-dependent Clp endopeptidase proteolytic subunit ClpP	NZ_CP013138.1	2916097	2916714	-	√	√	√	√
cell envelope protein	D172_RS12650	rseP	sigma E protease regulator RseP	NZ_CP013138.1	2880489	2881841	-	×	×	×	×
cell envelope protein	D172_RS03485	degP	Do family serine endopeptidase	NZ_CP013138.1	814211	815563	-	√	√	√	√
cell envelope protein	D172_RS12645	bamA	outer membrane protein assembly factor BamA	NZ_CP013138.1	2877920	2880391	-	×	×	×	×
cell envelope protein	D172_RS21020	bamB	outer membrane protein assembly factor BamB	NZ_CP013139.1	875271	876449	-	√	√	√	√
cell envelope protein	D172_RS11375	bamC	outer membrane protein assembly factor BamC	NZ_CP013138.1	2632430	2633488	-	×	×	×	×
cell envelope protein	D172_RS05525	bamD	outer membrane protein assembly factor BamD	NZ_CP013138.1	1292603	1293367	-	×	×	×	×
cell envelope protein	D172_RS13170	bamE	outer membrane protein assembly factor BamE	NZ_CP013138.1	2993147	2993506	+	×	×	√	×
cell envelope protein	D172_RS12740	pspC	envelope stress response membrane protein PspC	NZ_CP013138.1	2900731	2901132	-	√	√	√	×
cell envelope protein	D172_RS12745	pspB	envelope stress response membrane protein PspB	NZ_CP013138.1	2901129	2901362	-	√	√	√	×
cell envelope protein	D172_RS12750	pspA	phage shock protein PspA	NZ_CP013138.1	2901430	2902089	-	√	√	√	×
cell envelope protein	D172_RS12755	pspF	phage shock protein operon transcriptional activator	NZ_CP013138.1	2902276	2903340	+	×	×	×	×
cell envelope protein	D172_RS11115	exbB	MotA/TolQ/ExbB proton channel family protein	NZ_CP013138.1	2574717	2575241	-	×	×	×	×
cell envelope protein	D172_RS11110	exbD	biopolymer transporter ExbD	NZ_CP013138.1	2574298	2574702	-	√	√	√	×
cell envelope protein	D172_RS18400	TBDT	TonB-dependent receptor	NZ_CP013139.1	255368	258397	-	×	×	×	×
cell envelope protein	D172_RS13190	tonB	TonB-dependent receptor	NZ_CP013138.1	2995593	2998184	+	√	√	√	√
cell envelope protein	D172_RS19985	tonB	TonB-dependent receptor plug domain-containing protein	NZ_CP013139.1	631351	633984	+	√	√	√	√
cell envelope protein	D172_RS09300	tonB	TonB-dependent receptor	NZ_CP013138.1	2163153	2166626	-	×	×	×	×
cell envelope protein	D172_RS06005	tonB	TonB-dependent receptor	NZ_CP013138.1	1405879	1408650	+	√	√	√	√
cell envelope protein	D172_RS03070	tonB	energy transducer TonB	NZ_CP013138.1	718979	719608	-	√	√	√	√
cell envelope protein	D172_RS11105	tonB	energy transducer TonB	NZ_CP013138.1	2573681	2574298	-	√	√	√	√
cell envelope protein	D172_RS06950	tonB	TonB-dependent receptor	NZ_CP013138.1	1613319	1616354	+	√	√	×	×
cell envelope protein	D172_RS14980	murE	UDP-N-acetylmuramoyl-L-alanyl-D-glutamate--2%2C6-diaminopimelate ligase	NZ_CP013138.1	3394752	3396230	-	√	√	×	×
cell envelope protein	D172_RS14975	murF	UDP-N-acetylmuramoyl-tripeptide--D-alanyl-D-alanine ligase	NZ_CP013138.1	3393361	3394755	-	√	√	×	×
cell envelope protein	D172_RS14955	murG	undecaprenyldiphospho-muramoylpentapeptide beta-N-acetylglucosaminyltransferase	NZ_CP013138.1	3388699	3389775	-	√	√	×	×
cell envelope protein	D172_RS14935	ftsA	cell division protein FtsA	NZ_CP013138.1	3384320	3385552	-	√	√	√	√
cell envelope protein	D172_RS14985	ftsI	peptidoglycan glycosyltransferase FtsI	NZ_CP013138.1	3396223	3398040	-	√	√	×	×
cell envelope protein	D172_RS14940	ftsQ	FtsQ-type POTRA domain-containing protein	NZ_CP013138.1	3385549	3386328	-	×	×	×	×
cell envelope protein	D172_RS14960	ftsW	cell division protein FtsW	NZ_CP013138.1	3389772	3390947	-	√	√	×	×
cell envelope protein	D172_RS12640	ompH	OmpH family outer membrane protein	NZ_CP013138.1	2877390	2877908	-	√	×	×	×
cell envelope protein	D172_RS05405	ompW	outer membrane beta-barrel protein	NZ_CP013138.1	1267263	1267916	-	√	√	√	√
cell envelope protein	D172_RS01250	ompA	OmpA family protein	NZ_CP013138.1	293287	294342	+	√	√	√	√
cell envelope protein	D172_RS16465	envZ	two-component system sensor histidine kinase EnvZ	NZ_CP013138.1	3757055	3758371	-	√	√	√	√
cell envelope protein	D172_RS16470	ompR	two-component system response regulator OmpR	NZ_CP013138.1	3758377	3759096	-	√	√	√	√
T6SS structural proteins	D172_RS17535	tagH	type VI secretion system-associated FHA domain protein TagH	NZ_CP013139.1	60962	62218	+	√	√	√	√
T7SS structural proteins	D172_RS17540	tssJ	type VI secretion system lipoprotein TssJ	NZ_CP013139.1	62234	62698	+	√	√	√	√
T8SS structural proteins	D172_RS17545	tssK	type VI secretion system baseplate subunit TssK	NZ_CP013139.1	62715	64043	+	√	√	√	√
T9SS structural proteins	D172_RS17550	tssL	type VI secretion system protein TssL	NZ_CP013139.1	64063	65343	+	×	×	×	×
T10SS structural proteins	D172_RS17555	tssM	type VI secretion system membrane subunit TssM	NZ_CP013139.1	65354	68863	+	×	×	×	×
T11SS structural proteins	D172_RS17560	tagF	type VI secretion system-associated protein TagF	NZ_CP013139.1	68845	69573	+	×	×	×	×
T12SS structural proteins	D172_RS17565	D172_RS17565	serine/threonine-protein phosphatase	NZ_CP013139.1	69566	70363	+	×	×	×	×
T13SS structural proteins	D172_RS17570	tssA	type VI secretion system protein TssA	NZ_CP013139.1	70567	71682	+	×	×	×	×
T14SS structural proteins	D172_RS17575	tssB	type VI secretion system contractile sheath small subunit	NZ_CP013139.1	71699	72202	+	×	×	×	×
T15SS structural proteins	D172_RS17580	tssC	type VI secretion system contractile sheath large subunit	NZ_CP013139.1	72199	73689	+	×	×	×	×
T16SS structural proteins	D172_RS17585	tssC	type VI secretion system contractile sheath large subunit	NZ_CP013139.1	73726	75252	+	×	×	×	×
T17SS structural proteins	D172_RS17590	D172_RS17590	hypothetical protein	NZ_CP013139.1	75255	76031	+	×	×	×	×
T18SS structural proteins	D172_RS17595	tssE	type VI secretion system baseplate subunit TssE	NZ_CP013139.1	76049	76534	+	×	×	×	×
T19SS structural proteins	D172_RS17600	tssF	type VI secretion system baseplate subunit TssF	NZ_CP013139.1	76531	78357	+	×	×	×	×
T20SS structural proteins	D172_RS17605	tssG	type VI secretion system baseplate subunit TssG	NZ_CP013139.1	78354	79343	+	×	×	×	×
T21SS structural proteins	D172_RS17610	tssH	type VI secretion system ATPase TssH	NZ_CP013139.1	79366	81969	+	√	√	×	×
T22SS structural proteins	D172_RS17615	hcp	type VI secretion system tube protein Hcp	NZ_CP013139.1	82209	82688	+	√	√	×	×
T23SS structural proteins	D172_RS17620	vgrG	type VI secretion system tip protein VgrG	NZ_CP013139.1	82762	84639	+	√	√	×	×
T24SS structural proteins	D172_RS17625	D172_RS17625	hypothetical protein	NZ_CP013139.1	84647	85003	+	×	×	×	×
T25SS structural proteins	D172_RS17630	PAAR	type VI secretion protein	NZ_CP013139.1	85044	85334	+	×	×	×	×
T26SS structural proteins	D172_RS17635	D172_RS17635	hypothetical protein	NZ_CP013139.1	85337	86365	+	√	√	×	×
T27SS structural proteins	D172_RS17640	D172_RS17640	hypothetical protein	NZ_CP013139.1	86362	87213	+	√	√	×	×
T6SS Effector	D172_RS17645	D172_RS17645	RHS, PoNe_PAAR-like ： Polymorphic Nuclease effector (PoNe) co-occurring with an N-terminal PAAR domain	NZ_CP013139.1	87213	91079	+	√	√	×	×
T6SS Effector	D172_RS18090	D172_RS18090	tse2 ADP-Ribosyltransferase	NZ_CP013139.1	183714	184091	+	√	√	√	√
T6SS Effector	D172_RS17030	D172_RS17030	Rhs_repeat family	NZ_CP013138.1	3873134	3880276	-	√	√	×	×
T6SS Effector	D172_RS15630	D172_RS15630	VgrG protein	NZ_CP013138.1	3557776	3559398	-	×	×	×	×
T6SS Effector	D172_RS12290	D172_RS12290	RHS repeat-associated core domain-containing protein	NZ_CP013138.1	2796188	2804188	-	×	×	×	×
biofilm formation	D172_RS02150	fis	DNA-binding transcriptional regulator Fis	NZ_CP013138.1	512812	513102	-	√	√	√	√
biofilm formation	D172_RS14095	PKD domain-containing protein	PKD domain-containing protein	NZ_CP013138.1	3176109	3178274	-	√	√	×	×
biofilm formation	D172_RS15050	csrA	carbon storage regulator CsrA	NZ_CP013138.1	3407611	3407802	-	√	√	√	√
biofilm formation	D172_RS04640	rpoS	RNA polymerase sigma factor RpoS	NZ_CP013138.1	1071074	1072048	+	√	√	√	√
biofilm formation	D172_RS16465	envZ	two-component system sensor histidine kinase EnvZ	NZ_CP013138.1	3757055	3758371	-	√	√	√	√
biofilm formation	D172_RS16470	ompR	two-component system response regulator OmpR	NZ_CP013138.1	3758377	3759096	-	√	√	√	√
biofilm formation	D172_RS06020	hns	H-NS histone family protein	NZ_CP013138.1	1410975	1411277	+	√	√	√	√
biofilm formation	D172_RS02615	D172_RS02615	diguanylate cyclase	NZ_CP013138.1	621819	622718	+	√	√	√	√
biofilm formation	D172_RS13450	flrC	sigma-54-dependent Fis family transcriptional regulator	NZ_CP013138.1	3044911	3046350	-	√	√	√	√
biofilm formation	D172_RS13455	flrB	sensor histidine kinase	NZ_CP013138.1	3046347	3047459	-	√	√	√	√
biofilm formation	D172_RS13780	rpoE	RNA polymerase sigma factor RpoE	NZ_CP013138.1	3115452	3116033	-	×	×	×	√
