# Supplementary material for: Dynamic and intricate regulation by the Csr sRNAs in the Arctic Pseudoalteromonas fuliginea
Source: Commun Biol. 2025 Mar 5;8:369. doi: 10.1038/s42003-025-07780-y (PMC11882849; doi:10.1038/s42003-025-07780-y)
Supplement: Supplementary file 7 — Supplementary Data 5 [file 42003_2025_7780_MOESM7_ESM.xlsx]

## Sheet: Sheet1
Supplementary Data 5. Potential specific targets of Csr system in P. fuliginea BSW20308
possible specific targets	symbol	description
D172_RS00495		hypothetical protein
D172_RS00585		cytochrome c
D172_RS00615		hypothetical protein
D172_RS00795		response regulator
D172_RS00915		hypothetical protein
D172_RS01000		EAL domain-containing protein
D172_RS01025	tesB	acyl-CoA thioesterase II
D172_RS01125	ybcJ	RNA-binding S4 domain-containing protein
D172_RS01210		GNAT family N-acetyltransferase
D172_RS01480	nemA	alkene reductase
D172_RS01490	upp	uracil phosphoribosyltransferase
D172_RS01495		phosphoribosylanthranilate isomerase
D172_RS01540	cysC	adenylyl-sulfate kinase
D172_RS01665		hypothetical protein
D172_RS01735	hflX	GTPase HflX
D172_RS01815		c-type cytochrome
D172_RS02040		DUF1707 and DUF2154 domain-containing protein
D172_RS02065		hypothetical protein
D172_RS02150	fis	DNA-binding transcriptional regulator Fis
D172_RS02215	prc	S41 family peptidase
D172_RS02220		peptidoglycan DD-metalloendopeptidase family protein
D172_RS02255		transporter substrate-binding domain-containing protein
D172_RS02620		DUF3192 domain-containing protein
D172_RS02765	tolC	outer membrane channel protein TolC
D172_RS02805	plsC	1-acylglycerol-3-phosphate O-acyltransferase
D172_RS02825		ATP-dependent zinc protease
D172_RS02835		succinylglutamate desuccinylase/aspartoacylase family protein
D172_RS03085		DUF3016 domain-containing protein
D172_RS03210		hypothetical protein
D172_RS03265		hypothetical protein
D172_RS03270		non-ribosomal peptide synthetase
D172_RS03330	pspA	phage shock protein A
D172_RS03335		PspC domain-containing protein
D172_RS03340		hypothetical protein
D172_RS03345	pccA	copper chaperone PCu(A)C
D172_RS03370		EAL domain-containing protein
D172_RS03575		IS481 family transposase
D172_RS04030		DUF1842 domain-containing protein
D172_RS04395		sensor domain-containing diguanylate cyclase
D172_RS04485		PilZ domain-containing protein
D172_RS04530		hypothetical protein
D172_RS04550	yfiA	ribosome-associated translation inhibitor RaiA
D172_RS04635	nlpD	peptidoglycan DD-metalloendopeptidase family protein
D172_RS04745	mcp	methyl-accepting chemotaxis protein
D172_RS04785	phnD	phosphate/phosphite/phosphonate ABC transporter substrate-binding protein
D172_RS05100		GHKL domain-containing protein
D172_RS05415		lysophospholipid acyltransferase family protein
D172_RS05510		type IV pilus biogenesis protein
D172_RS05615	hsbA	STAS domain-containing protein
D172_RS05620	hsbR	fused response regulator/phosphatase
D172_RS05840	aroC	chorismate synthase
D172_RS06275	yhfA;K06889	OsmC family protein
D172_RS06330		putative porin
D172_RS06580		RloB domain-containing protein
D172_RS06775		TonB-dependent receptor
D172_RS06830	fnr	FNR family transcription factor
D172_RS06880		TonB-dependent receptor
D172_RS07100	prpC	2-methylcitrate synthase
D172_RS07415		hypothetical protein
D172_RS07645		ClbS/DfsB family four-helix bundle protein
D172_RS08370		DUF3083 family protein
D172_RS08455	natA	ATP-binding cassette domain-containing protein
D172_RS08460	natB	ABC transporter permease
D172_RS09515		DoxX family protein
D172_RS09525	sppA	signal peptide peptidase SppA
D172_RS09995		hypothetical protein
D172_RS10850	nfnB	NAD(P)H-dependent oxidoreductase
D172_RS11075		DUF692 domain-containing protein
D172_RS11080		hypothetical protein
D172_RS11280		response regulator
D172_RS12145		hypothetical protein
D172_RS12315		hypothetical protein
D172_RS12510		IS3 family transposase
D172_RS12560		GGDEF domain-containing protein
D172_RS12620		pectate trisaccharide-lyase
D172_RS12705		lipase family protein
D172_RS12735		YcjX family protein
D172_RS12740	pspC	envelope stress response membrane protein PspC
D172_RS12745	pspB	envelope stress response membrane protein PspB
D172_RS12875		YIP1 family protein
D172_RS12990		hypothetical protein
D172_RS13005		phosphate ABC transporter substrate-binding protein
D172_RS13230		YebG family protein
D172_RS13365	flhF	flagellar biosynthesis protein FlhF
D172_RS13455	flrB	sensor histidine kinase
D172_RS13535	flgF	flagellar basal body rod protein FlgF
D172_RS13540	flgE	flagellar hook protein FlgE
D172_RS13635	yhdJ	site-specific DNA-methyltransferase
D172_RS13655		hypothetical protein
D172_RS13750	rnc	ribonuclease III
D172_RS14095		PKD domain-containing protein
D172_RS14860		response regulator
D172_RS14865		response regulator
D172_RS15565	rsmJ	class I SAM-dependent methyltransferase
D172_RS15610		hypothetical protein
D172_RS15675		hypothetical protein
D172_RS15835		hypothetical protein
D172_RS15860	pilQ	type IV pilus secretin PilQ family protein
D172_RS15935		DUF971 domain-containing protein
D172_RS16110		diguanylate cyclase (GGDEF domain) with PAS/PAC sensor
D172_RS16570	cheY	response regulator
D172_RS17020		IS3 family transposase
D172_RS17090		hypothetical protein
D172_RS17120		YggN family protein
D172_RS17225		phage shock protein A
D172_RS17380		IS110 family transposase
D172_RS17525		hypothetical protein
D172_RS17535	impI	type VI secretion system-associated FHA domain protein TagH
D172_RS17600	impG	type VI secretion system baseplate subunit TssF
D172_RS17610	vasG	type VI secretion system ATPase TssH
D172_RS17625		hypothetical protein
D172_RS17630		type VI secretion protein
D172_RS17665		hypothetical protein
D172_RS17675		hypothetical protein
D172_RS17690		hypothetical protein
D172_RS17695		lipase family protein
D172_RS18090		hypothetical protein
D172_RS18095		hypothetical protein
D172_RS18310		hypothetical protein
D172_RS18780		DUF4440 domain-containing protein
D172_RS19095	iorA	(2Fe-2S)-binding protein
D172_RS19100		xanthine dehydrogenase family protein molybdopterin-binding subunit
D172_RS19570		hypothetical protein
D172_RS19600		hypothetical protein
D172_RS19605		ATP-dependent protease La (LON) domain protein
D172_RS19705	xni	flap endonuclease Xni
D172_RS19965	exbD	biopolymer transporter ExbD
D172_RS19970	tonB	energy transducer TonB
D172_RS20135		hypothetical protein
D172_RS20150		hypothetical protein
D172_RS20220	parB	transcriptional regulator
D172_RS20240		IS481 family transposase
D172_RS20545		S9 family peptidase
D172_RS20640		Metalloprotease MEP2
D172_RS20805		hypothetical protein
D172_RS20855		alkaline phosphatase family protein
D172_RS21060		tRNA 5-hydroxyuridine modification protein YegQ
D172_RS21305		hypothetical protein
