# Supplementary material for: Dynamic and intricate regulation by the Csr sRNAs in the Arctic Pseudoalteromonas fuliginea
Source: Commun Biol. 2025 Mar 5;8:369. doi: 10.1038/s42003-025-07780-y (PMC11882849; doi:10.1038/s42003-025-07780-y)
Supplement: Supplementary file 8 — Supplementary Data 6 [file 42003_2025_7780_MOESM8_ESM.xlsx]

## Sheet: Sheet1
Supplementary Data 6. The sRNA targets detected by RIP-Seq and their putative antisense targets.
sRNA	WT	ΔPf1	ΔPf12	ΔPf123	Location	Start	End	length	Strand	rfam family	Perfectly matched genes	annotation of perfectly matched genes	targets predicted by RNAphybrid	targets predicted by RNAplex	GGA motif	TCC motif
sRNA0011	√	√	×	×	NZ_CP013139.1	23911	23715	197	-		D172_RS17375	IS3 family transposase	D172_RS11545,D172_RS05185,D172_RS18840,D172_RS04960,D172_RS16620,D172_RS18840,D172_RS04960,D172_RS03530,D172_RS12540,D172_RS20110,D172_RS03530,D172_RS12540,D172_RS18630,D172_RS15795,D172_RS16940,D172_RS18630,D172_RS15795,D172_RS06650,D172_RS18060,D172_RS05895,D172_RS06650,D172_RS18060,D172_RS15890,D172_RS05350,D172_RS15605,D172_RS15890,D172_RS05350,D172_RS11550,D172_RS04625,D172_RS12935,D172_RS11…		2	0
sRNA0012	√	√	√	×	NZ_CP013139.1	24056	24027	30	-		D172_RS17375	IS3 family transposase			0	0
sRNA0013	√	√	√	×	NZ_CP013139.1	24162	24148	15	-		D172_RS17375	IS3 family transposase			0	0
sRNA0023	√	√	×	×	NZ_CP013139.1	58338	58282	57	-		-		D172_RS20355		1	2
sRNA0027	√	√	×	×	NZ_CP013139.1	82331	82248	84	-		D172_RS17615	type VI secretion system tube protein Hcp	D172_RS08700,D172_RS01315,		0	1
sRNA0028	√	√	×	×	NZ_CP013139.1	82625	82407	219	-		D172_RS17615	type VI secretion system tube protein Hcp	D172_RS00745,D172_RS00535,		3	0
sRNA0030	√	×	×	×	NZ_CP013139.1	102159	102195	37	+		-				0	0
sRNA0035	√	√	×	×	NZ_CP013139.1	183022	182557	466	-		D172_RS18085	aldehyde dehydrogenase	D172_RS20840,D172_RS05310,D172_RS02855,D172_RS10505,D172_RS08335,D172_RS02855,D172_RS10505		3	2
sRNA0036	√	√	×	×	NZ_CP013139.1	183309	183086	224	-		D172_RS18085	aldehyde dehydrogenase	D172_RS18060,D172_RS10505,D172_RS12730,D172_RS15205,D172_RS16145,D172_RS12730,D172_RS15205,D172_RS05465,D172_RS17925,D172_RS09105,D172_RS05465,D172_RS17925,D172_RS08335,D172_RS17890,D172_RS21310,D172_RS08335,D172_RS17890,D172_RS05580,D172_RS01805,D172_RS16825,D172_RS05580,D172_RS01805,D172_RS08290,D172_RS01075,D172_RS17950,D172_RS08290,D172_RS01075,D172_RS01125,D172_RS20580,D172_RS15925,D172_RS01…		0	3
sRNA0067	√	√	√	×	NZ_CP013139.1	413464	413474	11	+		-				1	0
sRNA0068	√	√	×	×	NZ_CP013139.1	413929	413970	42	+		-				0	1
sRNA0081	√	√	×	×	NZ_CP013139.1	534432	534306	127	-		-		D172_RS16145,D172_RS02215,D172_RS01605,D172_RS01215,D172_RS20840,D172_RS01605,D172_RS01215,D172_RS05295,D172_RS17385,D172_RS02200,D172_RS05295,D172_RS17385,		1	1
sRNA0084	√	√	√	√	NZ_CP013139.1	542343	542370	28	+		-				1	0
sRNA0085	√	√	√	×	NZ_CP013139.1	542709	542878	170	+	RF02541 (LSU_rRNA_bacteria)	-		D172_RS14715,D172_RS07235,D172_RS10670,D172_RS04445,D172_RS12415,D172_RS10670,D172_RS04445,D172_RS16820,D172_RS02555,D172_RS05465,D172_RS16820,D172_RS02555,D172_RS16275,D172_RS01460,D172_RS17950,D172_RS16275,D172_RS01460		1	1
sRNA0087	√	√	√	×	NZ_CP013139.1	542707	542393	315	-	RF01766 (cspA thermoregulator)	D172_RS19600	hypothetical protein	D172_RS19955,D172_RS20580,		0	3
sRNA0088	√	√	√	×	NZ_CP013139.1	542852	542792	61	-		-		D172_RS16295		0	0
sRNA0094	×	√	×	√	NZ_CP013139.1	599210	599328	119	+	RF02541 (LSU_rRNA_bacteria)	-		D172_RS21410,D172_RS21260,D172_RS06475,D172_RS10655,D172_RS03515,D172_RS06475,D172_RS10655,D172_RS06795,D172_RS04445,D172_RS14335,D172_RS06795,D172_RS04445,D172_RS01850,D172_RS17260,D172_RS14945,D172_RS01850,D172_RS17260,D172_RS01055,D172_RS11300,D172_RS12305,D172_RS01055,D172_RS11300,D172_RS21170,D172_RS17940,D172_RS00750,D172_RS21170,D172_RS17940,D172_RS20170,D172_RS10630,D172_RS19785,D172_RS20…	D172_RS21410,D172_RS21260,D172_RS08685,D172_RS21330	1	1
sRNA0095	√	√	×	×	NZ_CP013139.1	600808	600945	138	+		-		D172_RS00755,D172_RS02215,D172_RS00855,D172_RS07640,D172_RS04555,D172_RS00855,D172_RS07640,D172_RS20535,D172_RS15470,D172_RS18065,D172_RS20535,D172_RS15470,D172_RS09435,D172_RS20840,D172_RS18060,D172_RS09435,D172_RS20840,D172_RS01605,D172_RS15735,D172_RS21360,D172_RS01605,D172_RS15735,D172_RS14580,D172_RS17920,D172_RS01055,D172_RS14580,D172_RS17920		2	2
sRNA0096	×	√	×	×	NZ_CP013139.1	609684	609601	84	-		adhP	alcohol dehydrogenase AdhP	D172_RS19405,D172_RS09105,D172_RS07430,D172_RS17885,D172_RS12050,D172_RS07430,D172_RS17885,D172_RS05530,D172_RS12065,D172_RS08365,D172_RS05530,D172_RS12065,D172_RS08335,D172_RS17950,D172_RS10530,D172_RS08335,D172_RS17950,D172_RS21445,D172_RS07135,D172_RS03740,D172_RS21445,D172_RS07135,D172_RS04960,D172_RS04880,D172_RS15735,D172_RS04960,D172_RS04880		0	0
sRNA0097	×	√	√	×	NZ_CP013139.1	609918	609759	160	-		adhP	alcohol dehydrogenase AdhP	D172_RS21395,D172_RS03720,D172_RS06200,D172_RS04625,D172_RS20840,D172_RS06200,D172_RS04625,D172_RS19655,D172_RS18430,D172_RS19155,D172_RS19655,D172_RS18430,D172_RS13485,D172_RS15925,D172_RS05310,D172_RS13485,D172_RS15925,D172_RS01050,D172_RS10530,D172_RS01055,D172_RS01050,D172_RS10530,D172_RS08330,D172_RS15205,D172_RS08050,D172_RS08330,D172_RS15205,D172_RS01620,D172_RS02215,D172_RS20580,D172_RS01…	D172_RS21395	1	0
sRNA0098	×	√	×	×	NZ_CP013139.1	610094	610045	50	-		adhP	alcohol dehydrogenase AdhP			0	0
sRNA0109	×	√	×	×	NZ_CP013139.1	659133	659208	76	+		D172_RS20150	hypothetical protein	D172_RS07430,D172_RS18930,D172_RS01605,D172_RS20520,D172_RS00660,D172_RS01605,D172_RS20520		0	2
sRNA0115	×	√	×	×	NZ_CP013139.1	684951	685071	121	+		D172_RS20240	IS481 family transposase	D172_RS18430,D172_RS07195,D172_RS09860,D172_RS19780,D172_RS15080,D172_RS09860,D172_RS19780,D172_RS21265,D172_RS18525,D172_RS17235,D172_RS21265,D172_RS18525,D172_RS02360,D172_RS02010,D172_RS20440,D172_RS02360,D172_RS02010,D172_RS09050,D172_RS03230,D172_RS01655,D172_RS09050,D172_RS03230,		2	0
sRNA0126	√	×	√	×	NZ_CP013139.1	794040	794109	70	+		-		D172_RS07135,D172_RS03510,		0	2
sRNA0136	×	×	√	√	NZ_CP013139.1	807631	807578	54	-		katG	catalase/peroxidase HPI	D172_RS16455,D172_RS17925,D172_RS17890,D172_RS19975,D172_RS11935,D172_RS17890,D172_RS19975,D172_RS06625,D172_RS08275,D172_RS01910,D172_RS06625,D172_RS08275,D172_RS02345,D172_RS10335,D172_RS05580,D172_RS02345,D172_RS10335,D172_RS07195,D172_RS09610,D172_RS04555,D172_RS07195,D172_RS09610,	D172_RS16455	0	1
sRNA0158	√	√	×	×	NZ_CP013138.1	17515	17427	89	-		-		D172_RS00090,D172_RS13905,	D172_RS00090	2	0
sRNA0173	√	√	×	×	NZ_CP013138.1	124718	124699	20	-		-				1	0
sRNA0175	√	√	√	×	NZ_CP013138.1	124096	124186	91	+		D172_RS00495	hypothetical protein	D172_RS16775,D172_RS01805,D172_RS07200,D172_RS03710,D172_RS17305,D172_RS07200,D172_RS03710		0	2
sRNA0178	√	√	√	√	NZ_CP013138.1	149693	149732	40	+		D172_RS00585	cytochrome c			0	0
sRNA0206	√	√	√	×	NZ_CP013138.1	293886	293832	55	-		D172_RS01250	OmpA family protein	D172_RS06625,D172_RS17605,		2	0
sRNA0217	×	√	×	×	NZ_CP013138.1	357721	357776	56	+		D172_RS01480	alkene reductase	D172_RS09450,D172_RS01910,D172_RS04390,D172_RS06630,D172_RS18430,D172_RS04390,D172_RS06630,D172_RS01110,D172_RS01110		0	1
sRNA0218	×	√	×	×	NZ_CP013138.1	358038	358100	63	+		D172_RS01480	alkene reductase	D172_RS01430,D172_RS12500,		0	1
sRNA0219	×	√	×	×	NZ_CP013138.1	359820	359998	179	+		D172_RS01495	phosphoribosylanthranilate isomerase	D172_RS19645,D172_RS16560,D172_RS10335,D172_RS12190,D172_RS20840,D172_RS10335,D172_RS12190,D172_RS05955,D172_RS10505,D172_RS19240,D172_RS05955,D172_RS10505,D172_RS08030,D172_RS01905,D172_RS12490,D172_RS08030,D172_RS01905,D172_RS00270,D172_RS19505,D172_RS10595,D172_RS00270,D172_RS19505,		1	2
sRNA0232	√	√	×	×	NZ_CP013138.1	396300	396242	59	-		fusA	elongation factor G			0	0
sRNA0245	×	×	√	×	NZ_CP013138.1	488175	488194	20	+		D172_RS02040	DUF1707 and DUF2154 domain-containing protein			0	0
sRNA0253	√	√	√	√	NZ_CP013138.1	549160	549353	194	+		D172_RS02325	pilin	D172_RS10595,D172_RS08310,D172_RS08330,D172_RS10640,D172_RS04200,D172_RS08330,D172_RS10640,D172_RS01485,D172_RS19950,D172_RS10335,D172_RS01485,D172_RS19950,D172_RS07535,D172_RS08125,D172_RS07410,D172_RS07535,D172_RS08125,D172_RS00270,D172_RS19345,D172_RS17890,D172_RS00270,D172_RS19345,D172_RS10495,D172_RS13180,D172_RS19655,D172_RS10495,D172_RS13180,D172_RS20840,D172_RS16215,D172_RS03145,D172_RS20…		0	2
sRNA0256	√	√	×	×	NZ_CP013138.1	561973	562306	334	+		-		D172_RS03655,D172_RS03720,		0	21
sRNA0260	√	√	√	√	NZ_CP013138.1	580254	580323	70	+		-				0	3
sRNA0266	√	√	√	×	NZ_CP013138.1	623149	623333	185	+	RF01960 (SSU_rRNA_eukarya)	D172_RS02620	DUF3192 domain-containing protein	D172_RS20580,D172_RS00500,		2	2
sRNA0269	×	×	√	×	NZ_CP013138.1	646174	646388	215	+		ruvX	Holliday junction resolvase RuvX	D172_RS21445,D172_RS19550,D172_RS00630,D172_RS18525,D172_RS00345,D172_RS00630,D172_RS18525,D172_RS15135,D172_RS00645,D172_RS13970,D172_RS15135,D172_RS00645,D172_RS08335,D172_RS10145,D172_RS10520,D172_RS08335,D172_RS10145,D172_RS19920,D172_RS13345,D172_RS14250,D172_RS19920,D172_RS13345,	D172_RS21445	1	2
sRNA0273	×	×	√	√	NZ_CP013138.1	706630	706514	117	-		D172_RS03010		D172_RS05450,D172_RS19140,D172_RS04505,D172_RS01420,D172_RS19340,D172_RS04505,D172_RS01420,D172_RS10595,D172_RS16560,D172_RS03135,D172_RS10595,D172_RS16560,D172_RS21205,D172_RS17940,D172_RS20390,D172_RS21205,D172_RS17940,D172_RS10895,D172_RS18840,D172_RS04005,D172_RS10895,D172_RS18840,D172_RS10505,D172_RS05465,D172_RS03735,D172_RS10505,D172_RS05465		2	1
sRNA0274	×	√	√	×	NZ_CP013138.1	720804	720856	53	+		-		D172_RS16510		1	0
sRNA0291	√	√	√	×	NZ_CP013138.1	788009	788025	17	+		-				1	0
sRNA0293	√	√	√	×	NZ_CP013138.1	788166	788068	99	-		D172_RS03330	phage shock protein A	D172_RS15060,D172_RS01570,D172_RS04445,D172_RS17260,D172_RS07200,D172_RS04445,D172_RS17260,D172_RS18430,D172_RS00690,D172_RS12160,D172_RS18430,D172_RS00690,D172_RS17950,D172_RS05310,D172_RS19960,D172_RS17950,D172_RS05310,D172_RS02410,D172_RS16620,D172_RS01735,D172_RS02410,D172_RS16620,D172_RS10540,D172_RS08400,D172_RS10505,D172_RS10540,D172_RS08400		0	0
sRNA0295	√	√	√	×	NZ_CP013138.1	789998	789732	267	-		D172_RS03345	copper chaperone PCu(A)C	D172_RS02855,D172_RS11880,D172_RS20855,D172_RS16145,D172_RS04735,D172_RS20855,D172_RS16145,D172_RS12490,D172_RS09105,D172_RS01570,D172_RS12490,D172_RS09105,D172_RS17950,D172_RS00630,D172_RS18430,D172_RS17950,D172_RS00630		1	1
sRNA0325	√	×	×	×	NZ_CP013138.1	1045516	1045540	25	+		-				1	0
sRNA0335	×	√	×	×	NZ_CP013138.1	1082455	1082384	72	-		acs	acetate--CoA ligase	D172_RS18565,D172_RS19155,		0	4
sRNA0338	×	√	×	×	NZ_CP013138.1	1103980	1103879	102	-		D172_RS04745	methyl-accepting chemotaxis protein	D172_RS06515,D172_RS20580,D172_RS06245,D172_RS10800,D172_RS17305,D172_RS06245,D172_RS10800,D172_RS01260,D172_RS19750,D172_RS20375,D172_RS01260,D172_RS19750,D172_RS21265,D172_RS07395,D172_RS21310,D172_RS21265,D172_RS07395,D172_RS06930,D172_RS12390D172_RS06930,D172_RS12390,		1	0
sRNA0356	√	√	×	×	NZ_CP013138.1	1301592	1301546	47	-		D172_RS05550	glutamate--cysteine ligase			0	1
sRNA0367	×	√	×	×	NZ_CP013138.1	1351176	1351256	81	+		-		D172_RS19110		1	0
sRNA0368	√	√	×	×	NZ_CP013138.1	1351518	1351534	17	+		-				0	0
sRNA0375	√	√	√	×	NZ_CP013138.1	1406534	1406502	33	-		D172_RS06005	TonB-dependent receptor			0	0
sRNA0376	√	×	×	×	NZ_CP013138.1	1424640	1424229	412	-		-		D172_RS07200,D172_RS08335,D172_RS05840,D172_RS09125,D172_RS07430,D172_RS05840,D172_RS09125,D172_RS10505,D172_RS10505		0	25
sRNA0379	√	√	√	√	NZ_CP013138.1	1444877	1444866	12	-		-				0	0
sRNA0380	√	√	√	√	NZ_CP013138.1	1444398	1444410	13	+		D172_RS06200	DUF3108 domain-containing protein			0	0
sRNA0393	√	√	√	√	NZ_CP013138.1	1586885	1586875	11	-		-				1	0
sRNA0394	×	√	×	√	NZ_CP013138.1	1587739	1587729	11	-		-				0	0
sRNA0396	√	√	√	√	NZ_CP013138.1	1586781	1586831	51	+		uspE	universal stress protein UspE			0	0
sRNA0405	×	√	×	×	NZ_CP013138.1	1653109	1653082	28	-		D172_RS07115	hypothetical protein			0	1
sRNA0410	√	√	×	×	NZ_CP013138.1	1655160	1655099	62	-		D172_RS07115	hypothetical protein	D172_RS01805,D172_RS01570,		0	0
sRNA0411	√	√	√	√	NZ_CP013138.1	1655399	1655324	76	-		D172_RS07115	hypothetical protein	D172_RS20840,D172_RS10505,		0	0
sRNA0412	√	√	√	√	NZ_CP013138.1	1655546	1655470	77	-		D172_RS07115	hypothetical protein	D172_RS01355,D172_RS19110,		0	0
sRNA0429	√	√	×	√	NZ_CP013138.1	1873863	1873812	52	-		D172_RS08025	HlyD family efflux transporter periplasmic adaptor subunit	D172_RS01345,D172_RS20580,		0	1
sRNA0451	×	√	×	×	NZ_CP013138.1	2081412	2081287	126	-		D172_RS08970	IS481 family transposase	D172_RS10995,D172_RS02625,D172_RS17235,D172_RS09860,D172_RS20440,D172_RS17235,D172_RS09860,D172_RS15080,D172_RS01655,D172_RS19345,D172_RS15080,D172_RS01655,D172_RS02055,D172_RS02360,D172_RS03510,D172_RS02055,D172_RS02360,D172_RS09105,D172_RS01485D172_RS09105,D172_RS01485,		2	0
sRNA0452	×	√	×	×	NZ_CP013138.1	2081666	2081507	160	-		D172_RS08970	IS481 family transposase	D172_RS20580,D172_RS01040,D172_RS16480,D172_RS20355,D172_RS05925,D172_RS16480,D172_RS20355		0	4
sRNA0457	×	×	√	×	NZ_CP013138.1	2115302	2115330	29	+		-				0	1
sRNA0458	×	√	×	×	NZ_CP013138.1	2129647	2129589	59	-		-		D172_RS09180,D172_RS10075,D172_RS03720,D172_RS19715,D172_RS21020,D172_RS03720,D172_RS19715	D172_RS09180	1	0
sRNA0462	×	√	×	×	NZ_CP013138.1	2127546	2127619	74	+		rpsA	30S ribosomal protein S1	D172_RS19110,D172_RS04695,		0	1
sRNA0463	√	√	×	×	NZ_CP013138.1	2128168	2128218	51	+		rpsA	30S ribosomal protein S1			0	0
sRNA0469	√	√	√	√	NZ_CP013138.1	2217291	2217168	124	-		-		D172_RS03340		2	0
sRNA0473	×	×	√	×	NZ_CP013138.1	2235447	2235574	128	+		infC	translation initiation factor IF-3	D172_RS00625,D172_RS19865,D172_RS10145,D172_RS06650,D172_RS07370,D172_RS10145,D172_RS06650,D172_RS18430,D172_RS05895,D172_RS12540,D172_RS18430,D172_RS05895,D172_RS04345,D172_RS21420,D172_RS01330,D172_RS04345,D172_RS21420		0	1
sRNA0504	×	√	√	√	NZ_CP013138.1	2548442	2548345	98	-		D172_RS10995	PrkA family serine protein kinase	D172_RS21330,D172_RS17385,D172_RS18205,D172_RS19155,D172_RS06200,D172_RS18205,D172_RS19155,D172_RS11850,D172_RS19550,D172_RS16315,D172_RS11850,D172_RS19550,D172_RS18060,D172_RS12580,D172_RS02120,D172_RS18060,D172_RS12580,D172_RS11300,D172_RS02215,D172_RS13775,D172_RS11300,D172_RS02215,D172_RS06100,D172_RS15320,D172_RS21535,D172_RS06100,D172_RS15320,D172_RS08425,D172_RS18650,D172_RS06450,D172_RS08…		0	0
sRNA0505	×	√	√	√	NZ_CP013138.1	2548722	2548663	60	-		D172_RS10995	PrkA family serine protein kinase			1	0
sRNA0506	×	√	√	√	NZ_CP013138.1	2548792	2548778	15	-		D172_RS10995	PrkA family serine protein kinase			0	0
sRNA0507	×	√	×	√	NZ_CP013138.1	2548983	2548914	70	-		D172_RS10995	PrkA family serine protein kinase	D172_RS10955,D172_RS03720,D172_RS00265,D172_RS00265,		0	1
sRNA0514	√	√	×	×	NZ_CP013138.1	2573127	2573324	198	+		D172_RS11100	tetratricopeptide repeat protein	D172_RS09105,D172_RS05465,		3	2
sRNA0515	√	√	×	×	NZ_CP013138.1	2573384	2573635	252	+		D172_RS11100	tetratricopeptide repeat protein	D172_RS21310,D172_RS07180,D172_RS01055,D172_RS01215,D172_RS09370,D172_RS01055,D172_RS01215,D172_RS03515,D172_RS03515		1	0
sRNA0516	√	√	√	×	NZ_CP013138.1	2573724	2573864	141	+		D172_RS11105	energy transducer TonB	D172_RS09200,D172_RS11905,D172_RS05580,D172_RS03600,D172_RS13075,D172_RS05580,D172_RS03600,D172_RS07195,D172_RS13285,D172_RS16230,D172_RS07195,D172_RS13285,D172_RS18060,D172_RS20205,D172_RS20840,D172_RS18060,D172_RS20205,D172_RS17950,D172_RS17950		2	3
sRNA0517	√	√	×	×	NZ_CP013138.1	2574064	2574199	136	+		D172_RS11105	energy transducer TonB	D172_RS12395,D172_RS16125,D172_RS12730,D172_RS17260,D172_RS07265,D172_RS12730,D172_RS17260,D172_RS09000,D172_RS03720,D172_RS10530,D172_RS09000,D172_RS03720,D172_RS00740,D172_RS14660,D172_RS13545,D172_RS00740,D172_RS14660,D172_RS11660,D172_RS04440,D172_RS01910,D172_RS11660,D172_RS04440,D172_RS09860,D172_RS09865,D172_RS03510,D172_RS09860,D172_RS09865,D172_RS05060,D172_RS18400,D172_RS19135,D172_RS05…	D172_RS12395,D172_RS16125,D172_RS19770	4	3
sRNA0525	√	√	√	√	NZ_CP013138.1	2629164	2629129	36	-		-		D172_RS11355	D172_RS11355	1	0
sRNA0537	√	√	×	×	NZ_CP013138.1	2709084	2709055	30	-		-		D172_RS11790	D172_RS11790	0	0
sRNA0549	√	√	×	×	NZ_CP013138.1	2792773	2792736	38	-		-				1	0
sRNA0566	√	×	×	×	NZ_CP013138.1	2846169	2846464	296	+		D172_RS12520	IS3 family transposase	D172_RS12585,D172_RS18525,D172_RS00310,D172_RS21020,D172_RS10215,D172_RS00310,D172_RS21020,D172_RS15610,D172_RS03945,D172_RS13510,D172_RS15610,D172_RS03945,D172_RS08335,D172_RS17810,D172_RS10505,D172_RS08335,D172_RS17810,D172_RS18060,D172_RS11935,D172_RS07195,D172_RS18060,D172_RS11935,D172_RS19155,D172_RS13780,D172_RS10520,D172_RS19155,D172_RS13780		2	1
sRNA0568	√	√	×	×	NZ_CP013138.1	2893804	2893792	13	-		-				1	0
sRNA0576	√	√	√	×	NZ_CP013138.1	2901820	2902061	242	+		pspA	phage shock protein PspA	D172_RS02215,D172_RS03525,D172_RS08560,D172_RS00790,D172_RS04625,D172_RS08560,D172_RS00790,D172_RS10505,D172_RS03515,D172_RS20580,D172_RS10505,D172_RS03515,		0	1
sRNA0581	×	√	√	√	NZ_CP013138.1	2925003	2925031	29	+		-				0	0
sRNA0583	×	√	√	√	NZ_CP013138.1	2925302	2925215	88	-		D172_RS12875	YIP1 family protein	D172_RS17235,D172_RS03635,D172_RS18565,D172_RS18525,D172_RS17950,D172_RS18565,D172_RS18525,D172_RS05310,D172_RS08890,D172_RS19630,D172_RS05310,D172_RS08890,D172_RS07735,D172_RS01805,D172_RS17260,D172_RS07735,D172_RS01805,D172_RS16405,D172_RS12725,D172_RS01995,D172_RS16405,D172_RS12725,		0	0
sRNA0584	×	×	√	×	NZ_CP013138.1	2925506	2925446	61	-		D172_RS12875	YIP1 family protein	D172_RS18565,D172_RS18065,		0	1
sRNA0591	√	√	×	×	NZ_CP013138.1	2995846	2995769	78	-		D172_RS13190	TonB-dependent receptor	D172_RS07135,D172_RS19110,		0	0
sRNA0594	√	×	×	×	NZ_CP013138.1	3003321	3003356	36	+		-				1	0
sRNA0599	×	×	√	√	NZ_CP013138.1	3058912	3058858	55	-		-		D172_RS13500,D172_RS00190,	D172_RS13500	1	1
sRNA0609	×	×	√	√	NZ_CP013138.1	3058149	3058215	67	+		D172_RS13500	flagellin	D172_RS21395,D172_RS06625,		1	0
sRNA0610	√	√	√	√	NZ_CP013138.1	3067679	3067709	31	+		flgE	flagellar hook protein FlgE			0	0
sRNA0621	×	√	×	×	NZ_CP013138.1	3176091	3176060	32	-		-				0	0
sRNA0632	√	√	√	×	NZ_CP013138.1	3245758	3245741	18	-		-				0	0
sRNA0634	√	√	√	×	NZ_CP013138.1	3245577	3245649	73	+		D172_RS21330	hypothetical protein	D172_RS21445,D172_RS04235,D172_RS05075,D172_RS13970,D172_RS11945,D172_RS05075,D172_RS13970,D172_RS17925,D172_RS18060,D172_RS17495,D172_RS17925,D172_RS18060,D172_RS10490,D172_RS11610,D172_RS19905,D172_RS10490,D172_RS11610,D172_RS05580,D172_RS18025,D172_RS03945,D172_RS05580,D172_RS18025,D172_RS08455,D172_RS05930,D172_RS19840,D172_RS08455,D172_RS05930,D172_RS01805,D172_RS01805	D172_RS21445	1	0
sRNA0648	√	√	×	√	NZ_CP013138.1	3383053	3382950	104	-		-		D172_RS14925,D172_RS00495,	D172_RS14925	1	1
sRNA0649	√	√	√	√	NZ_CP013138.1	3382860	3382948	89	+		lpxC	UDP-3-O-acyl-N-acetylglucosamine deacetylase	D172_RS04210,D172_RS08310,D172_RS20580,D172_RS02460,D172_RS10310,D172_RS20580,D172_RS02460		1	2
sRNA0650	√	√	×	×	NZ_CP013138.1	3383134	3383154	21	+		ftsZ	cell division protein FtsZ			0	0
sRNA0651	√	√	×	×	NZ_CP013138.1	3400362	3400304	59	-		D172_RS15005	hypothetical protein	D172_RS12155,D172_RS07695,		0	0
sRNA0652	√	√	√	√	NZ_CP013138.1	3400703	3400601	103	-		D172_RS15010D172_RS15005		D172_RS15010,D172_RS17195,D172_RS09805,D172_RS05060,D172_RS04480,D172_RS09805,D172_RS05060,D172_RS14840,D172_RS12605,D172_RS20580,D172_RS14840,D172_RS12605,D172_RS00150,D172_RS12515,D172_RS14425,D172_RS00150,D172_RS12515,D172_RS06200,D172_RS01910,D172_RS20690,D172_RS06200,D172_RS01910,D172_RS06860,D172_RS16620,D172_RS17260,D172_RS06860,D172_RS16620,D172_RS16745,D172_RS10170,D172_RS20790,D172_RS16…	D172_RS15010	0	2
sRNA0653	√	√	×	×	NZ_CP013138.1	3407831	3407803	29	-		-		D172_RS15050	D172_RS15050	2	0
sRNA0654	√	√	√	√	NZ_CP013138.1	3407620	3407725	106	+		csrA	carbon storage regulator CsrA	D172_RS07920,D172_RS01905,D172_RS05870,D172_RS09105,D172_RS05740,D172_RS05870,D172_RS09105,D172_RS12930,D172_RS13075,D172_RS11960,D172_RS12930,D172_RS13075,D172_RS08995,D172_RS17985,D172_RS00745,D172_RS08995,D172_RS17985,D172_RS21265,D172_RS20580,D172_RS19155,D172_RS21265,D172_RS20580,D172_RS21420,D172_RS18430,D172_RS18060,D172_RS21420,D172_RS18430		0	1
sRNA0663	√	√	√	√	NZ_CP013138.1	3565777	3565540	238	-		-		D172_RS15670,D172_RS18770,D172_RS18320,D172_RS18060,D172_RS18325,D172_RS18320,D172_RS18060	D172_RS15670	1	0
sRNA0666	×	√	×	×	NZ_CP013138.1	3567621	3567779	159	+		D172_RS15675	hypothetical protein	D172_RS19245,D172_RS05040,D172_RS06095,D172_RS15470,D172_RS04410,D172_RS06095,D172_RS15470		2	1
sRNA0674	√	√	√	×	NZ_CP013138.1	3661073	3661303	231	+		-		D172_RS10505,D172_RS08310,		0	9
sRNA0682	√	√	×	×	NZ_CP013138.1	3702226	3702401	176	+		-		D172_RS11905,D172_RS19170,		0	0
sRNA0693	×	×	×	√	NZ_CP013138.1	3763871	3763900	30	+		D172_RS16495	SrpA-related protein			0	0
sRNA0694	×	×	×	√	NZ_CP013138.1	3764014	3764120	107	+		D172_RS16495	SrpA-related protein	D172_RS21355,D172_RS04920,D172_RS08290,D172_RS19110,D172_RS06625,D172_RS08290,D172_RS19110,D172_RS00260,D172_RS08030,D172_RS01050,D172_RS00260,D172_RS08030,D172_RS08365,D172_RS00270,D172_RS07920,D172_RS08365,D172_RS00270		0	2
sRNA0695	×	×	√	√	NZ_CP013138.1	3764412	3764504	93	+		D172_RS16500	hypothetical protein	D172_RS08425,D172_RS08875,D172_RS01075,D172_RS07935,D172_RS07680,D172_RS01075,D172_RS07935,D172_RS13100,D172_RS20825,D172_RS21310,D172_RS13100,D172_RS20825,D172_RS21170,D172_RS12580,D172_RS19370,D172_RS21170,D172_RS12580,D172_RS19970,D172_RS20795,D172_RS10530,D172_RS19970,D172_RS20795,D172_RS06450,D172_RS06625,D172_RS12460,D172_RS06450,D172_RS06625,D172_RS04910,D172_RS16620,D172_RS01910,D172_RS04…		0	0
sRNA0719	×	√	√	×	NZ_CP013138.1	3896889	3896901	13	+		-				0	0
