# Supplementary material for: Dynamic and intricate regulation by the Csr sRNAs in the Arctic Pseudoalteromonas fuliginea
Source: Commun Biol. 2025 Mar 5;8:369. doi: 10.1038/s42003-025-07780-y (PMC11882849; doi:10.1038/s42003-025-07780-y)
Supplement: Supplementary file 9 — Supplementary Data 7 [file 42003_2025_7780_MOESM9_ESM.xlsx]

## Sheet: sheet1
Supplementary Data 7. Bacterial strains and plasmids used in the study.
Strain	Description	Reference/source
BSW20308	Pseudoalteromonas fuliginea BSW20308, WT strain	(Liao et al. 2019)
ΔPf1	Deletion of pf1	(Wen et al. 2023)
ΔPf12	Deletion of pf1 and pf2	This study
ΔPf123	Deletion of pf1, pf2,and pf3	This study
csrA-3xFLAG	csrA::3xFLAG C-terminal 3xFLAG tag of csrA at native locus (D172_RS15050)	This study
csrA-3xFLAG ΔPf1	Deletion of pf1 in csrA-3xFLAG background	This study
csrA-3xFLAG ΔPf12	Deletion of pf1 and pf2 in csrA-3xFLAG background	This study
csrA-3xFLAG ΔPf123	Deletion of pf1, pf2, and pf3 in csrA-3xFLAG background	This study
E.coli
DH5α	F– φ80lacZ Δ M15 Δ (lacZYA-argF) U169 recA1 endA1 hsdR17 (rK– mK+) phoA supE44 λ- thi–1 gyrA96 relA1	(Wen et al. 2023)
DE3	F– ompT hsdSB (rB–, mB–) gal dcm (DE3)	(Wen et al. 2023)
WM3064	RP4 (tra) in chromosome, DAP-	(Wen et al. 2023)
Plasmids Name	Description	marker	Reference/source
pRU1701	Cloning vector, carries gfp gene	GenR	(Wen et al. 2023)
pRU1701-pf2	Plasmid harbouring the predicted prooter of Pf2 in pRU1701, and the promoter sequence was at the downstream of the GFP gene	GenR	This study
pRU1701-pf3	Plasmid harbouring the predicted prooter of Pf3 in pRU1701, and the promoter sequence was at the downstream of the GFP gene	GenR	This study
pET-28b	Carries an N-terminal His Tag / thrombin/ T7-lac configuration plus an optional C-terminal His Tag sequence	KanR	(Wen et al. 2023)
pET-28b-csrA	Plasmid harbouring csrA gene in pET-28b, and the csrA gene was at the downstream of the T7-lac	KanR	(Wen et al. 2023)
pET-28b-csrB	Plasmid harbouring csrB in pET-28b, and the csrB (DE3) was at the downstream of the T7-lac	KanR	(Wen et al. 2023)
pET-28b-pf2	Plasmid harbouring pf2 in pET-28b, and the pf2 was at the downstream of the T7-lac	KanR	This study
pET-28b-pf3	Plasmid harbouring pf3 in pET-28b, and the pf3 was at the downstream of the T7-lac	KanR	This study
pK18mobsacB	E. coli and Pseudoalteromonas shuttle vector, harboring sacB gene that encodes levansucrase, which catalyzes the hydrolysis of sucrose and synthesizes levans	KanR, EryR	(Wang et al. 2023)
pK18mobsacB-3xFLAG	plasmid harboring 3xFLAG tag in pK18mobsacB	KanR, EryR	This study
