# Supplementary material for: Dynamic and intricate regulation by the Csr sRNAs in the Arctic Pseudoalteromonas fuliginea
Source: Commun Biol. 2025 Mar 5;8:369. doi: 10.1038/s42003-025-07780-y (PMC11882849; doi:10.1038/s42003-025-07780-y)
Supplement: Supplementary file 10 — Supplementary Data 8 [file 42003_2025_7780_MOESM10_ESM.xlsx]

## Sheet: Figure 1c-promoter
Time/h	pru1701									Pf2-pru1701
6	2495.5	2611.62	2585.95	2933.84	3008.77	2890.55	3812.21	3834.1	3685.1	14143.8	13365	14065.7	16358.3	16178.7	16627.6	17083.3	16928.7	16282
9	2879.52	2907.19	2811.73	2683.14	2597.86	2449.31	2790.45	2728.26	2711.3	25054.6	23247.2	24191.5	22823.1	22926.7	22777.8	25760.5	25542.4	25448
12	9057.06	9931.19	9584.45	7207.38	7750.63	7814.68	8773.08	9238.1	9119.82	30686.3	31635	31212.1	35255.9	36096.3	36725.3	38165.2	40647.7	38589.7
16	5809.64	5918.79	5753.09	6098.04	6301.22	6235.02	5812.83	5575.36	5552.2	26880.8	24749.1	24763.5	20986.4	23289.4	22800	29480.9	28731.4	30336
Time/h	PRU1701									Pf3-PRU1701
6	2495.5	2611.62	2585.95	2933.84	3008.77	2890.55	3812.21	3834.1	3685.1	41035.9	41410.3	39949.1	40625	40246.9	41573	39143.7	40956.7	40209.3
9	2879.52	2907.19	2811.73	2683.14	2597.86	2449.31	2790.45	2728.26	2711.3	66740.2	67309.1	65536.7	69287.5	73898.6	65151.5	91438.1	85168.9	85778.8
12	9057.06	9931.19	9584.45	7207.38	7750.63	7814.68	8773.08	9238.1	9119.82	233732	239744	232824	186198	188889	192260
16	5809.64	5918.79	5753.09	6098.04	6301.22	6235.02	5812.83	5575.36	5552.2	119941	127052	125706	145782	156276	140909	165420	154185	153499

## Sheet: Figure 2a-2216E
Label		WT-2216	WT-2216	WT-2216	WT-2216	WT-2216	PF1-2216	PF1-2216	PF1-2216	PF1-2216	PF1-2216	PF12-2216	PF12-2216	PF12-2216	PF12-2216	PF12-2216	PF123-2216	PF123-2216	PF123-2216	PF123-2216	PF123-2216
Info
Time	Blank
00:00:00	0	0.14	0.142	0.138	0.138	0.137	0.138	0.135	0.136	0.139	0.134	0.144	0.146	0.145	0.144	0.145	0.1425	0.1445	0.1435	0.1425	0.1435
02:00:06	-0.001	0.156	0.156	0.152	0.154	0.152	0.149	0.146	0.146	0.149	0.143	0.17	0.179	0.171	0.176	0.175	0.135	0.144	0.136	0.141	0.14
04:00:06	0	0.187	0.19	0.186	0.185	0.184	0.173	0.169	0.172	0.172	0.164	0.195	0.203	0.197	0.203	0.2	0.16	0.168	0.162	0.168	0.165
06:00:06	0	0.218	0.216	0.213	0.213	0.212	0.199	0.195	0.2	0.203	0.192	0.212	0.217	0.211	0.216	0.214	0.177	0.182	0.176	0.181	0.179
08:00:06	0	0.243	0.24	0.237	0.237	0.237	0.223	0.22	0.226	0.23	0.224	0.227	0.23	0.225	0.23	0.227	0.192	0.195	0.19	0.195	0.192
10:00:06	0	0.263	0.257	0.256	0.257	0.255	0.244	0.239	0.247	0.254	0.25	0.241	0.242	0.238	0.243	0.241	0.206	0.207	0.203	0.208	0.206
12:00:06	0	0.287	0.28	0.278	0.279	0.278	0.27	0.265	0.273	0.281	0.279	0.263	0.264	0.259	0.264	0.262	0.228	0.229	0.224	0.229	0.227
14:00:06	0	0.311	0.301	0.299	0.299	0.299	0.293	0.288	0.296	0.305	0.304	0.271	0.272	0.268	0.274	0.271	0.236	0.237	0.233	0.239	0.236
16:00:06	0	0.338	0.326	0.322	0.324	0.322	0.318	0.311	0.32	0.33	0.329	0.283	0.282	0.279	0.284	0.281	0.248	0.247	0.244	0.249	0.246
18:00:06	0	0.373	0.353	0.349	0.351	0.35	0.348	0.341	0.349	0.359	0.358	0.296	0.293	0.292	0.296	0.293	0.261	0.258	0.257	0.261	0.258
20:00:06	0.001	0.416	0.384	0.379	0.382	0.382	0.381	0.372	0.378	0.387	0.386	0.304	0.3	0.298	0.304	0.302	0.269	0.265	0.263	0.269	0.267
22:00:06	0	0.476	0.426	0.42	0.422	0.421	0.422	0.41	0.415	0.424	0.425	0.32	0.314	0.314	0.32	0.317	0.285	0.279	0.279	0.285	0.282
24:00:06	0	0.546	0.478	0.471	0.475	0.472	0.469	0.455	0.459	0.466	0.466	0.329	0.323	0.323	0.33	0.328	0.294	0.288	0.288	0.295	0.293
26:00:06	0	0.615	0.535	0.528	0.533	0.529	0.519	0.505	0.505	0.511	0.513	0.342	0.336	0.334	0.34	0.339	0.307	0.301	0.299	0.305	0.304
28:00:06	-0.001	0.678	0.593	0.587	0.594	0.587	0.578	0.56	0.558	0.563	0.569	0.353	0.343	0.34	0.347	0.346	0.318	0.308	0.305	0.312	0.311
30:00:06	0	0.746	0.655	0.65	0.658	0.651	0.644	0.627	0.622	0.627	0.641	0.361	0.349	0.347	0.352	0.353	0.326	0.314	0.312	0.317	0.318
32:00:06	0	0.805	0.72	0.712	0.719	0.713	0.707	0.69	0.687	0.691	0.71	0.368	0.355	0.353	0.359	0.359	0.333	0.32	0.318	0.324	0.324
34:00:06	0	0.843	0.774	0.771	0.78	0.771	0.768	0.751	0.748	0.755	0.774	0.388	0.372	0.37	0.375	0.377	0.353	0.337	0.335	0.34	0.342
36:00:06	0.002	0.872	0.826	0.825	0.834	0.826	0.819	0.807	0.804	0.812	0.827	0.399	0.387	0.385	0.39	0.389	0.364	0.352	0.35	0.355	0.354
38:00:06	0	0.879	0.865	0.864	0.873	0.866	0.867	0.855	0.857	0.868	0.87	0.432	0.424	0.417	0.423	0.419	0.397	0.389	0.382	0.388	0.384
40:00:06	0	0.876	0.865	0.865	0.874	0.868	0.874	0.858	0.866	0.879	0.863	0.456	0.448	0.439	0.445	0.441	0.421	0.413	0.404	0.41	0.406
42:00:06	-0.001	0.867	0.853	0.856	0.865	0.859	0.868	0.851	0.86	0.875	0.857	0.495	0.489	0.477	0.486	0.476	0.46	0.454	0.442	0.451	0.441
44:00:06	0	0.884	0.872	0.878	0.886	0.883	0.885	0.876	0.885	0.904	0.889	0.555	0.555	0.54	0.552	0.531	0.52	0.52	0.505	0.517	0.496
46:00:06	0	0.867	0.862	0.87	0.881	0.875	0.885	0.871	0.885	0.911	0.89	0.615	0.619	0.604	0.617	0.589	0.58	0.584	0.569	0.582	0.554
48:00:06	0	0.844	0.849	0.859	0.872	0.866	0.879	0.866	0.881	0.906	0.876	0.679	0.682	0.668	0.682	0.646	0.644	0.647	0.633	0.647	0.611
50:00:06	0	0.815	0.825	0.838	0.856	0.85	0.869	0.849	0.869	0.9	0.866	0.729	0.742	0.72	0.743	0.704	0.694	0.707	0.685	0.708	0.669
52:00:06	0	0.774	0.788	0.805	0.821	0.814	0.833	0.812	0.838	0.866	0.844	0.76	0.782	0.763	0.79	0.753	0.725	0.747	0.728	0.755	0.718
54:00:06	0	0.75	0.773	0.79	0.8	0.796	0.807	0.785	0.811	0.843	0.822	0.794	0.831	0.819	0.855	0.81	0.759	0.796	0.784	0.82	0.775
56:00:06	0	0.702	0.723	0.74	0.751	0.747	0.757	0.734	0.763	0.794	0.772	0.757	0.815	0.819	0.837	0.814	0.722	0.78	0.784	0.802	0.779
58:00:06	0	0.672	0.685	0.699	0.709	0.707	0.716	0.695	0.723	0.754	0.732	0.703	0.765	0.785	0.8	0.788	0.668	0.73	0.75	0.765	0.753
60:00:06	0	0.65	0.656	0.667	0.674	0.674	0.677	0.664	0.687	0.713	0.699	0.654	0.715	0.738	0.751	0.754	0.619	0.68	0.703	0.716	0.719
62:00:06	0	0.665	0.662	0.666	0.67	0.673	0.662	0.651	0.667	0.692	0.682	0.651	0.689	0.711	0.733	0.727	0.616	0.654	0.676	0.698	0.692
64:00:06	0	0.674	0.656	0.657	0.659	0.663	0.651	0.649	0.657	0.678	0.677	0.626	0.656	0.678	0.693	0.69	0.591	0.621	0.643	0.658	0.655
66:00:06	0	0.669	0.647	0.647	0.646	0.65	0.637	0.642	0.645	0.664	0.686	0.606	0.631	0.652	0.666	0.663	0.571	0.596	0.617	0.631	0.628
68:00:06	0	0.641	0.619	0.622	0.623	0.623	0.618	0.621	0.625	0.645	0.665	0.579	0.605	0.622	0.634	0.631	0.544	0.57	0.587	0.599	0.596
70:00:06	0	0.658	0.629	0.631	0.63	0.63	0.622	0.628	0.627	0.646	0.671	0.579	0.594	0.608	0.624	0.619	0.544	0.559	0.573	0.589	0.584
72:00:06	0.001	0.65	0.615	0.618	0.618	0.615	0.615	0.622	0.623	0.639	0.667	0.57	0.584	0.591	0.608	0.602	0.535	0.549	0.556	0.573	0.567

## Sheet: Figure 2b-4%nacl
Label	WT-2216-4%nacl	WT-2216-4%nacl	WT-2216-4%nacl	WT-2216-4%nacl	WT-2216-4%nacl	pf1-2216-4%nacl	pf1-2216-4%nacl	pf1-2216-4%nacl	pf1-2216-4%nacl	pf1-2216-4%nacl	PF12-2216-4%nacl	PF12-2216-4%nacl	PF12-2216-4%nacl	PF12-2216-4%nacl	PF12-2216-4%nacl	PF123-2216-4%nacl	PF123-2216-4%nacl	PF123-2216-4%nacl	PF123-2216-4%nacl	PF123-2216-4%nacl
Info
Time
00:00:00	0.124	0.128	0.128	0.126	0.126	0.123	0.127	0.127	0.128	0.122	0.123	0.131	0.131	0.127	0.133	0.1248	0.1328	0.1328	0.1288	0.1348
02:00:06	0.126	0.132	0.131	0.129	0.129	0.123	0.127	0.128	0.129	0.123	0.127	0.138	0.137	0.133	0.136	0.1311	0.1421	0.1411	0.1371	0.1401
04:00:06	0.142	0.15	0.148	0.147	0.145	0.138	0.145	0.145	0.145	0.136	0.143	0.162	0.157	0.153	0.159	0.1495	0.1685	0.1635	0.1595	0.1655
06:00:06	0.175	0.179	0.176	0.174	0.172	0.16	0.163	0.164	0.163	0.158	0.169	0.18	0.178	0.175	0.177	0.1761	0.1871	0.1851	0.1821	0.1841
08:00:06	0.216	0.214	0.211	0.209	0.207	0.188	0.186	0.187	0.186	0.188	0.206	0.208	0.207	0.203	0.203	0.2152	0.2172	0.2162	0.2122	0.2122
10:00:06	0.267	0.268	0.264	0.262	0.261	0.227	0.22	0.221	0.22	0.225	0.249	0.246	0.25	0.242	0.243	0.2607	0.2577	0.2617	0.2537	0.2547
12:00:06	0.351	0.356	0.355	0.353	0.35	0.292	0.282	0.281	0.279	0.283	0.306	0.311	0.315	0.305	0.308	0.3188	0.3238	0.3278	0.3178	0.3208
14:00:06	0.437	0.451	0.453	0.453	0.451	0.354	0.34	0.339	0.336	0.335	0.358	0.368	0.369	0.363	0.363	0.3697	0.3797	0.3807	0.3747	0.3747
16:00:06	0.551	0.572	0.575	0.575	0.573	0.439	0.427	0.423	0.414	0.404	0.425	0.441	0.442	0.437	0.44	0.4328	0.4488	0.4498	0.4448	0.4478
18:00:06	0.656	0.672	0.672	0.674	0.671	0.513	0.502	0.498	0.489	0.473	0.493	0.522	0.52	0.517	0.522	0.5029	0.5319	0.5299	0.5269	0.5319
20:00:06	0.761	0.766	0.762	0.765	0.761	0.593	0.582	0.579	0.568	0.54	0.561	0.6	0.602	0.599	0.604	0.5714	0.6104	0.6124	0.6094	0.6144
22:00:06	0.86	0.845	0.837	0.836	0.836	0.661	0.646	0.642	0.631	0.603	0.632	0.673	0.673	0.677	0.685	0.6477	0.6887	0.6887	0.6927	0.7007
24:00:06	0.954	0.922	0.914	0.911	0.919	0.743	0.716	0.712	0.701	0.673	0.696	0.74	0.738	0.743	0.748	0.708	0.752	0.75	0.755	0.76
26:00:06	1.019	0.975	0.963	0.959	0.972	0.812	0.774	0.77	0.76	0.729	0.744	0.777	0.779	0.787	0.788	0.747	0.78	0.782	0.79	0.791
28:00:06	1.042	1	0.986	0.981	0.99	0.854	0.808	0.808	0.801	0.773	0.766	0.792	0.79	0.791	0.803	0.7558	0.7818	0.7798	0.7808	0.7928
30:00:06	1.051	1.016	0.994	0.99	0.996	0.9	0.836	0.835	0.831	0.829	0.772	0.807	0.802	0.806	0.817	0.7493	0.7843	0.7793	0.7833	0.7943
32:00:06	1.03	1.014	0.99	0.985	0.987	0.905	0.847	0.846	0.843	0.869	0.769	0.822	0.815	0.818	0.831	0.7435	0.7965	0.7895	0.7925	0.8055
34:00:06	0.978	0.997	0.971	0.969	0.96	0.881	0.849	0.845	0.841	0.882	0.753	0.822	0.811	0.816	0.836	0.727	0.796	0.785	0.79	0.81
36:00:06	0.92	0.972	0.948	0.947	0.932	0.842	0.844	0.844	0.839	0.86	0.745	0.835	0.824	0.827	0.846	0.7298	0.8198	0.8088	0.8118	0.8308
38:00:06	0.872	0.95	0.931	0.933	0.917	0.802	0.839	0.835	0.833	0.819	0.729	0.849	0.832	0.824	0.857	0.7253	0.8453	0.8283	0.8203	0.8533
40:00:06	0.817	0.919	0.912	0.912	0.898	0.752	0.812	0.805	0.802	0.745	0.691	0.827	0.805	0.795	0.834	0.6946	0.8306	0.8086	0.7986	0.8376
42:00:06	0.772	0.881	0.877	0.876	0.864	0.725	0.788	0.779	0.769	0.669	0.645	0.794	0.774	0.763	0.799	0.6495	0.7985	0.7785	0.7675	0.8035
44:00:06	0.756	0.851	0.85	0.851	0.846	0.718	0.752	0.744	0.735	0.634	0.624	0.75	0.729	0.72	0.761	0.6241	0.7501	0.7291	0.7201	0.7611
46:00:06	0.715	0.815	0.818	0.822	0.819	0.697	0.725	0.716	0.705	0.594	0.589	0.718	0.698	0.693	0.728	0.5879	0.7169	0.6969	0.6919	0.7269
48:00:06	0.676	0.784	0.793	0.798	0.793	0.675	0.696	0.687	0.675	0.567	0.562	0.688	0.666	0.665	0.697	0.5598	0.6858	0.6638	0.6628	0.6948
50:00:06	0.642	0.753	0.766	0.771	0.762	0.643	0.663	0.653	0.64	0.543	0.54	0.65	0.631	0.633	0.66	0.5372	0.6472	0.6282	0.6302	0.6572
52:00:06	0.597	0.713	0.729	0.737	0.727	0.599	0.619	0.609	0.596	0.5	0.514	0.604	0.587	0.59	0.613	0.5125	0.6025	0.5855	0.5885	0.6115
54:00:06	0.586	0.686	0.703	0.711	0.7	0.57	0.585	0.574	0.565	0.482	0.507	0.572	0.558	0.562	0.582	0.5075	0.5725	0.5585	0.5625	0.5825
56:00:06	0.548	0.644	0.663	0.671	0.659	0.524	0.548	0.538	0.53	0.464	0.488	0.545	0.533	0.534	0.552	0.4928	0.5498	0.5378	0.5388	0.5568
58:00:06	0.52	0.608	0.623	0.632	0.619	0.491	0.515	0.505	0.501	0.45	0.474	0.52	0.51	0.511	0.523	0.4816	0.5276	0.5176	0.5186	0.5306
60:00:06	0.508	0.574	0.587	0.595	0.58	0.461	0.484	0.479	0.473	0.437	0.463	0.503	0.492	0.489	0.503	0.4746	0.5146	0.5036	0.5006	0.5146
62:00:06	0.503	0.549	0.56	0.566	0.557	0.45	0.462	0.459	0.455	0.438	0.465	0.486	0.474	0.474	0.487	0.4772	0.4982	0.4862	0.4862	0.4992
64:00:06	0.498	0.519	0.53	0.535	0.527	0.433	0.443	0.442	0.442	0.433	0.459	0.471	0.46	0.458	0.471	0.4716	0.4836	0.4726	0.4706	0.4836
66:00:06	0.495	0.498	0.502	0.506	0.499	0.424	0.434	0.435	0.437	0.428	0.455	0.467	0.454	0.451	0.464	0.4683	0.4803	0.4673	0.4643	0.4773
68:00:06	0.482	0.478	0.479	0.481	0.475	0.411	0.426	0.427	0.427	0.419	0.438	0.458	0.444	0.442	0.455	0.4507	0.4707	0.4567	0.4547	0.4677
70:00:06	0.481	0.463	0.461	0.463	0.459	0.409	0.417	0.419	0.421	0.422	0.434	0.451	0.439	0.437	0.449	0.4462	0.4632	0.4512	0.4492	0.4612
72:00:06	0.478	0.457	0.454	0.453	0.451	0.405	0.417	0.419	0.419	0.422	0.43	0.45	0.436	0.435	0.448	0.4417	0.4617	0.4477	0.4467	0.4597

## Sheet: Figure 2c-4% sucrose
Label	WT-2216-4% sucrose	WT-2216-4% sucrose	WT-2216-4% sucrose	WT-2216-4% sucrose	WT-2216-4% sucrose	pf1-2216-4% sucrose	pf1-2216-4% sucrose	pf1-2216-4% sucrose	pf1-2216-4% sucrose	pf1-2216-4% sucrose	pf12-2216-4% sucrose	pf12-2216-4% sucrose	pf12-2216-4% sucrose	pf12-2216-4% sucrose	pf12-2216-4% sucrose	pf123-2216-4% sucrose	pf123-2216-4% sucrose	pf123-2216-4% sucrose	pf123-2216-4% sucrose	pf123-2216-4% sucrose
Info
Time
00:00:00	0.108	0.11	0.109	0.109	0.111	0.112	0.112	0.111	0.114	0.112	0.108	0.113	0.112	0.11	0.112	0.1074	0.1124	0.1114	0.1094	0.1114
02:00:06	0.114	0.117	0.115	0.114	0.115	0.117	0.116	0.116	0.118	0.116	0.113	0.118	0.117	0.116	0.117	0.1128	0.1178	0.1168	0.1158	0.1168
04:00:06	0.122	0.126	0.126	0.126	0.127	0.13	0.129	0.129	0.13	0.127	0.125	0.13	0.129	0.128	0.13	0.1247	0.1297	0.1287	0.1277	0.1297
06:00:06	0.144	0.151	0.151	0.15	0.152	0.155	0.154	0.153	0.153	0.148	0.144	0.152	0.151	0.151	0.153	0.1428	0.1508	0.1498	0.1498	0.1518
08:00:06	0.182	0.187	0.188	0.188	0.19	0.191	0.188	0.187	0.186	0.183	0.176	0.183	0.183	0.183	0.182	0.1732	0.1802	0.1802	0.1802	0.1792
10:00:06	0.224	0.223	0.223	0.224	0.223	0.225	0.22	0.221	0.221	0.224	0.203	0.207	0.206	0.208	0.208	0.1951	0.1991	0.1981	0.2001	0.2001
12:00:06	0.288	0.272	0.276	0.276	0.274	0.278	0.274	0.274	0.272	0.284	0.24	0.241	0.24	0.243	0.241	0.2223	0.2233	0.2223	0.2253	0.2233
14:00:06	0.33	0.301	0.306	0.307	0.306	0.309	0.304	0.305	0.305	0.323	0.256	0.253	0.253	0.258	0.255	0.2289	0.2259	0.2259	0.2309	0.2279
16:00:06	0.382	0.349	0.358	0.359	0.357	0.356	0.353	0.351	0.351	0.371	0.278	0.273	0.272	0.278	0.275	0.2374	0.2324	0.2314	0.2374	0.2344
18:00:06	0.411	0.383	0.392	0.392	0.39	0.387	0.384	0.385	0.383	0.406	0.294	0.286	0.284	0.288	0.286	0.2433	0.2353	0.2333	0.2373	0.2353
20:00:06	0.44	0.417	0.43	0.425	0.426	0.42	0.419	0.423	0.418	0.447	0.311	0.301	0.3	0.305	0.3	0.25	0.24	0.239	0.244	0.239
22:00:06	0.474	0.454	0.46	0.459	0.459	0.444	0.447	0.453	0.444	0.481	0.324	0.317	0.316	0.321	0.316	0.2565	0.2495	0.2485	0.2535	0.2485
24:00:06	0.489	0.492	0.491	0.491	0.494	0.47	0.477	0.48	0.471	0.492	0.33	0.328	0.326	0.331	0.327	0.2552	0.2532	0.2512	0.2562	0.2522
26:00:06	0.541	0.522	0.522	0.522	0.524	0.494	0.504	0.506	0.495	0.509	0.341	0.341	0.339	0.343	0.341	0.2607	0.2607	0.2587	0.2627	0.2607
28:00:06	0.539	0.528	0.525	0.524	0.528	0.492	0.507	0.508	0.497	0.507	0.334	0.334	0.332	0.337	0.335	0.2501	0.2501	0.2481	0.2531	0.2511
30:00:06	0.521	0.539	0.535	0.531	0.537	0.486	0.503	0.505	0.493	0.497	0.332	0.333	0.33	0.334	0.334	0.2499	0.2509	0.2479	0.2519	0.2519
32:00:06	0.499	0.52	0.517	0.512	0.518	0.461	0.481	0.483	0.473	0.475	0.32	0.324	0.323	0.327	0.326	0.2447	0.2487	0.2477	0.2517	0.2507
34:00:06	0.481	0.497	0.492	0.488	0.493	0.439	0.458	0.461	0.453	0.454	0.311	0.316	0.315	0.318	0.318	0.2423	0.2473	0.2463	0.2493	0.2493
36:00:06	0.461	0.481	0.479	0.475	0.476	0.429	0.447	0.449	0.44	0.44	0.303	0.31	0.31	0.315	0.316	0.2379	0.2449	0.2449	0.2499	0.2509
38:00:06	0.454	0.479	0.48	0.474	0.475	0.435	0.444	0.446	0.438	0.435	0.313	0.319	0.316	0.32	0.319	0.2519	0.2579	0.2549	0.2589	0.2579
40:00:06	0.419	0.433	0.432	0.428	0.429	0.399	0.413	0.418	0.411	0.41	0.291	0.295	0.293	0.297	0.298	0.2333	0.2373	0.2353	0.2393	0.2403
42:00:06	0.404	0.418	0.418	0.415	0.413	0.392	0.404	0.409	0.402	0.4	0.289	0.291	0.29	0.294	0.295	0.2342	0.2362	0.2352	0.2392	0.2402
44:00:06	0.39	0.419	0.42	0.416	0.414	0.396	0.409	0.414	0.406	0.389	0.283	0.286	0.284	0.288	0.292	0.2249	0.2279	0.2259	0.2299	0.2339
46:00:06	0.379	0.408	0.408	0.403	0.401	0.39	0.402	0.409	0.402	0.383	0.283	0.282	0.283	0.288	0.288	0.2268	0.2258	0.2268	0.2318	0.2318
48:00:06	0.375	0.402	0.403	0.397	0.395	0.389	0.399	0.408	0.4	0.381	0.28	0.28	0.279	0.285	0.286	0.2233	0.2233	0.2223	0.2283	0.2293
50:00:06	0.376	0.398	0.398	0.395	0.393	0.389	0.402	0.411	0.404	0.382	0.285	0.284	0.283	0.288	0.29	0.2292	0.2282	0.2272	0.2322	0.2342
52:00:06	0.366	0.397	0.397	0.391	0.388	0.386	0.398	0.408	0.398	0.376	0.282	0.279	0.279	0.283	0.285	0.2262	0.2232	0.2232	0.2272	0.2292
54:00:06	0.356	0.404	0.403	0.394	0.393	0.393	0.405	0.418	0.409	0.365	0.271	0.274	0.273	0.279	0.28	0.2097	0.2127	0.2117	0.2177	0.2187
56:00:06	0.36	0.395	0.394	0.387	0.385	0.387	0.398	0.41	0.401	0.367	0.273	0.27	0.27	0.276	0.277	0.2133	0.2103	0.2103	0.2163	0.2173
58:00:06	0.359	0.389	0.387	0.382	0.38	0.382	0.394	0.404	0.394	0.366	0.273	0.27	0.269	0.274	0.275	0.2151	0.2121	0.2111	0.2161	0.2171
60:00:06	0.354	0.398	0.396	0.388	0.387	0.391	0.403	0.416	0.405	0.368	0.278	0.276	0.275	0.28	0.28	0.2186	0.2166	0.2156	0.2206	0.2206
62:00:06	0.356	0.428	0.428	0.419	0.414	0.413	0.425	0.441	0.43	0.364	0.284	0.288	0.287	0.292	0.293	0.2211	0.2251	0.2241	0.2291	0.2301
64:00:06	0.375	0.437	0.435	0.426	0.423	0.421	0.433	0.451	0.44	0.37	0.285	0.291	0.291	0.297	0.296	0.2195	0.2255	0.2255	0.2315	0.2305
66:00:06	0.378	0.432	0.433	0.427	0.423	0.422	0.433	0.451	0.44	0.379	0.291	0.295	0.294	0.3	0.3	0.2265	0.2305	0.2295	0.2355	0.2355
68:00:06	0.373	0.405	0.408	0.405	0.4	0.403	0.414	0.433	0.42	0.382	0.289	0.286	0.285	0.292	0.291	0.2281	0.2251	0.2241	0.2311	0.2301
70:00:06	0.357	0.41	0.412	0.407	0.402	0.407	0.419	0.439	0.428	0.366	0.282	0.286	0.285	0.291	0.291	0.2196	0.2236	0.2226	0.2286	0.2286
72:00:06	0.376	0.406	0.407	0.404	0.398	0.404	0.416	0.433	0.423	0.381	0.284	0.286	0.285	0.292	0.291	0.2221	0.2241	0.2231	0.2301	0.2291

## Sheet: Figure 4c-cell motility
Strains	Area
WT	1	1	1
Pf1	1.86	1.81	1.76
Pf12	4.27	4.16	3.95
Pf123	5.06	4.99	4.86

## Sheet: Figure 7a-biofilm
WT					ΔPf1					ΔPf12					ΔPf123
2.24	2.2	2.18	2.3	2.27	2.16	2.18	2.13	2.19	2.14	1.7	1.65	1.63	1.61	1.65	1.57	1.68	1.51	1.56	1.58
